# Supplementary material for: A novel liver zonation phenotype-associated molecular classification of hepatocellular carcinoma
Source: Front Immunol. 2023 Mar 2;14:1140201. doi: 10.3389/fimmu.2023.1140201 (PMC10017747; doi:10.3389/fimmu.2023.1140201)
Supplement: Supplementary file 4 [file DataSheet_1.zip]

Archive with 20 entries (11 files):
- raw code/
- raw code/boxplot/
- raw code/boxplot/boxplot.R
- raw code/Complex heatmap/
- raw code/Complex heatmap/ComplexHeatmap.R
- raw code/GSVA/
- raw code/GSVA/.Rhistory
- raw code/GSVA/GSVA.R
- raw code/Identifying hepatocytes markers/
- raw code/Identifying hepatocytes markers/snrna_Human_liver.R
- raw code/Identifying hepatocytes markers/snrna_mouse_liver.R
- raw code/maftool-oncoplot/
- raw code/maftool-oncoplot/maftools_clinical.R
- raw code/NMF clustering/
- raw code/NMF clustering/NMF.r
- raw code/ssGSEA/
- raw code/ssGSEA/immunecell.gmt
- raw code/ssGSEA/ssGSEA.R
- raw code/survival analysis/
- raw code/survival analysis/survial.R
