# Supplementary material for: A novel liver zonation phenotype-associated molecular classification of hepatocellular carcinoma
Source: Front Immunol. 2023 Mar 2;14:1140201. doi: 10.3389/fimmu.2023.1140201 (PMC10017747; doi:10.3389/fimmu.2023.1140201)
Supplement: Supplementary file 4 [file DataSheet_1.zip › raw code/boxplot/boxplot.R]

library(reshape2)
library(ggpubr)
inputFile="checkpoint-sig.txt"      
setwd("G:\\GEO data mining\\liver zonation HCC2\\07 ²»Í¬·ÖÐÍÃâÒßÖÎÁÆ\\PD1»ùÒò")       

#load data
rt=read.table(inputFile, header=T, sep="\t", check.names=F,row.names=1)
x=colnames(rt)[1]
x=colnames(rt)[1]= "Type"

data=melt(rt, id.vars=c("Type"))
colnames(data)=c("Cluster", "Gene", "Expression")
head(data)

p=ggboxplot(data, x="Gene", y="Expression", color = "black", 
            ylab="Gene expression",
            xlab="",
            legend.title="Cluster",
            #palette="jama",
            #add="jitter",
            size = 0.5,
            #palette = c("#E7B800", "#2E9FDF","#F8766D","#537F88"),
            palette = c("Cluster1" = "#E7B800", "Cluster2" = "#2E9FDF","Cluster3" = "#F8766D"),
            fill = "Cluster",
            width=0.5)
p=p+rotate_x_text(60)
p1=p+stat_compare_means(aes(group=Cluster),
                        method="kruskal.test",#t.test, t.test, t.test, wilcox.test, wilcox.test, wilcox.test, anova, anova, kruskal.test, kruskal.test
                        symnum.args=list(cutpoints = c(0, 0.001, 0.01, 0.05, 1), symbols = c("***", "**", "*", " ")),
                        label = "p.signif")
#save pdf
pdf(file="boxplot.pdf", width=15, height=5)
print(p1)
dev.off()
