# Supplementary material for: A novel liver zonation phenotype-associated molecular classification of hepatocellular carcinoma
Source: Front Immunol. 2023 Mar 2;14:1140201. doi: 10.3389/fimmu.2023.1140201 (PMC10017747; doi:10.3389/fimmu.2023.1140201)
Supplement: Supplementary file 4 [file DataSheet_1.zip › raw code/Complex heatmap/ComplexHeatmap.R]

#load package
library(Cairo)
library(ComplexHeatmap)  
require(circlize)
setwd("G:\\GEO data mining\\liver zonation HCC2\\04 ²»Í¬×é»ùÒò±í´ï") 
#load data
exp=read.table("merged_data_GSE_marker.txt",sep="\t",header=T,row.names=1,check.names=T)
exp=as.matrix(exp)
sample_pdata=read.table("sampledata-GSE-m.txt",sep="\t",header=T,row.names=1,check.names=T)
sample_pdata=data.frame(sample_pdata)
gene_pdata=read.table("genedata_merge.txt",sep="\t",header=T,row.names=1,check.names=T)
gene_pdata=data.frame(gene_pdata)
head(exp)
head(sample_pdata)
head(gene_pdata)

col_fun<-colorRampPalette(c("#009BC7", "white", "#F15E4C"))(5)
col_anno <- HeatmapAnnotation(
  group = sample_pdata$Cluster,
  col = list(group= c("Cluster1" = "#E7B800", "Cluster2" = "#2E9FDF","Cluster3" = "#F8766D")))
  #col = list(group = c("Cluster1" = "#F8766C", "Cluster2" = "#537F88","Cluster3" = "#925?8C")))
                            

row_anno <- rowAnnotation(
  Type = gene_pdata$Type,
  ID = gene_pdata$Tag
)

plot=Heatmap(exp,
        name = "expression",
        col = col_fun,
        column_split = sample_pdata$Cluster,
        row_split = gene_pdata$Type,
        cluster_columns = T,
        column_names_rot = 0,
        column_names_centered =TRUE,
        cluster_rows = T,
        top_annotation = col_anno,
        right_annotation = row_anno,
        show_row_names = TRUE
       
)
plot
