# Supplementary material for: A novel liver zonation phenotype-associated molecular classification of hepatocellular carcinoma
Source: Front Immunol. 2023 Mar 2;14:1140201. doi: 10.3389/fimmu.2023.1140201 (PMC10017747; doi:10.3389/fimmu.2023.1140201)
Supplement: Supplementary file 4 [file DataSheet_1.zip › raw code/GSVA/GSVA.R]

setwd("G:\\GEO data mining\\liver zonation HCC2\\03 gsva-zonation")
inputFile="merge-GSE-unique.txt"
gmtFile="liverRegion.txt"

library(GSVA)
library(limma)
library(GSEABase)

rt=read.table("merge.txt",sep="\t",header=T,check.names=F)
rt=as.matrix(rt)
rownames(rt)=rt[,1]
exp=rt[,2:ncol(rt)]
dimnames=list(rownames(exp),colnames(exp))
mat=matrix(as.numeric(as.matrix(exp)),nrow=nrow(exp),dimnames=dimnames)
mat=avereps(mat)
mat
mat=normalizeBetweenArrays(mat)
write.table(mat,file="merge.txt",sep="\t",quote=F,col.names=T)
c3gsc2=getGmt( gmtFile, 
               collectionType=BroadCollection(category="c3"), 
               geneIdType=SymbolIdentifier())
gsvaOut=gsva(mat, 
             c3gsc2, 
             min.sz=3, 
             max.sz=500, 
             verbose=TRUE,
             parallel.sz=1)
gsvaOut=rbind(id=colnames(gsvaOut),gsvaOut)
write.table(gsvaOut,file="gsvaOutRNA_merge.txt",sep="\t",quote=F,col.names=F)
