# Supplementary material for: A novel liver zonation phenotype-associated molecular classification of hepatocellular carcinoma
Source: Front Immunol. 2023 Mar 2;14:1140201. doi: 10.3389/fimmu.2023.1140201 (PMC10017747; doi:10.3389/fimmu.2023.1140201)
Supplement: Supplementary file 4 [file DataSheet_1.zip › raw code/Identifying hepatocytes markers/snrna_Human_liver.R]

#load package
library(limma)
library(Seurat)
library(dplyr)
library(magrittr)
library(SingleR)
library(tidyverse)
library(patchwork)
library(hdf5r)

setwd("G:\\GEO data mining\\Human liver sncRNA") 

#load data
#1
h1= Read10X_h5('GSM5764336_filtered_feature_bc_matrix_ABU8.h5')
HC_1 <- CreateSeuratObject(counts = h1, project="H33",min.cells = 3, min.features = 200)
#2
h2= Read10X_h5('GSM5764394_filtered_feature_bc_matrix_CS161.h5')
HC_2 <- CreateSeuratObject(counts = h2,project="H301",min.cells = 3, min.features = 200)
#3
h3= Read10X_h5('GSM5764395_filtered_feature_bc_matrix_CS162.h5')
HC_3 <- CreateSeuratObject(counts = h3,project="H302",min.cells = 3, min.features = 200)
#1
h4= Read10X_h5('GSM5764396_filtered_feature_bc_matrix_CS164.h5')
HC_4 <- CreateSeuratObject(counts = h4, project="H32",min.cells = 3, min.features = 200)
#2
h5= Read10X_h5('GSM5764397_filtered_feature_bc_matrix_CS166.h5')
HC_5 <- CreateSeuratObject(counts = h5,project="H371",min.cells = 3, min.features = 200)
#3
h6= Read10X_h5('GSM5764398_filtered_feature_bc_matrix_CS167.h5')
HC_6 <- CreateSeuratObject(counts = h6,project="H372",min.cells = 3, min.features = 200)
h7= Read10X_h5('GSM5764399_filtered_feature_bc_matrix_CS169.h5')
HC_7 <- CreateSeuratObject(counts = h7, project="H373",min.cells = 3, min.features = 200)
#2
h8= Read10X_h5('GSM5764400_filtered_feature_bc_matrix_CS170.h5')
HC_8 <- CreateSeuratObject(counts = h8,project="H381",min.cells = 3, min.features = 200)
#3
h9= Read10X_h5('GSM5764401_filtered_feature_bc_matrix_CS171.h5')
HC_9 <- CreateSeuratObject(counts = h9,project="H382",min.cells = 3, min.features = 200)

#merge data

scRNAlist <- list()
scRNAlist[[1]] <- HC_1
scRNAlist[[2]] <- HC_2
scRNAlist[[3]] <- HC_3
scRNAlist[[4]] <- HC_4
scRNAlist[[5]] <- HC_5
scRNAlist[[6]] <- HC_6
scRNAlist[[7]] <- HC_7
scRNAlist[[8]] <- HC_8
scRNAlist[[9]] <- HC_9
for (i in 1:length(scRNAlist)) {
  scRNAlist[[i]] <- NormalizeData(scRNAlist[[i]])
  scRNAlist[[i]] <- FindVariableFeatures(scRNAlist[[i]], selection.method = "vst",nfeatures = 3000) #moren 2000
}
##VariableFeatures
scRNA.anchors <- FindIntegrationAnchors(object.list = scRNAlist,anchor.features = 3000)
## IntegrateData
scRNA <- IntegrateData(anchorset = scRNA.anchors)
dim(scRNA)
saveRDS(scRNA,'Human_liver_scRNA.rds')
head(scRNA@meta.data)

steao_percent <- c("H33"="Lean",
               "H301"="Steatosis 15%",   
               "H302"="Steatosis 15%",  
               "H32"= "Steatosis 50%", 
               "H371"= "Steatosis 70%", 
               "H372"= "Steatosis 70%", 
               "H373"= "Steatosis 70%",  
               "H381"= "Steatosis 10%", 
               "H382"= "Steatosis 10%"
               ) 
scRNA[['steao_percent']] = unname(steao_percent[scRNA@meta.data$orig.ident])
steao_grade <- c("H33"="Lean",
                               "H301"="Mild steatosis",   
                               "H302"="Mild steatosis",  
                               "H32"= "Medium steatosis", 
                               "H371"= "Heavy steatosis", 
                               "H372"= "Heavy steatosis", 
                               "H373"= "Heavy steatosis",  
                               "H381"= "Mild steatosis", 
                               "H382"= "Mild steatosis"
) 
scRNA[['steao_grade']] = unname(steao_grade[scRNA@meta.data$orig.ident])
saveRDS(scRNA,'Human_liver_scRNA.rds')
head(scRNA@meta.data)
DefaultAssay(scRNA) <- "RNA"
#Quality control
## compute the percentage of mitochondrial genes and erythrocyte genes
scRNA[["percent.MT"]] <- PercentageFeatureSet(scRNA, pattern = "^MT-")

HB.genes <- c("HBA1","HBA2","HBB","HBD","HBE1","HBG1","HBG2","HBM","HBQ1","HBZ")
HB_m <- match(HB.genes, rownames(scRNA@assays$RNA)) 
HB.genes <- rownames(scRNA@assays$RNA)[HB_m] 
HB.genes <- HB.genes[!is.na(HB.genes)] 
scRNA[["percent.HB"]]<-PercentageFeatureSet(scRNA, features=HB.genes) 
col.num <- length(levels(as.factor(scRNA@meta.data$orig.ident)))

violin <-VlnPlot(scRNA, group.by = "orig.ident",  
                 features = c("nFeature_RNA", "nCount_RNA", "percent.MT","percent.HB"), 
                 cols =rainbow(col.num), 
                 pt.size = 0.01, 
                 ncol = 4) + 
  theme(axis.title.x=element_blank(), axis.text.x=element_blank(), axis.ticks.x=element_blank()) 
ggsave("vlnplot_before_qc1.pdf", plot = violin, width = 15, height = 6) 
ggsave("vlnplot_before_qc1.png", plot = violin, width = 15, height = 6)  
plot1 <- FeatureScatter(scRNA, feature1 = "nCount_RNA", feature2 = "percent.MT")
plot2 <- FeatureScatter(scRNA, feature1 = "nCount_RNA", feature2 = "nFeature_RNA")
plot3 <- FeatureScatter(scRNA, feature1 = "nCount_RNA", feature2 = "percent.HB")
pearplot <- CombinePlots(plots = list(plot1, plot2, plot3), nrow=1, legend="none") 
ggsave("pearplot_before_qc1.pdf", plot = pearplot, width = 15, height = 5) 
ggsave("pearplot_before_qc1.png", plot = pearplot, width = 15, height = 5)

##Set criteria
minGene=500
maxGene=3000
pctMT=5

scRNA <- subset(scRNA, subset = nFeature_RNA > minGene & nFeature_RNA < maxGene & percent.MT < pctMT)
col.num <- length(levels(as.factor(scRNA@meta.data$orig.ident)))
violin <-VlnPlot(scRNA, group.by = "orig.ident",
                 features = c("nFeature_RNA", "nCount_RNA", "percent.MT","percent.HB"), 
                 cols =rainbow(col.num), 
                 pt.size = 0.1, 
                 ncol = 4) + 
  theme(axis.title.x=element_blank(), axis.text.x=element_blank(), axis.ticks.x=element_blank()) 
ggsave("vlnplot_after_qc1.pdf", plot = violin, width = 15, height = 6) 
ggsave("vlnplot_after_qc1.png", plot = violin, width = 15, height = 6)

#1500hvg
scRNA <- NormalizeData(scRNA)
scRNA <- FindVariableFeatures(scRNA, selection.method = "vst", nfeatures = 1500)
top10 <- head(VariableFeatures(scRNA), 10) 
plot1 <- VariableFeaturePlot(scRNA)
plot <- LabelPoints(plot = plot1, points = top10, repel = TRUE, size=2.5) +
  theme(legend.position = c(0.1,0.8))
ggsave("top10vst.pdf", plot = plot, width = 8, height = 6)

#clustering
scRNA <- ScaleData(scRNA, features = VariableFeatures(scRNA))
scRNA <- RunPCA(scRNA, features = VariableFeatures(scRNA))
plot1 <- DimPlot(scRNA, reduction = "pca", group.by="orig.ident")
plot2 <- ElbowPlot(scRNA, ndims=30, reduction="pca") 
plotc <- plot1+plot2
ggsave("pca.pdf", plot = plotc, width = 8, height = 4)

##Dimensionality reduction clustering
pc.num=1:30
scRNA <- FindNeighbors(scRNA, dims = pc.num) 
scRNA <- FindClusters(scRNA, resolution = 0.5)
table(scRNA@meta.data$orig.ident,scRNA@meta.data$seurat_clusters)
cell_cluster <- data.frame(cell_ID=rownames(metadata), cluster_ID=metadata$seurat_clusters)
write.csv(cell_cluster,'cell_cluster.csv',row.names = F)
#UMAP
scRNA <- RunUMAP(scRNA, dims = pc.num)
embed_umap <- Embeddings(scRNA, 'umap')   #ÌáÈ¡umapÍ¼×ø±ê
write.csv(embed_umap,'embed_umap.csv') 
#group_by_cluster
plot3 = DimPlot(scRNA, reduction = "umap", label=T) 
ggsave("UMAP.pdf", plot = plot3, width = 8, height = 7)

#group_by_sample
plot4 = DimPlot(scRNA, reduction = "umap", group.by="orig.ident")
ggsave("UMAP_Group.pdf", plot = plot4, width = 8, height = 7)


##==Identifying cell type
diff.wilcox = FindAllMarkers(scRNA)
all.markers = diff.wilcox %>% select(gene, everything()) %>% subset(p_val<0.05)
top10 = all.markers %>% group_by(cluster) %>% top_n(n = 10, wt = avg_log2FC)
write.csv(all.markers, "diff_genes_wilcox.csv", row.names = F)
write.csv(top10, "top10_diff_genes_wilcox.csv", row.names = F)

##top10 heatmap
top10_genes <- read.csv("top10_diff_genes_wilcox.csv")
top10_genes = CaseMatch(search = as.vector(top10_genes$gene), match = rownames(scRNA)) 
plot1 = DoHeatmap(scRNA, features = top10_genes, group.by = "seurat_clusters", group.bar = T, size = 4)
plot1  #tiao zheng da xiao,save picture 
ggsave("top10_markers.pdf", plot=plot1, width=8, height=12) 
ggsave("top10_markers.png", plot=plot1, width=8, height=12)


##SingleR anotation##
library(SingleR)
dir.create("CellType")
refdata <- get(load("G:\\GEO data mining\\mouse liver snRNA\\MouseRNAseqData.Rdata"))
testdata <- GetAssayData(scRNA, slot="data")
clusters <- scRNA@meta.data$seurat_clusters
cellpred <- SingleR(test = testdata, ref = refdata, labels = refdata$label.main, 
                    method = "cluster", clusters = clusters, 
                    assay.type.test = "logcounts", assay.type.ref = "logcounts")
celltype = data.frame(ClusterID=rownames(cellpred), celltype=cellpred$labels, stringsAsFactors = F)
write.csv(celltype,"celltype_MouseRNAseqData.csv",row.names = F)
scRNA@meta.data$celltype_MouseRNAseqData = "NA"
for(i in 1:nrow(celltype)){
  scRNA@meta.data[which(scRNA@meta.data$seurat_clusters == celltype$ClusterID[i]),'celltype_MouseRNAseqData'] <- celltype$celltype[i]}
p5 = DimPlot(scRNA, group.by="celltype_MouseRNAseqData", repel=T, label=T, label.size=5, reduction='umap')
ggsave("CellType/UMAP_celltype_MouseRNAseqData.pdf", p5, width=7 ,height=6)

#manual annotation 
cluster2celltype <- c("0"="Hepatocytes",
                       "1"="Hepatocytes", 
                       "2"="Hepatocytes",  
                       "3"= "Hepatocytes",
                       "4"= "HSCs", 
                       "5"= "ECs", 
                       "6"= "ECs",  
                       "7"= "KCs", 
                       "8"= "Hepatocytes",
                       "9"="NKT Cells",
                       "10"="Cholangiocytes", 
                       "11"= "ECs",
                       "12"="Monocytes",
                       "13"="Fibroblasts",
                       "14"= "ECs",
                       "15"="Liver Stem Cell", 
                       "16"="Mesenchymal cell")
scRNA[['cell_type1']] = unname(cluster2celltype[scRNA@meta.data$seurat_clusters])
p4=DimPlot(scRNA, reduction = 'umap', group.by = 'cell_type1',repel=T, label=T, label.size=3)
ggsave("UAMP_celltype1.pdf", p4, width=7 ,height=6)

##save data
saveRDS(scRNA,'Human_liver_scRNA.rds.rds')
scRNA <- readRDS("Human_liver_scRNA.rds")

#identifying hepatocytes marker 
marker0 = FindMarkers(scRNA, ident.1 = c(0,1,2,3,8),ident.2=c(4,5,6,7,9,10,11,12,13,14,15,16)) #HEPA vs other
write.csv(marker0, "G:\\GEO data mining\\Human liver sncRNA\\marker0.csv",row.names = T)

##heatmap 
top10_genes1 <- read.csv("marker-h.csv")
top10_genes1 = CaseMatch(search = as.vector(top10_genes1$gene), match = rownames(scRNA)) 

##heatmap zonation
gene1=read.table("zonation.txt",header = F,sep = "\t")
gene2=as.vector(gene1$V1)

plot1 = DoHeatmap(scRNA, 
                  slot="counts",
                  features = gene2, 
                  group.by = "cell_type1", 
                  group.bar = T, 
                  size = 4)+
  scale_fill_gradientn(colors = c("#009BC7", "white", "#F15E4C"))
plot1  
ggsave("zonation-hepa-marker1.pdf", plot=plot1, width=5.7, height=10) 
ggsave("top100_markers.png", plot=plot1, width=8, height=12)
