# Supplementary material for: A novel liver zonation phenotype-associated molecular classification of hepatocellular carcinoma
Source: Front Immunol. 2023 Mar 2;14:1140201. doi: 10.3389/fimmu.2023.1140201 (PMC10017747; doi:10.3389/fimmu.2023.1140201)
Supplement: Supplementary file 4 [file DataSheet_1.zip › raw code/Identifying hepatocytes markers/snrna_mouse_liver.R]

#load package
library(limma)
library(Seurat)
library(dplyr)
library(magrittr)
library(SingleR)
library(tidyverse)
library(patchwork)
library(hdf5r)


setwd("H:\\aging nafld snrna")             
#load data
#1
h1= Read10X_h5('GSM5764310_filtered_feature_bc_matrix_CS182.h5')
HC_1 <- CreateSeuratObject(counts = h1, project="SD24_4",min.cells = 3, min.features = 200)
#2
h2= Read10X_h5('GSM5764311_filtered_feature_bc_matrix_CS183.h5')
HC_2 <- CreateSeuratObject(counts = h2,project="WD24_4",min.cells = 3, min.features = 200)
#3
h3= Read10X_h5('GSM5764312_filtered_feature_bc_matrix_CS184.h5')
HC_3 <- CreateSeuratObject(counts = h3, project="SD24_5",min.cells = 3, min.features = 200)
#4
h4= Read10X_h5('GSM5764313_filtered_feature_bc_matrix_CS185.h5')
HC_4 <- CreateSeuratObject(counts = h4, project="WD24_5",min.cells = 3, min.features = 200)
#5
h5= Read10X_h5('GSM5764314_filtered_feature_bc_matrix_CS188.h5')
HC_5 <- CreateSeuratObject(counts = h5, project="SD24_6",min.cells = 3, min.features = 200)
#6
h6= Read10X_h5('GSM5764315_filtered_feature_bc_matrix_CS189.h5')
HC_6 <- CreateSeuratObject(counts = h6, project="SD24_7",min.cells = 3, min.features = 200)
#7
h7= Read10X_h5('GSM5764316_filtered_feature_bc_matrix_CS190.h5')
HC_7 <- CreateSeuratObject(counts = h7, project="SD24_8",min.cells = 3, min.features = 200)
#8
h8= Read10X_h5('GSM5764317_filtered_feature_bc_matrix_CS191.h5')
HC_8 <- CreateSeuratObject(counts = h8, project="WD24_6",min.cells = 3, min.features = 200)
#9
h9= Read10X_h5('GSM5764318_filtered_feature_bc_matrix_CS192.h5')
HC_9 <- CreateSeuratObject(counts = h9, project="WD24_7",min.cells = 3, min.features = 200)
#10
h10= Read10X_h5('GSM5764320_filtered_feature_bc_matrix_CS193.h5')
HC_10 <- CreateSeuratObject(counts = h10, project="WD24_8",min.cells = 3, min.features = 200)
#11
h11= Read10X_h5('GSM5764323_filtered_feature_bc_matrix_CS194.h5')
HC_11<- CreateSeuratObject(counts = h11, project="SD36_3",min.cells = 3, min.features = 200)
#12
h12= Read10X_h5('GSM5764327_filtered_feature_bc_matrix_CS195.h5')
HC_12 <- CreateSeuratObject(counts = h12, project="SD36_4",min.cells = 3, min.features = 200)
#13
h13= Read10X_h5('GSM5764330_filtered_feature_bc_matrix_CS196.h5')
HC_13 <- CreateSeuratObject(counts = h13, project="WD36_3",min.cells = 3, min.features = 200)
#14
h14= Read10X_h5('GSM5764333_filtered_feature_bc_matrix_CS197.h5')
HC_14<- CreateSeuratObject(counts = h14, project="WD36_4",min.cells = 3, min.features = 200)

scRNAlist <- list()
scRNAlist[[1]] <- HC_1
scRNAlist[[2]] <- HC_2
scRNAlist[[3]] <- HC_3
scRNAlist[[4]] <- HC_4
scRNAlist[[5]] <- HC_5
scRNAlist[[6]] <- HC_6
scRNAlist[[7]] <- HC_7
scRNAlist[[8]] <- HC_8
scRNAlist[[9]] <- HC_9
scRNAlist[[10]] <- HC_10
scRNAlist[[11]] <- HC_11
scRNAlist[[12]] <- HC_12
scRNAlist[[13]] <- HC_13
scRNAlist[[14]] <- HC_14
for (i in 1:length(scRNAlist)) {
  scRNAlist[[i]] <- NormalizeData(scRNAlist[[i]])
  scRNAlist[[i]] <- FindVariableFeatures(scRNAlist[[i]], selection.method = "vst")
}
##VariableFeatures
scRNA.anchors <- FindIntegrationAnchors(object.list = scRNAlist)
## IntegrateData
scRNA <- IntegrateData(anchorset = scRNA.anchors)
dim(scRNA)
saveRDS(scRNA,'scRNA.rds')
head(scRNA@meta.data)

Group_HFD <- c("SD24_4"="SD",
                       "SD24_5"="SD",   
                       "SD24_6"="SD",  #(Pericentral)
                       "SD24_7"= "SD", 
                       "SD24_8"= "SD", #Hepatic stellate cell
                       "SD36_3"= "SD", #(Pericentral and Periportal)
                       "SD36_4"= "SD",  
                       "WD24_4"= "WD", 
                       "WD24_5"= "WD",
                       "WD24_6"="WD",
                       "WD24_7"="WD", 
                       "WD24_8"="WD", 
                       "WD36_3"= "WD",
                       "WD36_4"= "WD") 
scRNA[['Group_HFD']] = unname(Group_HFD[scRNA@meta.data$orig.ident])
Group_Age <- c("SD24_4"="24W",
               "SD24_5"="24W",   
               "SD24_6"="24W",  #(Pericentral)
               "SD24_7"= "24W", 
               "SD24_8"= "24W", #Hepatic stellate cell
               "SD36_3"= "36W", #(Pericentral and Periportal)
               "SD36_4"= "36W",  
               "WD24_4"= "24W", 
               "WD24_5"= "24W",
               "WD24_6"="24W",
               "WD24_7"="24W", 
               "WD24_8"="24W", 
               "WD36_3"= "36W",
               "WD36_4"= "36W") 
scRNA[['Group_Age']] = unname(Group_Age[scRNA@meta.data$orig.ident])
Group_HFD_Age <- c("SD24_4"="SD24",
               "SD24_5"="SD24",   
               "SD24_6"="SD24",  #(Pericentral)
               "SD24_7"= "SD24", 
               "SD24_8"= "SD24", #Hepatic stellate cell
               "SD36_3"= "SD36", #(Pericentral and Periportal)
               "SD36_4"= "SD36",  
               "WD24_4"= "WD24", 
               "WD24_5"= "WD24",
               "WD24_6"="WD24",
               "WD24_7"="WD24", 
               "WD24_8"="WD24", 
               "WD36_3"= "WD36",
               "WD36_4"= "WD36") 
scRNA[['Group_HFD_Age']] = unname(Group_HFD_Age[scRNA@meta.data$orig.ident])

DefaultAssay(scRNA) <- "RNA"

#Quality control
## compute the percentage of mitochondrial genes and erythrocyte genes
scRNA[["percent.mt"]] <- PercentageFeatureSet(scRNA, pattern = "^mt-")
HB.genes <- c("Hba1","Hba2","Hbb","Hbd","Hbe1","Hbg1","Hbg2","Hbm","Hbq1","Hbz")
HB_m <- match(HB.genes, rownames(scRNA@assays$RNA)) 
HB.genes <- rownames(scRNA@assays$RNA)[HB_m] 
HB.genes <- HB.genes[!is.na(HB.genes)] 
scRNA[["percent.HB"]]<-PercentageFeatureSet(scRNA, features=HB.genes) 
head(scRNA@meta.data)
col.num <- length(levels(as.factor(scRNA@meta.data$orig.ident)))


violin <-VlnPlot(scRNA, group.by = "orig.ident",  
                 features = c("nFeature_RNA", "nCount_RNA", "percent.mt","percent.HB"), 
                 cols =rainbow(col.num), 
                 pt.size = 0.01, #²»ÐèÒªÏÔÊ¾µã£¬¿ÉÒÔÉèÖÃpt.size = 0
                 ncol = 4) + 
  theme(axis.title.x=element_blank(), axis.text.x=element_blank(), axis.ticks.x=element_blank()) 
ggsave("vlnplot_before_qc1.pdf", plot = violin, width = 15, height = 6) 
ggsave("vlnplot_before_qc1.png", plot = violin, width = 15, height = 6)  
plot1 <- FeatureScatter(scRNA, feature1 = "nCount_RNA", feature2 = "percent.mt")
plot2 <- FeatureScatter(scRNA, feature1 = "nCount_RNA", feature2 = "nFeature_RNA")
plot3 <- FeatureScatter(scRNA, feature1 = "nCount_RNA", feature2 = "percent.HB")
pearplot <- CombinePlots(plots = list(plot1, plot2, plot3), nrow=1, legend="none") 
ggsave("pearplot_before_qc1.pdf", plot = pearplot, width = 15, height = 5) 
ggsave("pearplot_before_qc1.png", plot = pearplot, width = 15, height = 5)

##Set criteria
minGene=500
maxGene=3000
pctMT=5

scRNA <- subset(scRNA, subset = nFeature_RNA > minGene & nFeature_RNA < maxGene & percent.mt < pctMT)
col.num <- length(levels(as.factor(scRNA@meta.data$orig.ident)))
violin <-VlnPlot(scRNA, group.by = "orig.ident",
                 features = c("nFeature_RNA", "nCount_RNA", "percent.mt","percent.HB"), 
                 cols =rainbow(col.num), 
                 pt.size = 0.1, 
                 ncol = 4) + 
  theme(axis.title.x=element_blank(), axis.text.x=element_blank(), axis.ticks.x=element_blank()) 
ggsave("vlnplot_after_qc1.pdf", plot = violin, width = 15, height = 6) 
ggsave("vlnplot_after_qc1.png", plot = violin, width = 15, height = 6)

scRNA <- NormalizeData(scRNA)
scRNA <- FindVariableFeatures(scRNA, selection.method = "vst", nfeatures = 1500)
#1500hvg
top10 <- head(VariableFeatures(scRNA), 10) 
plot1 <- VariableFeaturePlot(scRNA)
plot <- LabelPoints(plot = plot1, points = top10, repel = TRUE, size=2.5) +
  theme(legend.position = c(0.1,0.8))
ggsave("top10vst.pdf", plot = plot, width = 8, height = 6)

#clustering
scRNA <- ScaleData(scRNA, features = VariableFeatures(scRNA))
scRNA <- RunPCA(scRNA, features = VariableFeatures(scRNA))
plot1 <- DimPlot(scRNA, reduction = "pca", group.by="orig.ident")
plot2 <- ElbowPlot(scRNA, ndims=30, reduction="pca") 
plotc <- plot1+plot2
ggsave("pca.pdf", plot = plotc, width = 8, height = 4)

##Top20 JackStraw
scRNA <- JackStraw(scRNA,reduction = "pca", dims=20)
scRNA <- ScoreJackStraw(scRNA,dims = 1:20)
plotJS <- JackStrawPlot(scRNA,dims = 1:20, reduction = "pca") +
  theme(legend.position="bottom")
ggsave("JackStraw.pdf", plot = plotJS, width = 10.33, height = 5.7)

pc.num=1:20

#clustering
scRNA <- FindNeighbors(scRNA, dims = pc.num) 
scRNA <- FindClusters(scRNA, resolution = 0.5)
table(scRNA@meta.data$orig.ident,scRNA@meta.data$seurat_clusters)
metadata <- scRNA@meta.data
cell_cluster <- data.frame(cell_ID=rownames(metadata), cluster_ID=metadata$seurat_clusters)
write.csv(cell_cluster,'cell_cluster.csv',row.names = F)

#UMAP
scRNA <- RunUMAP(scRNA, dims = pc.num)
embed_umap <- Embeddings(scRNA, 'umap')   #ÌáÈ¡umapÍ¼×ø±ê
write.csv(embed_umap,'embed_umap.csv') 
#group_by_cluster
plot3 = DimPlot(scRNA, reduction = "umap", label=T) 
ggsave("UMAP.pdf", plot = plot3, width = 8, height = 7)
#group_by_sample
plot4 = DimPlot(scRNA, reduction = "umap", group.by='Group_HFD_Age')
ggsave("UMAP_Group_HFD_Age.pdf", plot = plot4, width = 8, height = 7)
#combinate
plotc <- plot3+plot4
ggsave("UMAP_cluster_Group_HFD_Age.pdf", plot = plotc, width = 10, height = 5)

##==Identifying cell type
diff.wilcox = FindAllMarkers(scRNA)
all.markers = diff.wilcox %>% select(gene, everything()) %>% subset(p_val<0.05)
top10 = all.markers %>% group_by(cluster) %>% top_n(n = 10, wt = avg_log2FC)
write.csv(all.markers, "diff_genes_wilcox.csv", row.names = F)
write.csv(top10, "top10_diff_genes_wilcox.csv", row.names = F)
##top10 heatmap
top10_genes <- read.csv("top10_diff_genes_wilcox.csv")
top10_genes = CaseMatch(search = as.vector(top10_genes$gene), match = rownames(scRNA)) 
plot1 = DoHeatmap(scRNA, features = top10_genes, group.by = "seurat_clusters", group.bar = T, size = 4)
plot1  #tiao zheng da xiao,save picture 
ggsave("top10_markers.pdf", plot=plot1, width=8, height=8) 
ggsave("top10_markers.png", plot=plot1, width=8, height=8)

#save data
saveRDS(scRNA,'scRNA.rds')

##SingleR anootation##
library(SingleR)
dir.create("CellType")
refdata <- get(load("H:\\aging nafld snrna\\ImmGenData.Rdata"))
testdata <- GetAssayData(scRNA, slot="data")
clusters <- scRNA@meta.data$seurat_clusters

cellpred <- SingleR(test = testdata, ref = refdata, labels = refdata$label.main, 
                    method = "cluster", clusters = clusters, 
                    assay.type.test = "logcounts", assay.type.ref = "logcounts")
celltype = data.frame(ClusterID=rownames(cellpred), celltype=cellpred$labels, stringsAsFactors = F)
write.csv(celltype,"celltype_ImmGenData.csv",row.names = F)
scRNA@meta.data$celltype_ImmGenData = "NA"
for(i in 1:nrow(celltype)){
  scRNA@meta.data[which(scRNA@meta.data$seurat_clusters == celltype$ClusterID[i]),'celltype_ImmGenData'] <- celltype$celltype[i]}
p1 = DimPlot(scRNA, group.by="celltype_ImmGenData", repel=T, label=T, label.size=5, reduction='tsne')
p2 = DimPlot(scRNA, group.by="celltype_ImmGenData", repel=T, label=T, label.size=5, reduction='umap')
p3 = p1+p2+ plot_layout(guides = 'collect')
ggsave("CellType/tSNE_celltype_ImmGenData.pdf", p1, width=7 ,height=6)
ggsave("CellType/UMAP_celltype_ImmGenData.pdf", p2, width=7 ,height=6)
ggsave("CellType/celltype_ImmGenData.pdf", p3, width=10 ,height=5)


#manual annotation 
cluster2celltype1 <- c("0"="Hepa",
                       "1"="Hepa",   
                       "2"="Hepa",  
                       "3"= "ECs", 
                       "4"= "HSCs", 
                       "5"= "Hepa", 
                       "6"= "Hepa",  
                       "7"= "Hepa", 
                       "8"= "Hepa",
                       "9"="KCs",
                       "10"="Cholangiocytes", 
                       "11"="ECs", 
                       "12"= "Hepa",
                       "13"= "HSCs",
                       "14"="KCs", 
                       "15"="ECs",  
                       "16"="NK", 
                       "17"= "HSCs", 
                       "18"= "Fibroblasts") 
scRNA[['cell_type2']] = unname(cluster2celltype1[scRNA@meta.data$seurat_clusters])
p4=DimPlot(scRNA, reduction = 'umap', group.by = 'cell_type2',repel=T, label=T, label.size=3)
p5=DimPlot(scRNA, reduction = 'tsne', group.by = 'cell_type1',repel=T, label=T, label.size=3)
ggsave("CellType/UAMP_celltype_auto3.pdf", p4, width=7 ,height=6)

#identifying hepatocytes marker 
marker0 = FindMarkers(scRNA, ident.1 = c(0,1,2,5,6,7,8,12),ident.2=c(3,4,9,10,11,13,14,15,16,17,18)) #HEPA vs other
write.csv(marker0, "H:\\aging nafld snrna\\marker0.csv",row.names = T)

##heatmap zonation
gene1=read.table("zonation-m.txt",header = F,sep = "\t")
gene2=as.vector(gene1$V1)

plot1 = DoHeatmap(scRNA, 
                  slot="scale.data",
                  features = gene2, 
                  group.by = "cell_type2", 
                  group.bar = T, 
                  size = 4)+
  scale_fill_gradientn(colors = c("#009BC7", "white", "#F15E4C"))
plot1  
ggsave("zonation-hepa-marker-m1.pdf", plot=plot1, width=5.7, height=10) 
##save data
saveRDS(scRNA,'scRNA-1.rds')
