# Supplementary material for: A novel liver zonation phenotype-associated molecular classification of hepatocellular carcinoma
Source: Front Immunol. 2023 Mar 2;14:1140201. doi: 10.3389/fimmu.2023.1140201 (PMC10017747; doi:10.3389/fimmu.2023.1140201)
Supplement: Supplementary file 4 [file DataSheet_1.zip › raw code/maftool-oncoplot/maftools_clinical.R]

library(maftools)
library(RColorBrewer)
setwd("G:\\GEO data mining\\liver zonation HCC2\\06 ²»Í¬·ÖÐÍ·Ö×ÓÌØÕ÷\\mutation") 
lihc <- read.maf(maf="mutation.maf", clinicalData="group.tsv")
library(ggsci)
vc_cols = RColorBrewer::brewer.pal(n = 8, name = 'Paired')
names(vc_cols) = c(
  'Frame_Shift_Del',
  'Missense_Mutation',
  'Nonsense_Mutation',
  'Multi_Hit',
  'Frame_Shift_Ins',
  'In_Frame_Ins',
  'Splice_Site',
  'In_Frame_Del'
)
print(vc_cols)
col_Type=c("Cluster1" = "#E7B800", "Cluster2" = "#2E9FDF","Cluster3" = "#F8766D")
assign_Type=setNames(col_Type,unique(lihc@clinical.data$Type))
col_Cohort=pal_jama("default",alpha=0.8)(3)
assign_Cohort=setNames(col_Cohort,unique(lihc@clinical.data$Cohort))
oncoplot(maf =lihc, 
         colors = vc_cols,
         #fontSize = 1 ,
         #showTumorSampleBarcodes = F ,
         clinicalFeatures = c('Type','Cohort'),
         #titleFontSize=1.5,
         #legendFontSize=0.8,
         #removeNonMutated=T,
         #writeMatrix=T,
         #annotationFontSize=2,
         sortByAnnotation = TRUE,
         top=25,
         #keepGeneOrder=TRUE,
         annotationColor = list(Type=assign_Type,Cohort=assign_Cohort))
