# Supplementary material for: A novel liver zonation phenotype-associated molecular classification of hepatocellular carcinoma
Source: Front Immunol. 2023 Mar 2;14:1140201. doi: 10.3389/fimmu.2023.1140201 (PMC10017747; doi:10.3389/fimmu.2023.1140201)
Supplement: Supplementary file 4 [file DataSheet_1.zip › raw code/NMF clustering/NMF.r]

setwd("G:\\GEO data mining\\liver zonation HCC2\\02 Êý¾ÝÕûÀí ¾ÛÀà")

#load package
library(limma)
library(NMF)

#load data
rt=read.table("merged_data_GSE_marker.txt",sep="\t",header=T,check.names=F)
rt=as.matrix(rt)
rownames(rt)=rt[,1]
exp=rt[,2:ncol(rt)]
dimnames=list(rownames(exp),colnames(exp))
data=matrix(as.numeric(as.matrix(exp)),nrow=nrow(exp),dimnames=dimnames)
data=avereps(data)
data<-as.data.frame(data)
nrow(data)
data=data[rowMeans(data)>0.5,]
dim(data) 

#NMF
coad.log2fpkm.enengy <- data
ranks <- 2:5
estim.coad <- nmf(coad.log2fpkm.enengy,ranks, nrun=50,.options=list(keep.all=TRUE))
duplicated(colnames(coad.log2fpkm.enengy))
plot(estim.coad)

#NMF,rank=3
seed = 2020820
nmf.rank3 <- nmf(coad.log2fpkm.enengy, 
                 rank = 3, 
                 nrun=50,
                 seed = seed, 
                 method = "brunet")
jco <- c("#2874C5","#EABF00","#C6524A","#868686")
index <- extractFeatures(nmf.rank3,"max") 
sig.order <- unlist(index)
NMF.Exp.rank3 <- coad.log2fpkm.enengy[sig.order,]
NMF.Exp.rank3 <- na.omit(NMF.Exp.rank3) #sig.orderÓÐÊ±ºò»áÓÐÈ±Ê§Öµ
group <- predict(nmf.rank3) # Ìá³öÑÇÐÍ

table(group)
write.table(group,"NMF_groupk3-GSE14250-merge.txt")
consensusmap(nmf.rank3,
             labRow = NA,
             labCol = NA,
             annCol = data.frame("cluster"=group[colnames(NMF.Exp.rank3)]),
             #annColors = list(cluster=c("1"=jco[1],"2"=jco[2],"3"=jco[3],"4"=jco[4])))  #
             annColors = list(cluster=c("1"="#E7B800","2"="#2E9FDF","3"="#F8766D")))
             #annColors = list(cluster=c("1"="#E7B800","2"="#2E9FDF")))
