# Supplementary material for: A novel liver zonation phenotype-associated molecular classification of hepatocellular carcinoma
Source: Front Immunol. 2023 Mar 2;14:1140201. doi: 10.3389/fimmu.2023.1140201 (PMC10017747; doi:10.3389/fimmu.2023.1140201)
Supplement: Supplementary file 4 [file DataSheet_1.zip › raw code/ssGSEA/ssGSEA.R]

setwd("G:\\GEO data mining\\liver zonation HCC\\07 ²»Í¬·ÖÐÍ ÃâÒß½þÈó\\merge")          
inputFile="merged_data_rmove_batch.txt"                                         
gmtFile="immunecell.gmt"                                           

#load package
library(GSVA)
library(limma)
library(GSEABase)

#load data
rt=read.table(inputFile,sep="\t",header=T,check.names=F)
rt=as.matrix(rt)
rownames(rt)=rt[,1]
exp=rt[,2:ncol(rt)]
dimnames=list(rownames(exp),colnames(exp))
mat=matrix(as.numeric(as.matrix(exp)),nrow=nrow(exp),dimnames=dimnames)
mat=avereps(mat)
mat=mat[rowMeans(mat)>0,]
geneSet=getGmt(gmtFile, 
               geneIdType=SymbolIdentifier())

#ssgsea
ssgseaScore=gsva(mat, geneSet, method='ssgsea', kcdf='Gaussian', abs.ranking=TRUE)
normalize=function(x){
  return((x-min(x))/(max(x)-min(x)))}
ssgseaOut=normalize(ssgseaScore)
ssgseaOut=rbind(id=colnames(ssgseaOut),ssgseaOut)
write.table(ssgseaOut,file="ssgseaOut_merge_immune.txt",sep="\t",quote=F,col.names=F)
