# Supplementary material for: A novel liver zonation phenotype-associated molecular classification of hepatocellular carcinoma
Source: Front Immunol. 2023 Mar 2;14:1140201. doi: 10.3389/fimmu.2023.1140201 (PMC10017747; doi:10.3389/fimmu.2023.1140201)
Supplement: Supplementary file 4 [file DataSheet_1.zip › raw code/survival analysis/survial.R]

setwd("G:\\GEO data mining\\liver zonation HCC2\\02 Êý¾ÝÕûÀí ¾ÛÀà\\sur")              #ÉèÖÃ¹¤×÷Ä¿Â¼
library(survival)
library("survminer")
rt=read.table("NMF_group.txt",header=T,sep="\t")
diff=survdiff(Surv(futime, fustat) ~Cluster,data = rt)
pValue=1-pchisq(diff$chisq,df=1)
pValue=signif(pValue,4)
pValue=format(pValue, scientific = TRUE)

fit <- survfit(Surv(futime, fustat) ~ Cluster, data = rt)

pdf(file="Cluster3.pdf",onefile = FALSE,
       width = 5.5,             
       height =6)            
ggsurvplot(fit, 
           data=rt,
           conf.int=TRUE,
           pval=paste0("p=",pValue),
           pval.size=4,
           risk.table=TRUE,
           legend.labs=c("Cluster1","Cluster2","Cluster3"), 
           legend.title="Risk",
           xlab="Time(years)",
           break.time.by = 1,
           risk.table.title="",
           palette=c("Cluster1" = "#E7B800", "Cluster2" = "#2E9FDF","Cluster3" = "#F8766D"),
           risk.table.height=.25)
dev.off()

summary(fit)
