# Supplementary material for: A novel liver zonation phenotype-associated molecular classification of hepatocellular carcinoma
Source: Front Immunol. 2023 Mar 2;14:1140201. doi: 10.3389/fimmu.2023.1140201 (PMC10017747; doi:10.3389/fimmu.2023.1140201)
Supplement: Supplementary file 5 [file Table_1.xlsx]

## Sheet: Table S1
Supplementary TableS 1: The liver zonation associated genes identified in the Halpern’s cohort (gene expression was transformed by max-min scale).
Gene Symbol	Layer 1	Layer 2	Layer 3	Layer 4	Layer 5	Layer 6	Layer 7	Layer 8	Layer 9
Mtap7d1	1	0.789876	0.686536	0.800147	0.885722	0.727058	0.248497	0.110885	0
Tmem50a	1	0.969935	0.65232	0.654811	0.880144	0.490242	0	0.175896	0.0904385
Znhit1	1	0.89657	0.68649	0.659624	0.87903	0.811679	0.216784	0	0.0911777
Fgd4	1	0.721908	0.487703	0.59161	0.874958	0.809619	0	0.0295919	0.196432
Hspd1	1	0.913133	0.781315	0.884828	0.864641	0.153826	0	0.197641	0.223642
Isg20l2	1	0.926792	0.876185	0.920485	0.857443	0.299961	0.111031	0.0619226	0
Ccdc163;0610037D15Rik	1	0.739141	0.739944	0.767007	0.85591	0.348775	0.0876758	0.0537813	0
Gm5113	1	0.825231	0.780902	0.758778	0.842331	0.613027	0.421611	0.130691	0
Ubxn6	1	0.967236	0.79387	0.683936	0.834401	0.19014	0	0.266877	0.0842177
Map3k5	1	0.891144	0.850171	0.722584	0.823611	0.620059	0.314119	0.218276	0
Cbwd1	1	0.78517	0.533439	0.681053	0.811742	0.513992	0.377604	0.0350896	0
E130012A19Rik	1	0.812725	0.783571	0.779549	0.806692	0.20012	0.102534	0	0.16755
Tnrc6a	1	0.803923	0.705895	0.685889	0.806373	0.790899	0.502155	0.134443	0
Fyr;Fzr1	1	0.889606	0.465658	0.526533	0.794857	0.622709	0.213551	0	0.0180423
Tcf25;mKIAA1049	1	0.770458	0.797648	0.855002	0.790844	0.771854	0.41296	0.118876	0
Sh3bp5l	1	0.762776	0.727697	0.558782	0.789031	0.293725	0.0708159	0	0.128695
Pllp	1	0.836074	0.673717	0.588005	0.787575	0.592866	0.231787	0.0460785	0
Eif2ak4	1	0.880519	0.867812	0.76	0.782266	0.23978	0.39119	0.0689837	0
Csnk2a2	1	0.726567	0.672736	0.732936	0.78091	0.713771	0.445597	0.285005	0
Tfdp2	1	0.935899	0.627545	0.601287	0.776723	0.444733	0.334394	0.112695	0
Gorab	1	0.868457	0.637512	0.691821	0.775959	0.884826	0.363389	0	0.0496486
Cblc	1	0.806364	0.849056	0.991408	0.774325	0.504932	0.326781	0.0680872	0
Gm15427;Rpl18a	1	0.829458	0.726508	0.565397	0.764083	0.256065	0	0.186558	0.220158
Fam108b;Fam108b1	1	0.811721	0.579842	0.992252	0.760197	0.666432	0.203036	0.20447	0
Tnfaip1	1	0.974057	0.968583	0.867396	0.75772	0.133547	0.0466262	0.181893	0
Incenp	1	0.88432	0.500404	0.545434	0.753141	0.329395	0.030676	0.00207963	0
Cggbp1	1	0.948251	0.509681	0.75998	0.733237	0.598733	0.228044	0.0904344	0
Cnot8	1	0.751085	0.764713	0.68096	0.725791	0.599979	0.522242	0.357973	0
Cep164;mKIAA1052	1	0.71559	0.895266	0.709431	0.719611	0.470082	0.426539	0.138265	0
Atp6v0a1	1	0.769811	0.872185	0.639841	0.710389	0.271285	0	0.0299692	0.0707594
BC056474	1	0.771293	0.518952	0.741326	0.705802	0.730617	0.21529	0.0589496	0
Cct3	1	0.886038	0.906641	0.694576	0.699978	0.687719	0.393005	0.14986	0
Ensa	1	0.834232	0.570268	0.861274	0.698414	0.569073	0.732759	0.294013	0
H2-Ke2	1	0.790139	0.883991	0.793189	0.686394	0.236429	0.0224098	0.16647	0
Fam20b	1	0.935477	0.912501	0.822722	0.685629	0.88669	0.686966	0.252844	0
Rps10	1	0.913313	0.949739	0.901622	0.684978	0.28118	0.00871866	0	0.304243
Clptm1	1	0.730639	0.643376	0.701803	0.684093	0.710555	0.0617361	0	0.258063
Wdr33	1	0.971432	0.323403	0.286584	0.680813	0.619942	0.164667	0.0314075	0
Senp5	1	0.960106	0.712658	0.943372	0.676893	0.29499	0.135574	0.0386592	0
Ptk2b	1	0.982243	0.713781	0.536078	0.674292	0.269209	0.0284965	0.181602	0
Bcl9l	1	0.846533	0.84133	0.797376	0.670345	0.505628	0.37655	0.0556996	0
Zc3h11a	1	0.814143	0.848114	0.806194	0.667341	0.811897	0.414198	0.13494	0
Syt11	1	0.838229	0.698528	0.61741	0.659118	0.886906	0.391131	0	0.0209463
Rsf1	1	0.810033	0.882713	0.963888	0.658724	0.484689	0.307314	0.110115	0
Slc35a2	1	0.743549	0.726117	0.686886	0.65858	0.44626	0.340121	0.108518	0
Tmem106b	1	0.766375	0.34533	0.791181	0.656765	0.7572	0.282708	0.315287	0
Ube3b	1	0.79239	0.449907	0.57123	0.652449	0.693839	0.20139	0	0.0339583
Mbd3	1	0.865086	0.646568	0.378402	0.652359	0.338658	0.351886	0.32617	0
Rod1	1	0.84385	0.809672	0.659926	0.651097	0.542833	0.344222	0	0.0409013
Slc39a1	1	0.801914	0.759127	0.561112	0.646525	0.345505	0.0991285	0	0.0406352
Flywch1	1	0.952188	0.986384	0.8614	0.645316	0.516966	0.222339	0.0563624	0
NIRF;Uhrf2	1	0.739193	0.616927	0.624169	0.645224	0.128549	0	0.499253	0.371668
Esyt2;Fam62b	1	0.888104	0.769807	0.771915	0.644291	0.349911	0.472975	0.150151	0
Kdelc1	1	0.931389	0.431592	0.521559	0.64225	0.461275	0.0813851	0.0191245	0
Ube3a	1	0.902733	0.696238	0.81332	0.640282	0.476799	0.38799	0	0.0502607
Cdc37	1	0.825032	0.790314	0.698063	0.638502	0.589764	0.302403	0.131754	0
Slc35d1	1	0.767423	0.94629	0.89543	0.638209	0.404847	0.214834	0.150853	0
Mrps28	1	0.942385	0.89142	0.647921	0.637295	0.436202	0.297757	0.230166	0
Nup188	1	0.856281	0.391044	0.452416	0.635697	0.497276	0.404654	0.0738908	0
Ptprf	1	0.737679	0.709845	0.723931	0.632486	0.55515	0.473563	0.340303	0
Dusp23	1	0.882077	0.57958	0.585648	0.625298	0.48278	0.388217	0	0.0894313
Narf	1	0.71374	0.496298	0.973883	0.621131	0.534746	0.146156	0.082415	0
Atp2b1	1	0.742722	0.426154	0.512725	0.615618	0.500759	0.669	0.308423	0
Agfg2	1	0.887535	0.832284	0.91351	0.607812	0.833882	0.866277	0.34292	0
Bri3bp	1	0.937295	0.920556	0.580163	0.607541	0.444833	0.176111	0	0.0891154
SMN;Smn1	1	0.77377	0.765104	0.61733	0.602988	0.209198	0.180889	0.14111	0
Trim33	1	0.757366	0.704177	0.760989	0.599924	0.647662	0.311805	0.0295692	0
Taok3	1	0.906338	0.854756	0.566468	0.596832	0.550893	0.291387	0.00147903	0
Eif2b5	1	0.890989	0.693808	0.88484	0.594292	0.456823	0.10635	0.027103	0
Ino80d	1	0.925443	0.377377	0.324269	0.594141	0.594799	0.216639	0.0809749	0
Csrp2bp	1	0.84541	0.46928	0.704098	0.593691	0.423591	0.371113	0.318917	0
Myh14	1	0.736018	0.334133	0.0406145	0	0.418293	0.75385	0.156825	0.112752
Wrn	1	0.885898	0.690892	0.431789	0.592439	0.705113	0.576092	0	0.221247
Pigk	1	0.727832	0.627514	0.465423	0.589756	0.760244	0.674505	0.286404	0
Mak16	1	0.996927	0.887019	0.618912	0.586054	0.139663	0	0.117645	0.108302
Eif5b	1	0.792052	0.632162	0.607727	0.583051	0.472501	0.212049	0	0.161839
Zfp740	1	0.810752	0.542194	0.550765	0.580109	0.712161	0.0649342	0	0.330707
E2f1	1	0.764954	0.34461	0.348495	0.579171	0.442129	0.186351	0.0163015	0
Mif	1	0.747637	0.540725	0.466819	0.578168	0.255848	0.221884	0	0.0168341
Vac14	1	0.757368	0.812962	0.724338	0.573514	0.195832	0	0.199264	0.0623541
Pvrl2	1	0.923221	0.688707	0.66926	0.571538	0.428195	0.352006	0	0.121107
Arhgap44;Rich2	1	0.709097	0.00248525	0.198704	0.56942	0.0489499	1.37758e-14	0	8.36476e-14
Sys1	1	0.741137	0.443508	0.584252	0.562285	0.550769	0.438103	0	0.172588
Tmem93	1	0.782805	0.636592	0.637398	0.560937	0.714199	0.459513	0.296153	0
Rpl36a	1	0.779361	0.731711	0.527452	0.554222	0.120759	0	0.354786	0.19279
Kin	1	0.82472	0.86366	0.962387	0.55242	0.243426	0.296046	0.274511	0
Galnt11	1	0.881044	0.346552	0.46769	0.550956	0.54456	0.165969	0.00905724	0
Ndnl2	1	0.948294	0.677738	0.542742	0.548036	0.105333	0.0822351	0	0.0792243
Exosc8	1	0.861112	0.924881	0.533	0.547947	0.251546	0	0.116783	0.00024038
Rps19bp1	1	0.859316	0.696153	0.513034	0.546368	0.372266	0.243544	0.107506	0
Ift20	1	0.719542	0.583574	0.530781	0.542216	0.296155	0.185749	0.0735088	0
Mapk8ip1	1	0.984866	0.289892	0.64142	0.537768	0.0705126	0.638347	0.172705	0
Eif4ebp1	1	0.987723	0.873612	0.597872	0.537298	0.208923	0	0.0349788	0.100318
Gtf2h2	1	0.887837	0.655506	0.525942	0.537	0.45386	0.19008	0.0607046	0
Btla	1	0.954587	0.0917274	0.0585703	0.536552	0.345519	0.198483	0.148851	0
Pno1	1	0.768524	0.373393	0.531199	0.535701	0.215692	0.00218938	0	0.0760066
Gm7694	1	0.719119	0.829297	0.592431	0.532708	0	0.21114	0.238548	0.336985
Ash1l	1	0.941842	0.709212	0.534595	0.5326	0.59578	0.281037	0.22814	0
Aldh4a1	1	0.88675	0.72209	0.514208	0.528214	0.489459	0.280612	0.204482	0
Prpf18	1	0.904043	0.534669	0.248862	0.527484	0.746117	0.498371	0.129534	0
Immp2l	1	0.889104	0.890499	0.694845	0.526563	0.329612	0.181755	0.0697069	0
Golga4	1	0.913095	0.889121	0.752346	0.51945	0.091726	0.0130726	0	0.389912
Acot12	1	0.985514	0.858026	0.676076	0.2103	0	0.662713	0.481785	0.522742
Snhg9	1	0.966218	0.502864	0.239115	0.518737	0.468589	0.748852	0.40916	0
Mll5;AK154113	1	0.989731	0.821012	0.528747	0.515425	0.762848	0.595882	0.312394	0
Ubqln1	1	0.986184	0.916002	0.829973	0.514608	0.497508	0.35022	0	0.0241545
Rnf114	1	0.741997	0.78734	0.704672	0.512783	0.370562	0.226935	0.0673209	0
Fah	1	0.792293	0.839734	0.550419	0.512092	0.0525758	0.023264	0	0.370287
H2-K2	1	0.759696	0.784027	0.590768	0.51169	0	0.0484825	0.375058	0.325788
Polr3a	1	0.991476	0.785566	0.827917	0.508732	0.235349	0.237523	0.116951	0
Zfhx3	1	0.890825	0.614851	0.419644	0.508305	0.423165	0.265196	0.0888693	0
Brap	1	0.791288	0.789846	0.706265	0.507882	0.192717	0.0196794	0.00765609	0
Cab39	1	0.909211	0.697477	0.541309	0.507065	0.296398	0.205405	0.160236	0
Tshz1	1	0.815956	0.578488	0.576185	0.506981	0.505351	0.456361	0.224275	0
Uck1	1	0.718187	0.898819	0.684493	0.506186	0.26717	0.176336	0.131965	0
Arf2	1	0.974284	0.70867	0.350214	0.505448	0.439991	0.203052	0	0.10675
Vps33a	1	0.71009	0.463732	0.369888	0.501601	0.325591	0.233181	0	0.111209
Rpl29	1	0.727135	0.672292	0.62389	0.497674	0.153628	0.0838195	0.218423	0
Zfand2a	1	0.983351	0.823689	0.524327	0.493896	0.210543	0.215038	0.060675	0
Ccdc58	1	0.977464	0.951693	0.795491	0.49133	0.153451	0.183067	0	0.449831
Mlxipl;Wbscr14	1	0.800918	0.843223	0.939867	0.490538	0.601983	0.149175	0	0.0193792
Pex5	1	0.860754	0.552822	0.376674	0.490254	0.126536	0.0982767	0.0672394	0
Cdk12;AK047916;AK141527	1	0.885453	0.855913	0.87061	0.488774	0.387726	0.248362	0.238929	0
Nfkbib	1	0.942817	0.85	0.599814	0.488346	0.386427	0.158638	0	0.0482618
Fam102a	1	0.908537	0.687057	0.464143	0.488193	0.145893	0.0603118	0	0.0154959
Zfp629;mKIAA0326	1	0.706083	0.681575	0.862721	0.485107	0.107288	0.025166	0.101506	0
Rnf220	1	0.756391	0.630575	0.450599	0.483512	0.446921	0.293723	0.157056	0
Lonp2	1	0.488488	0	0.386692	0.477247	0.493487	0.614189	0.207976	0.240478
D730040F13Rik	1	0.764851	0.438452	0.403477	0.483238	0.308628	0.10773	0	0.0073109
Foxk1	1	0.825035	0.8472	0.581044	0.482916	0.279438	0.180962	0.0710717	0
Rabgap1	1	0.771662	0.82223	0.836222	0.481881	0.403432	0.178531	0.0561166	0
Alkbh5	1	0.944127	0.893568	0.734587	0.481142	0.248467	0	0.073404	0.0371786
Arpc3	1	0.968509	0.519375	0.430523	0.480926	0.615673	0.538819	0.265823	0
Bcas3	1	0.732974	0.625982	0.193012	0.480594	0.273163	0.519136	0.108042	0
Nae1	1	0.84135	0	0.376856	0.479169	0.208165	0.255341	0.45175	0.357429
Dusp7	1	0.794066	0.437514	0.350398	0.478217	0.346518	0.166627	0.0525551	0
Whsc1l1	1	0.827099	0.934342	0.784439	0.476568	0.0810481	0.106262	0	0.115479
Rpl15	1	0.74168	0.721623	0.469685	0.475633	0.0237433	0.123813	0.0923819	0
Aup1	1	0.838832	0.651616	0.406326	0.473591	0.062752	0.0452355	0	0.134679
Rps18	1	0.958796	0.826124	0.609504	0.473195	0.287748	0.182841	0.0692129	0
Zfp408	1	0.765781	0.374149	0.287908	0.472434	0.721805	0.285725	0.0695706	0
Ptp4a2	1	0.898017	0.660469	0.775069	0.471857	0	0.104821	0.227646	0.0852156
Usp2	1	0.76137	0.853428	0.6812	0.470764	0.137379	0	0.0837728	0.064497
Slc17a3	1	0.761352	0.634625	0.833513	0.470607	0.498189	0.467684	0.337535	0
PAPK-A;Stradb	1	0.766976	0.774614	0.600544	0.469013	0.238931	0.14651	0.0951264	0
Rabepk	1	0.713124	0.66547	0.598328	0.460469	0.137165	0.216566	0.138221	0
Ankrd49	1	0.756018	0.722472	0.671624	0.458425	0.230167	0.155345	0.0839888	0
Ndfip1	1	0.788903	0.450921	0.338117	0.45786	0.368402	0.192414	0.0255045	0
Alas1	1	0.844203	0.83644	0.618283	0.45686	0.0650552	0	0.217322	0.232552
Pdrg1	1	0.958514	0.490883	0.416106	0.456783	0.347925	0.325017	0	0.244144
Cobl	1	0.0361326	0	0.11465	0.294564	0.475956	0.572638	0.437231	0.320846
D16Ertd472e	1	0.935542	0.779904	0.547353	0.451262	0.615502	0.149853	0.00628766	0
Ppid	1	0.716178	0	0.199696	0.449598	0.394861	0.422731	0.472168	0.457353
Txlna	1	0.729288	0.569699	0.55946	0.449365	0.335299	0	0.234839	0.320089
Col12a1	1	0.876556	0.952523	0.641501	0.448174	0.203603	0.11897	0	0.0460184
Eif4g3	1	0.707317	0.781261	0.528149	0.448167	0.173903	0.102468	0.063038	0
Kdm2a	1	0.906836	0.830237	0.711255	0.445289	0.103614	0	0.00896945	0.0345786
Hsd17b12	1	0.903406	0.771057	0.553765	0.444473	0.241702	0.000199927	0	0.016814
Tcfe3;Tfe3	1	0.83165	0.800674	0.628672	0.444063	0.668838	0.248349	0	0.0514199
C2cd3	1	0.828364	0.699776	0.582968	0.443873	0.490823	0.112125	0	0.180422
Zfp617;s11-6	1	0.900949	0.784274	0.55306	0.440424	0.310617	0.149563	0.125447	0
Rundc3a	1	0.741093	0.484613	0.461818	0.439364	0.284302	0.0426016	0	0.000865907
Atf4	1	0.931567	0.847658	0.617089	0.438458	0.0229485	0.0935718	0.0662729	0
C130074G19Rik	1	0.725298	0.585529	0.515858	0.437306	0.280532	0.227842	0.029444	0
Robld3	1	0.715701	0.718272	0.419553	0.436841	0.400308	0.124033	0.233309	0
Ppp6r3;mKIAA1558	1	0.860611	0.855441	0.570538	0.436542	0.24864	0.142838	0	0.0524209
Zbtb2	1	0.869751	0.703829	0.52093	0.435454	0.62065	0.172089	0.0270687	0
Uaca	1	0.956609	0.906412	0.59544	0.434172	0.295213	0.17564	0.133209	0
Ccdc21	1	0.882078	0.838081	0.697058	0.432183	0.16567	0.08008	0.0731977	0
Tmco4	1	0.899507	0.672516	0.662766	0.432125	0.0800426	0.144625	0	0.425297
Mapkap1	1	0.708249	0.448151	0.384087	0.432076	0.210991	0	0.0301957	0.411964
Tnrc18	1	0.897196	0.857989	0.644922	0.429566	0.214437	0.255391	0.290791	0
Rps8	1	0.764634	0.82636	0.484653	0.427815	0	0.0385316	0.22274	0.412146
Acot2	1	0.849106	0.828559	0.61454	0.424864	0.265987	0.12324	0.0664304	0
Ubr2	1	0.880758	0.580309	0.70127	0.423667	0.159457	0.087128	0.0683985	0
Slc25a44	1	0.994857	0.709373	0.542604	0.422782	0.0446033	0.0836204	0.00546516	0
Zfp2	1	0.967161	0.768416	0.606898	0.42185	0.148544	0	0.182313	0.15387
Utp3	1	0.883501	0.601424	0.554988	0.421808	0.265838	0.0803993	0	0.106026
Mylk;Mlyk	1	0.931426	0.593538	0.506221	0.415503	0.35466	0.185267	0.0938148	0
Stk35	1	0.907644	0.736391	0.517413	0.415009	0.412178	0.36446	0.107138	0
Tram1	1	0.997064	0.293977	0.232422	0.413143	0.471844	0.374996	0.102351	0
Foxa2	1	0.752392	0.418459	0.362907	0.413092	0.0899461	0.0392404	0	0.0213664
Cdk4	1	0.899158	0.535039	0.377074	0.413029	0.396815	0.0177273	0	0.0145244
Smarca2	1	0.768717	0.683295	0.630447	0.412801	0.293714	0.117588	0.0234982	0
Srxn1	1	0.917627	0.814977	0.468771	0.411637	0	0.322577	0.260455	0.217555
Macrod1	1	0.848415	0.701797	0.476979	0.409199	0.290158	0	0.398765	0.0723044
Rufy4	1	0.752414	0.0294958	0.0140139	0.408362	0.804417	0.882076	0.16236	0
COX4AL;Cox4nb	1	0.967305	0.817526	0.423392	0.408173	0.360065	0.212497	0.0187968	0
Rgs16	1	0.812168	0.588548	0.368637	0.40809	0.244165	0	0.130699	0.0862842
Id3	1	0.712021	0.70275	0.565609	0.406497	0.236689	0.0136481	0	0.0322923
Gkap1	1	0.881175	0.635164	0.775543	0.40249	0.294191	0.301436	0.122928	0
Scnm1	1	0.886923	0.944302	0.671299	0.399512	0.0562256	0.401514	0	0.0323453
Pard3	1	0.758812	0.726181	0.464457	0.399494	0.209408	0	0.0839529	0.256914
Trib3	1	0.980137	0.73394	0.453665	0.398769	0.306294	0.272299	0.128156	0
Rab41;Rab43	1	0.769598	0.701812	0.48849	0.398687	0.301434	0.0736389	0	0.26867
Eef1d	1	0.942827	0.663309	0.506014	0.390966	0.350099	0.161633	0.0795368	0
Csad	1	0.968293	0.92975	0.645578	0.389556	0.240511	0.0908815	0.0186402	0
Klf13	1	0.76854	0.652785	0.448488	0.389262	0.326287	0.138775	0.0377896	0
Ubb;AK183279;Uba52;Ubc	1	0.742775	0.703511	0.468105	0.385732	0	0.0157758	0.168602	0.376854
Gpr89	1	0.720387	0.643411	0.401748	0.385603	0.158193	0.253194	0.161397	0
Map2k7	1	0.83812	0.850531	0.508527	0.382372	0	0.0893388	0.262679	0.487436
Hrg	1	0.694239	0.649764	0.380102	0	0.33898	0.45027	0.435451	0.51102
Bola1	1	0.97954	0.916819	0.606005	0.382359	0.517417	0.425359	0.25789	0
Drctnnb1a;Fam126a	1	0.782691	0.658418	0.342072	0.382075	0.0896478	0.00550505	0	0.00388511
Prr12	1	0.77253	0.412345	0.434954	0.376226	0.0963446	0.49365	0.272847	0
Riok3	1	0.725489	0.501372	0.39914	0.375347	0.29313	0.170823	0.037718	0
Slc3a2	1	0.783079	0.60239	0.570521	0.375095	0.198461	0.217259	0.171787	0
Actr1b;Actr1a	1	0.855334	0.584548	0.612081	0.375086	0.51621	0.2191	0	0.0711281
Pex1	1	0.969996	0.681204	0.26609	0.373484	0.161301	0	0.245086	0.141602
Rbpms;Rbpms2	1	0.792695	0.595376	0.451196	0.370961	0	0.250352	0.348	0.327665
Rad1	1	0.732006	0.387867	0.28959	0.370593	0.361493	0.185288	0.0252226	0
Pltp	1	0.899256	0.945626	0.584759	0.365941	0.327377	0.0689744	0.0696489	0
Zcchc6	1	0.365062	0.368641	0.655685	0.724547	0.493739	0.435353	0.312898	0
Vcp	1	0.980112	0.922832	0.487701	0.363493	0.177097	0.0227486	0.0536039	0
Akr1d1	1	0.352603	0.091917	0.513003	0	0.117332	0.432345	0.46648	0.578567
Gde1	1	0.935563	0.8805	0.615937	0.361881	0.137695	0.0491406	0	0.0451023
Nqo1	1	0.814941	0.968189	0.523233	0.361828	0	0.214557	0.22195	0.0864996
Psmd4	1	0.74131	0.609118	0.453952	0.35812	0.213888	0.136443	0.0523514	0
Angptl4	1	0.75285	0.636881	0.527459	0.357487	0.170385	0.0740627	0	0.165001
Pla2g12a	1	0.876566	0.720379	0.500341	0.357051	0.247662	0.146961	0.0619832	0
Grn	1	0.790818	0.711117	0.5438	0.356488	0.14811	0	0.185256	0.155395
Ces2a	1	0.745451	0.662259	0.416173	0.356416	0.214575	0.0871525	0.0433676	0
Aimp2	1	0.78799	0.531178	0.243393	0.355705	0.217913	0.236758	0	0.183188
Bloc1s2	1	0.763859	0.484549	0.588216	0.352366	0.250688	0.131798	0.0594046	0
KRAZ1;Zfp53	1	0.711422	0.429575	0.333081	0.352107	0.321201	0.251146	0.0682076	0
Tmem214	1	0.91196	0.809125	0.627754	0.35114	0.611601	0.247967	0.142417	0
Paqr3	1	0.990208	0.337365	0.0516009	0.350959	0	0.167589	0.345647	0.329892
Psmc3	1	0.774179	0.611122	0.483877	0.350413	0.223438	0	0.0457205	0.0975965
Rps24	1	0.703944	0.744884	0.546565	0.349935	0.302506	0.229117	0.141495	0
Smndc1	1	0.800156	0.620223	0.488727	0.349761	0.282798	0.232628	0.0608162	0
Trim28	1	0.910872	0.706855	0.499951	0.348283	0.186236	0.156345	0.0285748	0
Ormdl3	1	0.939414	0.941864	0.774483	0.348058	0.165171	0.120007	0.0872168	0
Ugt2b34	1	0.705565	0.623081	0.476463	0.345444	0.420376	0.259895	0.0646737	0
Ralbp1	1	0.82545	0.667319	0.455359	0.34461	0.369692	0.120612	0	0.0404025
Alkbh2	1	0.723859	0.665706	0.420814	0.344523	0	0.26135	0.461028	0.354733
Hspa4l;apg-1b	1	0.987434	0.483407	0.347179	0.343066	0.643628	0.310457	0.0225607	0
Elk4	1	0.992454	0.359157	0.382194	0.342834	0.396048	0.249598	0.0879294	0
Pik3r2	1	0.909011	0.579143	0.343024	0.342435	0.466192	0.304152	0.232694	0
Inmt	1	0.890358	0.829879	0.534165	0.34231	0.116494	0.0366442	0.0389364	0
Stat3	1	0.991606	0.758304	0.625229	0.341725	0.280548	0.314861	0.141046	0
Cct8	1	0.782952	0.562805	0.38595	0.339697	0.213138	0.177497	0.147621	0
Khdrbs3;etoile	1	0.850911	0.771293	0.501313	0.339377	0.255751	0.105563	0.0514288	0
Brp16	1	0.77591	0.225703	0.613994	0.338327	0.000231421	0	0.199292	0.435164
Peci	1	0.805321	0.768147	0.454485	0.335626	0.209671	0.144679	0.0527843	0
Asna1	1	0.720272	0.72269	0.412291	0.33534	0.20812	0	0.200205	0.0142346
Trib1	1	0.916255	0.754874	0.454799	0.332673	0.0996357	0	0.107247	0.0376739
Zbtb7b	1	0.727587	0.652687	0.369859	0.332209	0.17889	0	0.17845	0.248443
Smyd5	1	0.792717	0.674176	0.228524	0.330241	0.583817	0.393056	0.174532	0
Slc27a2	1	0.480369	0.53057	0.623595	0.257151	0.449816	0.380228	0.0643696	0
Chchd10	1	0.86022	0.688458	0.452442	0.32813	0.255669	0.113334	0.0732728	0
Spsb2	1	0.841292	0.509164	0.226901	0.326354	0	0.0991701	0.405988	0.102533
Acbd3	1	0.903367	0.737989	0.424052	0.32575	0.383518	0.383586	0.118983	0
Arid5b	1	0.991369	0.637212	0.3823	0.324741	0.408167	0.360412	0.248199	0
Ap3m1	1	0.963449	0.819755	0.516495	0.323986	0	0.043998	0.0271475	0.0442868
Sesn2;AK155592	1	0.990614	0.881445	0.433021	0.323519	0.275158	0.122171	0.0486359	0
Tradd	1	0.835219	0.0533766	0	0.322229	0.844074	0.347269	0.0622796	0.269588
Psme3	1	0.766003	0.688513	0.687339	0.321219	0	0.126141	0.478512	0.42855
Apoh	1	0.590095	0.543526	0.341829	0.118004	0.382481	0.360849	0.0591292	0
Kti12	1	0.86398	0.505602	0.345379	0.318983	0.17866	0	0.126322	0.0846426
Saal1	1	0.704634	0.87245	0.557268	0.317281	0	0.0237818	0.111758	0.132415
Pla2g16	1	0.750625	0.646805	0.611029	0.316756	0.167884	0.100421	0.0812233	0
Atox1	1	0.877684	0.691594	0.363684	0.315958	0.0275652	0	0.216721	0.0776105
Lmo4	1	0.819588	0.483095	0.403724	0.315956	0.144747	0.0845513	0.0947403	0
Dnaja1;Mir207	1	0.743704	0.624558	0.442308	0.315269	0.259498	0.217478	0.097332	0
Pdzk1	1	0.930829	0.57106	0.577333	0.314903	0.319409	0.156773	0	0.0171173
mKIAA0007;Wdr43	1	0.829796	0.606397	0.282271	0.314653	0.250572	0.230546	0	0.283321
Dclre1c	1	0.857897	0.879173	0.550455	0.314641	0.048779	0	0.0130883	0.0114938
Pra1;Rabac1	1	0.865191	0.606805	0.431869	0.314402	0.351583	0.240437	0.0300654	0
Ccdc41	1	0.963845	0.149888	0	0.313894	0.189021	0.333481	0.209033	0.272753
Skiv2l2	1	0.787763	0.861096	0.500977	0.313817	0.2482	0.478226	0	0.0863965
Cgrrf1	1	0.71514	0.585504	0.428541	0.313686	0.183985	0.0619367	0.0568223	0
Rnf216	1	0.727155	0.707114	0.533602	0.312891	0.550889	0.213361	0	0.00108345
March2;AK036614	1	0.963043	0.455439	0.349046	0.312644	0.0997113	0.114999	0.0173999	0
Haus1	1	0.780127	0.112478	0.0768176	0.312506	0.548568	0.37788	0.205343	0
Phf11;D14Ertd668e;Setdb2;Gm6907	1	0.969152	0.417386	0.369459	0.311801	0.358236	0.641198	0	0.0636772
Setd1a;Hsd3b7	1	0.857096	0.649538	0.478495	0.307314	0.297069	0.0773113	0	0.0995125
BC051589;Crebzf;BC051589;Crebzf	1	0.791537	0.1122	0.267283	0.303994	0	0.0448619	0.28193	0.312284
Dedd2;Flame-3	1	0.782219	0.738183	0.513669	0.303625	0.072115	0.0948489	0	0.0141627
Rnf152	1	0.259463	0.129135	0.0257755	0	0.146066	0.330899	0.17629	0.319479
Zfand5	1	0.984206	0.857642	0.841378	0.820654	0.655128	0.329854	0.20205	0
Edc4	1	0.886236	0.57069	0.283847	0.302141	0.0219429	0.0550248	0.0724915	0
Pccb	1	0.750795	0.467034	0.358895	0.299843	0.254776	0.209702	0.154134	0
Ppp1r8	1	0.774185	0.563916	0.459476	0.29908	0.577884	0.714732	0.126008	0
SH3d19	1	0.44576	0.270346	0.730294	0.545096	0.373711	0.321222	0.164501	0
Shroom3	1	0.818861	0.717219	0.587375	0.680824	0.632394	0.321172	0.0955822	0
Mknk2;Mnk2	1	0.784908	0.859571	0.695187	0.297384	0.170222	0	0.0268733	0.0286514
Acot3	1	0.942808	0.674712	0.597562	0.296205	0.237456	0.137969	0.037647	0
Fermt2	1	0.814471	0.689324	0.478655	0.295564	0.231681	0.121457	0.00977642	0
Cyp2d9	1	0.827115	0.81226	0.522965	0.295266	0.15393	0.0220405	0	0.0311252
Csnk1d	1	0.742293	0.587505	0.218659	0.294963	0.233789	0	0.162633	0.0439374
Med15;Pcqap	1	0.783627	0.555272	0.424548	0.292172	0.107473	0	0.369116	0.14931
Fancc	1	0.386244	0.355367	0.448993	0.663313	0.690273	0.311971	0	0.0732167
Lrsam1	1	0.763498	0.328878	0.242039	0.290631	0.103056	0	0.0548372	0.0427568
Uvrag	1	0.816762	0.899425	0.488389	0.289975	0.444086	0.256114	0	0.000169801
Vars	1	0.700758	0.559923	0.125619	0.288074	0.376482	0.206502	0	0.251335
Ddx24	1	0.749766	0.60558	0.405409	0.286261	0.398291	0.137874	0.175513	0
Zcchc11;mKIAA0191	1	0.848774	0.631726	0.474062	0.285585	0.138329	0.22252	0.101764	0
Npm3-ps1	1	0.78123	0.961295	0.57552	0.285391	0	0.135414	0.146247	0.0380473
Frrs1	1	0.6202	0.205831	0.0211155	0	0.222804	0.304479	0.0205376	0.215999
Fmo1	1	0.817522	0.737491	0.500408	0.284465	0.1257	0	0.0302925	0.0387253
Ell2	1	0.54936	0.421011	0.354955	0.417507	0.706231	0.303576	0.119448	0
Znfx1	1	0.929366	0.654676	0.360115	0.282097	0.563935	0.229676	0.148416	0
Cops7a	1	0.713695	0.569379	0.47099	0.281899	0.771433	0.586514	0.195543	0
Impg2	1	0.997198	0	0.0542621	0.281208	0.0522044	0.130021	0.381965	0.352753
Zc3h14	1	0.812104	0.425998	0.471724	0.279899	0.276898	0.247007	0.12706	0
Cln8	1	0.773061	0.889791	0.386505	0.279456	0.200172	0	0.245319	0.211308
Serpine2	1	0.921945	0.851343	0.477198	0.279062	0.157861	0.134093	0.0673006	0
Rab17	1	0.607789	0.622944	0.202205	0.092412	0	0.294548	0.040451	0.114045
BC031781	1	0.756192	0.475263	0.331901	0.278047	0.621521	0.640098	0.0826439	0
Pmvk	1	0.927258	0.976	0.41131	0.277239	0.602347	0	0.254011	0.094012
Rdh18-ps;Rdh16	1	0.787543	0.681681	0.465065	0.276923	0.221023	0.104401	0.0233299	0
Tmf1	1	0.764176	0.682284	0.60736	0.274831	0.139948	0.209224	0.00685548	0
H1f0;Icam1	1	0.70982	0.648385	0.418727	0.27382	0	0.0966593	0.244993	0.285201
Hk1	1	0.805142	0.658451	0.382568	0.273137	0.410825	0.179194	0.0751258	0
Pon1	1	0.95756	0.93023	0.598627	0.320023	0.453511	0.283675	0.0888756	0
Gda	1	0.999607	0.463372	0.315081	0.321764	0.49483	0.283327	0.125685	0
Hps4	1	0.812424	0.608925	0.485218	0.272692	0.225129	0.0618635	0.0539084	0
Gbf1;mKIAA0248	1	0.787496	0.83739	0.546046	0.270946	0.362275	0.21166	0	0.160524
Fam107b	1	0.750794	0.587437	0.367032	0.265482	0.152192	0.033404	0.0289075	0
Glyat	1	0.45476	0.309296	0.261254	0.199522	0	0.279418	0.327522	0.157495
Lrrc58	1	0.994628	0.808149	0.684881	0.263872	0.14145	0.107316	0.0222145	0
Fbxw7	1	0.780402	0.681976	0.721347	0.256863	0.0428095	0.11623	0.0501724	0
Gstm1	1	0.712481	0.642054	0.407991	0.256649	0.104889	0.0506409	0.00704421	0
Lcat	1	0.744961	0.895295	0.640414	0.255862	0.14033	0	0.161241	0.366863
Mars	1	0.73878	0.635314	0.426535	0.255558	0.142401	0.224542	0.0983232	0
Gckr	1	0.85758	0.503326	0.484257	0.743896	0.533954	0.262952	0.213095	0
Rhbdd2	1	0.832813	0.673701	0.439133	0.255071	0.168203	0	0.226175	0.230155
Atp6v1f	1	0.775162	0.528844	0.3852	0.253607	0.218913	0.0247562	0	0.0212746
Ankrd55	1	0.929793	0.501088	0.266189	0.252558	0.0692188	0.0572552	0.0658103	0
Htatip2	1	0.8083	0.589874	0.319371	0.251639	0.194139	0.14875	0.0694732	0
Dhx32	1	0.829947	0.733925	0.329171	0.251288	0	0.192518	0.205936	0.394143
Mtus1	1	0.751326	0.598188	0.563269	0.251135	0.231854	0.207047	0.0810479	0
Psmd1	1	0.746312	0.929059	0.59284	0.250346	0.162285	0.0914872	0.0438623	0
Zscan20	1	0.932691	0.137119	0	0.250292	0.487626	0.386284	0.235119	0.252704
Josd1	1	0.769739	0.737667	0.388823	0.248261	0.0503997	0.0590017	0.17314	0
Gabarapl1	1	0.798181	0.739353	0.46289	0.24609	0.106018	0.0267963	0.00682542	0
Sf1;AK140725	1	0.806376	0.539778	0.359684	0.245261	0.222821	0.121575	0	0.117925
Derl1	1	0.925018	0.355633	0.22844	0.243541	0.10671	0.0956481	0.182259	0
Tmem205	1	0.916771	0.738183	0.423612	0.24291	0.115227	0.0600155	0.0153399	0
Cdc34	1	0.787891	0.648137	0.465096	0.242641	0.144759	0.0327936	0	0.0119921
Zfp467	1	0.717109	0.690848	0.150104	0.242447	0.11466	0.0295071	0	0.0404177
Zbed3	1	0.815439	0.768728	0.603161	0.242335	0	0.115544	0.421362	0.133236
Trappc10	1	0.802886	0.647664	0.129864	0.241974	0	0.130406	0.0684629	0.258109
Car3	1	0.880429	0.741428	0.459642	0.241437	0.137484	0.0205528	0.0120204	0
Slc25a37	1	0.727187	0.294815	0.461008	0.241136	0.107358	0.101824	0.154488	0
Mkl1	1	0.989607	0.563212	0	0.240885	0.547423	0.329226	0.0470881	0.025203
Foxa3	1	0.924999	0.891952	0.402531	0.237222	0.197441	0.0821544	0	0.0479582
Gm10768	1	0.757642	0.566742	0.393249	0.23696	0.174857	0.0337502	0.00675914	0
Cdk10	1	0.662179	0.368239	0.365896	0.354589	0.393524	0.235242	0.0536804	0
Pde4dip	1	0	0.0728847	0.371334	0.451984	0.165196	0.235007	0.230411	0.26451
Ryk	1	0.80703	0.70852	0.345824	0.232863	0.199998	0.133865	0.076877	0
Ttc1	1	0.944189	0.629142	0.572758	0.232062	0	0.0201929	0.134621	0.180858
Zc3h18	1	0.747679	0.394622	0.260959	0.231834	0.180282	0.00470103	0.0170446	0
Hexa	1	0.760622	0.524672	0.256732	0.231749	0.215077	0.112841	0	0.0300163
Rif1	1	0.711295	0.439304	0.319261	0.230867	0.426093	0.109649	0	0.0232932
Mrpl21	1	0.888741	0.444218	0.319257	0.230757	0	0.241991	0.211582	0.154344
Dusp6	1	0.816389	0.729569	0.538076	0.227631	0.212918	0.233499	0.0025566	0
D10Wsu102e	1	0.786559	0.594256	0.422032	0.226763	0.638187	0.317246	0	0.0997196
Gsta3	1	0.793262	0.67576	0.420958	0.224807	0.0805535	0.0377151	0.0143472	0
Tmem50b	1	0.850676	0.586985	0.201721	0.220434	0.194619	0	0.347748	0.139084
Cyb5	1	0.85847	0.699395	0.410498	0.219836	0.105092	0.0593863	0.0149068	0
Eef1g	1	0.73045	0.627134	0.366208	0.219693	0.0450829	0	0.199619	0.0535942
Pard6b	1	0.733784	0.485201	0.338232	0.219393	0.0794803	0	0.0880017	0.0407184
Fam125a	1	0.770914	0.467825	0	0.219327	0.395292	0.0542989	0.0915125	0.497241
Entpd5	1	0.702925	0.571473	0.331412	0.21835	0.154151	0.10611	0.0630974	0
Mthfd1	1	0.14792	0.0128706	0.297817	0.40833	0.377504	0.215726	0.59257	0
Gtf2h5	1	0.752774	0.78286	0.431205	0.212118	0	0.173793	0.188211	0.332464
Aldh3a2	1	0.833877	0.726727	0.431941	0.210202	0.0940829	0.0262303	0.00873257	0
Git1	1	0.756083	0.570478	0.382802	0.209338	0.204268	0	0.0737998	0.00944657
Alad	1	0.844597	0.628063	0.353846	0.205142	0.109329	0.112749	0.0565312	0
Ypel5	1	0.977868	0.191425	0.0368988	0.205104	0	0.309784	0.124341	0.34589
Fam3a	1	0.718768	0.721716	0.35054	0.203296	0.311213	0.237031	0.0736192	0
Zbtb20;AK038731	1	0.945541	0.434543	0.375291	0.203225	0.259171	0.0753921	0	0.0286216
Epc2	1	0.74932	0.43888	0.253033	0.202403	0.4277	0.541553	0.118362	0
Rexo2	1	0.727928	0.171323	0.35875	0.200315	0.401936	0.0105522	0	0.393392
Ypel3	1	0.94215	0.64906	0.66569	0.199343	0.0809283	0.114322	0	0.0450193
Ppap2b	1	0.773519	0.582589	0.364602	0.199239	0.164856	0.046307	0.00411265	0
Pfdn5	1	0.995177	0.755102	0.285637	0.198273	0.28104	0.307449	0.0969801	0
Golga2;mKIAA4150	1	0.745077	0.622898	0.311943	0.198234	0.435283	0.280214	0.171514	0
Slc17a1	1	0.227545	0.392504	0.438845	0.574006	0.42775	0.204301	0	0.00249136
Mst1	1	0.0367464	0.168507	0.305625	0.24224	0	0.204264	0.447191	0.312179
Pcgf6;mMBLR	1	0.885598	0.288154	0.309968	0.196047	0.306612	0.384552	0	0.0226589
Foxp2	1	0.801051	0.743579	0.684051	0.495521	0.322438	0.202049	0	0.092576
Hsd17b10	1	0.759852	0.668734	0.374104	0.195963	0.0271995	0	0.0425355	0.0480495
Dus3l	1	0.826962	0.312347	0.272695	0.195958	0.0911327	0.0262643	0	0.0713646
Phlpp1	1	0.155993	0.188951	0.228314	0.281633	0.419777	0.200454	0	0.0542928
Dsp	1	0.322139	0.243693	0.535808	0.240636	0.432715	0.199189	0.0353519	0
Pias4;PIAS-gamma	1	0.709925	0.5382	0.483609	0.193711	0.390545	0.205207	0.0638996	0
Zbtb34	1	0.791657	0.980704	0.308944	0.193641	0.67756	0.781768	0.277747	0
Kdm1a;mKIAA0601	1	0.907636	0.52435	0.314943	0.193406	0.321566	0.315639	0.116414	0
Dhx57	1	0.922305	0.281334	0.218375	0.193278	0	0.0988293	0.174342	0.140573
Arfgap3	1	0.735391	0.474293	0.213884	0.191521	0.172598	0	0.220988	0.133162
Acsm5	1	0.745624	0.549781	0.505035	0.197807	0.256368	0.193672	0.108916	0
Samhd1	1	0.742054	0.622289	0.920817	0.190792	0.561444	0.463928	0	0.076276
Asap2	1	0.924655	0.465587	0.470006	0.187764	0.605808	0.222566	0.0421234	0
Cyp2c29;Cyp2c53-ps	1	0.795523	0.668097	0.404747	0.187375	0.103586	0.0317443	0.0107649	0
Hs6st1	1	0.842316	0.778745	0.322973	0.187122	0.247194	0	0.0803295	0.349917
Tnfrsf1b;AK170464	1	0.736945	0.4431	0.481654	0.186825	0.516081	0	0.184368	0.214809
Cyp7b1	1	0.853931	0.749254	0.451255	0.186603	0.0765212	0.054626	0.084856	0
Hsd17b2	1	0.673217	0.60667	0.330473	0	0.0437654	0.184073	0.181568	0.101597
Enox2	1	0.760524	0.337229	0.133576	0.185453	0.055249	0.0119619	0	0.0605582
Ugt3a2	1	0.825841	0.710416	0.500167	0.184989	0.321027	0.196337	0.00764232	0
Slc16a12	1	0.98175	0.639755	0.277471	0.184854	0	0.11526	0.369497	0.132639
Clcn2	1	0.798352	0.649781	0.287797	0.18283	0.0766303	0	0.157794	0.347107
Frat1	1	0.885995	0.731918	0.333855	0.181572	0.0675898	0	0.00374363	0.0827222
Zc3h15	1	0.787404	0.391215	0.302066	0.181156	0.0238874	0.0823284	0	0.349411
Foxn3;AK053772	1	0.956212	0.62402	0.55779	0.180476	0.353502	0.174335	0.0367394	0
Irs2	1	0.868279	0.672141	0.30487	0.158798	0	0.178803	0.525726	0.381431
Med29	1	0.794546	0.573192	0.11969	0.179583	0.502735	0.216097	0.0605474	0
Elp3	1	0.704386	0.295557	0	0.177921	0.11933	0.182222	0.253568	0.412138
Gart	1	0.750801	0.632668	0.34837	0.177857	0	0.109505	0.0940993	0.0985545
Ythdf1	1	0.969523	0.0678128	0.525952	0.177186	0.136478	0.176448	0.0557049	0
Gpd2	1	0.760129	0.617489	0.566308	0.176582	0	0.294442	0.306204	0.0712618
Letm1	1	0.752182	0.592966	0.446298	0.175878	0.404399	0.241919	0.142122	0
Csnk1g1	1	0.741201	0.525985	0.313559	0.170523	0.0938936	0.0221615	0	0.132841
BC046436;AK002733	1	0.777544	0.601546	0.257875	0.169979	0.17806	0.125497	0.0839706	0
Rer1	1	0.700848	0	0.121975	0.169826	0.723867	0.324555	0.240561	0.134358
Ppcs	1	0.95465	0.837614	0.453125	0.169792	0.305648	0.291961	0	0.416377
Kdm4b	1	0.135312	0.0219052	0	0.0816467	0.107998	0.172412	0.236185	0.256164
Mrto4	1	0.987148	0.940679	0.362413	0.169098	0.571079	0.311389	0	0.186907
Tmem176b	1	0.872919	0.33437	0.295268	0.228737	0.320304	0.168344	0.228607	0
Mgst1	1	0.780417	0.643525	0.393089	0.162552	0.170348	0.166794	0.0731744	0
Ces3a	1	0.786095	0.64892	0.391728	0.166932	0.121736	0.0632499	0	0.0151663
Vnn3	1	0.776262	0.858722	0.56247	0.166596	0.279551	0.0838974	0	0.142699
Hadha	1	0.0828438	0	0.253077	0.165867	0.108572	0.16435	0.13112	0.0838168
Rnf43	1	0.779511	0.499247	0.282849	0.162282	0.0256641	0.0282171	0	0.04648
Decr2	1	0.855766	0.901018	0.465088	0.161037	0.102939	0.16239	0	0.210126
Rpl35	1	0.96757	0.730691	0.620542	0.52096	0	0.158968	0.586325	0.374402
Sh3d19	1	0.366166	0.34312	0.630127	0.247922	0.294482	0.158237	0.0985633	0
Slc25a34	1	0.728595	0.63979	0.0990545	0.160077	0.262391	0.0935307	0.35878	0
Lima1	1	0.729231	0.380635	0.269407	0.1575	0.128247	0.106449	0.037348	0
Fyco1	1	0.711945	0.428147	0.27351	0.156483	0.0710135	0.147593	0.114812	0
Ppp2r1b	1	0.41488	0.485796	0.345556	0.288973	0.129664	0.152743	0	0.0652826
Dmgdh	1	0.901189	0.75542	0.491057	0.237344	0.193467	0.150895	0.0903967	0
Gba2;mKIAA1605	1	0.928677	0.418558	0.149938	0.155128	0.199868	0.122162	0.0232356	0
Glt1d1	1	0.32847	0.3264	0.387906	0.441754	0.166335	0.147766	0.123964	0
Phf8	1	0.643498	0.552641	0.396656	0.179262	0.000390619	0.146856	0.197685	0
Cyp7a1	1	0.716496	0.553326	0.316278	0.151359	0.130094	0.0465399	0.00970395	0
Plin5	1	0.357468	0.0926082	0	0.158638	0.258457	0.145845	0.273792	0.264483
Prkd3	1	0.82076	0.467024	0.339106	0.148296	0.120376	0.131188	0	0.173725
Ubl3	1	0.787678	0.688911	0.338922	0.147407	0.283523	0.196998	0.113739	0
Atp7a	1	0.702988	0.454838	0.315955	0.14666	0.144416	0.0407296	0	0.0274253
Lactb	1	0.729719	0.86771	0.338341	0.146359	0.153368	0.15901	0	0.39798
Hibadh;AK042028	1	0.907659	0.563124	0.428933	0.144834	0	0.167744	0.227046	0.294839
Cldn2	1	0.814202	0.544563	0.365692	0.14359	0.117106	0.0375155	0.00110651	0
Tlr12	1	0.718467	0.66383	0.488646	0.142416	0.14248	0.0557333	0.0329254	0
Nfic	1	0.664957	0.647773	0.455793	0.380266	0.321686	0.13447	0.0402193	0
Rhbdd3	1	0.787379	0.439926	0.273422	0.140239	0.000871933	0.117188	0.237099	0
Wdr91	1	0.718272	0.353875	0.216583	0.140005	0.00889081	0	0.00326275	0.0332951
Mtmr3;mKIAA0371	1	0.917024	0.739803	0.326093	0.136087	0	0.270165	0.183938	0.0257405
Inadl	1	0.205697	0.0647327	0.0159278	0	0.0448783	0.131438	0.165694	0.21926
Txnrd1	1	0.70357	0.496467	0.36513	0.134924	0.0278741	0.0708467	0	0.0411983
Hs2st;Hs2st1	1	0.775519	0.594863	0.350776	0.131793	0.754755	0.42228	0	0.0472658
Mosc2;Mir1981	1	0.70398	0.636248	0.334583	0.131367	0.0395126	0	0.120443	0.110872
Sgk2	1	0.603239	0.46402	0.333793	0.279925	0.140589	0.128667	0.0662052	0
Sord	1	0.962818	0.892828	0.549472	0.314512	0.231357	0.128525	0.0233157	0
Apoc1	1	0.98799	0.887558	0.377747	0.222618	0	0.127692	0.280092	0.180279
Sgpp1	1	0.910872	0.663006	0.353498	0.129585	0.0340745	0.0427152	0	0.251225
Txn1	1	0.782384	0.629437	0.265024	0.129086	0.0717859	0	0.0873006	0.189233
Hsd3b4;Hsd3b5	1	0.724247	0.550783	0.285997	0.127969	0.0658186	0.0636458	0.00433165	0
Pop5	1	0.986893	0.503654	0.20037	0.126269	0.245727	0.31895	0	0.0466904
Pi4k2b	1	0.863247	0.73073	0.461029	0.126103	0	0.0901778	0.36613	0.363356
Snw1	1	0.853565	0.373705	0.3621	0.122203	0.223642	0	0.321625	0.447506
Nedd8	1	0.704818	0.576501	0.137716	0.118562	0.0398925	0.111015	0.0647325	0
Fam55b	1	0.707721	0.513584	0.208961	0.117897	0.0723021	0.0130414	0.00133108	0
Hlf	1	0.693612	0.597162	0.505586	0.281746	0.194054	0.11897	0.137213	0
Sntb1	1	0.210915	0.101686	0.134426	0.148109	0.131105	0.118373	0.0346435	0
S100a4	1	0.729412	0.371798	0.0565939	0.117892	0.630087	0.353945	0	0.0213576
Atp6v0d1	1	0.927421	0.732538	0.369938	0.117697	0	0.157542	0.147866	0.0108616
Flot1	1	0.857302	0.511349	0.263638	0.116126	0.104253	0	0.104447	0.382996
Tet3	1	0.777775	0.462534	0.316063	0.113492	0.0415007	0.112218	0.130419	0
Pxn	1	0.845377	0.699141	0.427781	0.109751	0.618067	0.501912	0.00108	0
Mocos	1	0.486092	0.586814	0.200436	0	0.095965	0.112757	0.0169636	0.0202346
Snx5	1	0.865672	0.135781	0	0.108398	0.784211	0.469849	0.353731	0.377401
Ubd	1	0.742327	0.400468	0.154635	0.099938	0	0.0458282	0.12321	0.120604
Pank1	1	0.750303	0.541329	0.418517	0.254354	0	0.110212	0.0819106	0.288612
Ankrd26	1	0.840112	0.478366	0.0889791	0.0990378	0.0181094	0.219932	0.18864	0
Mtrr	1	0.70124	0.262933	0.278302	0.0989132	0	0.0616403	0.118815	0.10375
Pfkfb1	1	0.842433	0.438233	0.227227	0.18061	0.0434938	0.107884	0	0.0418843
Fosl2	1	0.944346	0.491115	0.184989	0.0929762	0	0.10076	0.181667	0.175995
Pah	1	0.0907185	0.0535212	0.10197	0.0405905	0	0.10625	0.25573	0.355287
Atrn	1	0.904766	0.847655	0.661619	0.478649	0.259822	0.105726	0.0384214	0
Tax1bp1	1	0.781106	0.372979	0.501936	0.0875842	0.279356	0.280577	0.126954	0
N4bp2l1	1	0.640026	0.75909	0.83529	0.715711	0.263369	0.104797	0.0336008	0
Nkiras2	1	0.720373	0.00743999	0.0219146	0.0858758	0.369244	0.151947	0	0.0318115
Mogat1	1	0.0393024	0.0891186	0.0848398	0.0857815	0.240975	0.103455	0	0.00639484
Pprc1;mKIAA0595	1	0.987376	0.703092	0.446741	0.0837306	0.121327	0	0.0962365	0.115112
Lepr	1	0.932048	0.335857	0.0972858	0.061619	0.0117844	0.100815	0.0589104	0
Qk	1	0.897632	0.7669	0.389456	0.0804608	0.529323	0.259314	0.10626	0
Aco1	1	0.308115	0.650385	0.537628	0.481205	0.363639	0.0991845	0	0.461407
Tspo	1	0.944101	0.78238	0.436851	0.0785082	0.174555	0.0924314	0.0926015	0
Csrnp2	1	0.91993	0.568888	0.279148	0.0742127	0.156947	0.172479	0	0.0586852
Fggy	1	0.350738	0.262379	0.172091	0.115968	0	0.0961639	0.243126	0.487252
Chic2	1	0.719562	0.429371	0.280628	0.0723085	0.565254	0.575009	0.198546	0
Stambp	1	0.833195	0.451129	0.370805	0.0719883	0	0.190611	0.139356	0.0302959
Slc35a3	1	0.956417	0.658004	0.0350284	0.0680248	0.0637515	0.308575	0	0.0366095
Dpm2	1	0.852277	0.796786	0.59757	0.0643269	0	0.505516	0.0686202	0.076362
Arl15	1	0.975538	0.982465	0	0.0631877	0.86084	0.378175	0.0606998	0.0999424
Adh5	1	0.919334	0.391967	0.861476	0.0630513	0.27849	0.240351	0.142213	0
Orc2	1	0.782133	0.742927	0.463799	0.0627511	0.0188531	0.00511952	0.120404	0
Abcc6	1	0.769339	0.955231	0.993511	0.570276	0.427557	0.0869746	0.104235	0
Pdgfc	1	0.805564	0.396755	0.1361	0.0567135	0.000207678	2.54079e-08	1.07131e-15	0
Stbd1	1	0.894618	0.402053	0.104543	0.0549506	0.109517	0.0962787	0	0.002352
Bckdhb	1	0.185065	0.0781506	0.00351512	0	0.0474573	0.0821014	0.0905648	0.0142876
F5	1	0.445862	0.402852	0.325005	0.245455	0.127909	0.0819997	0.0235423	0
Rbp4	1	0.902138	0.599296	0.300529	0.0739369	0.102886	0.0771278	0	0.0243542
C6	1	0.302287	0.226638	0.113832	0.00194362	0.0659195	0.0756284	0.00839997	0
Pus1	1	0.791058	0.598261	0.164681	0.0469547	0.0390048	0.146735	0.0215998	0
Abcc2	1	0.584042	0.528419	0.441758	0.279262	0.189167	0.0737136	0.0259272	0
Psmc2	1	0.896907	0.669801	0.401743	0.0468093	0	0.204723	0.428008	0.364733
Mmab	1	0.348054	0.243028	0.166308	0.194862	0.205293	0.0735232	0.0547383	0
H6pd	1	0.834523	0.691256	0.469879	0.26728	0	0.0715152	0.083731	0.0541837
Ppara	1	0.821441	0.785174	0.581135	0.432426	0.214632	0.0640659	0.0190973	0
Napsa	1	0.793875	0.205627	0.59461	0.0414805	0.0339038	0.0261106	0.0363447	0
Enpp3	1	0.832103	0.696592	0.374396	0.0414628	0.121569	0.376222	0.437752	0
Cetn3	1	0.933848	0.585881	0.308062	0.0413404	0	0.158046	0.158457	0.0196585
Phyh	1	0.719352	0.494046	0.225648	0.0366067	0.0215246	0.0582651	0	0.0209674
Hsd17b4	1	0.622197	0.53867	0.449315	0.26396	0.0141317	0.0617056	0	0.114412
Cenpn	1	0.706603	0.301677	0	0.0343465	0.189905	0.346715	0.396931	0.38514
Trmt12	1	0.98382	0.600642	0	0.0332182	0.152484	0.336097	0.221645	0.454318
Aldh1a1	1	0.558292	0.483288	0.331485	0.159017	0.111742	0.0546271	0.000418856	0
Tmem143;AK161481	1	0.85819	0.479345	0.206223	0.028264	0.361049	0.270188	0.0508515	0
Serpina6	1	0.77078	0.794511	0.597843	0.371993	0.14832	0.0539665	0.0504197	0
Dcaf6	1	0.630336	0.308731	0.189297	0.0574932	0	0.0506873	0.0478727	0.0588048
Igfbp1	1	0.587351	0.480165	0.288367	0.130094	0.0995243	0.0469152	0	0.0361807
Dcxr	1	0.706205	0.601936	0.385132	0.360079	0.229657	0.0460702	0	0.0737293
Ttc38	1	0.0637495	0.14965	0.205183	0	0.0933195	0.0455494	0.0512554	0.0599039
Apoe	1	0.575894	0.442206	0.250291	0.136715	0.183807	0.0452827	0	0.0416837
Ppme1	1	0.77066	0.753336	0.0453619	0.026323	0.216827	0.377181	0.252879	0
Chd1l	1	0.081509	0	0.0613065	0.0688572	0.301577	0.0410916	0.0876595	0.121025
Spp2	1	0.416713	0.274237	0.108842	0.0569304	0.00963368	0.040206	0.0730925	0
Enc1	1	0.928612	0.284197	0.121943	0.0220281	0.00663385	0	0.0615436	0.0582794
Rgn	1	0.774029	0.645119	0.414969	0.213864	0.129862	0.0360149	0.013957	0
Camsap1	1	0.707322	0	0.0278122	0.020815	0.45861	0.523322	0.061162	0.119986
Aqp9	1	0.757247	0.628526	0.313736	0.0494872	0	0.0332661	0.00140134	0.0395514
Upb1	1	0.843057	0.895183	0.634396	0.419585	0	0.0328299	0.0336335	0.262919
Cgnl1	1	0.232671	0.164731	0.167858	0.0512088	0.0771305	0.031167	0	0.17277
Abcb4	1	0.42523	0.355557	0.208649	0.123524	0.0714224	0.0292197	0	0.00794231
Gsg2	1	0.84098	0.563415	0.178721	0.0180396	0.000383124	2.91292e-07	0	0
Pcsk6	1	0.661867	0.621513	0.356324	0.253358	0	0.0257421	0.0909691	0.157331
Cyp2e1	1	0.778429	0.68083	0.403524	0.199185	0.0875978	0.0244256	0.00917588	0
Zfp964	1	0.711947	0.0737911	0	0.0143633	0.213513	0.318624	0.225537	0.275168
Adssl1	1	0.92626	0.834745	0.514285	0.0140104	0	0.174037	0.324879	0.145836
Mrpl45	1	0.755161	0.569713	0.318816	0.0135064	0.00782985	0.16942	0.306062	0
Kif16b	1	0.820053	0.646163	0.238747	0.012707	0.0602298	0.0629802	0.121833	0
Hpd	1	0.745773	0.67981	0.417617	0.274627	0.0800848	0.0198668	0.0147586	0
C85492	1	0.709487	0.831058	0.378235	0.0115427	0	0.118278	0.205394	0.138836
Slc12a9;Slc12a8	1	0.921263	0.565677	0.122076	0.0113156	0.0339863	0.0886799	0.0255966	0
Fbxo22	1	0.945158	0.462471	0.147339	0.0103186	0.323395	0.411482	0.371497	0
Tmem188	1	0.915599	0.179041	0	0.00869292	0.415384	0.355593	0.41571	0.382515
Aldh2	1	0.616486	0.597166	0.437634	0.308071	0.137422	0.0134676	0.051233	0
Slc19a2	1	0.383833	0.285277	0.0656382	0	0.00744915	0.0129122	0.0360471	0.0315919
Sardh	1	0.642945	0.679549	0.500891	0.118964	0	0.00876698	0.022177	0.0669689
Cldn14	1	0.92809	0.458411	0.381958	0.39522	0.230352	0.00799472	0.13754	0
Oat	1	0.23459	0.149806	0.0729528	0.0281592	0.0165075	0.00444236	0.0020815	0
Lhpp	1	0.341716	0.247311	0.114113	0.035941	0.0126869	0.00319354	0.00470791	0
Ces2	1	0.141264	0.0964564	0.0494445	0.0242358	0.0182957	0.000870245	0	0.00562709
Sod1	1	0.747099	0.561483	0.288181	0.126949	0	7.30729e-05	0.0114807	0.0158249
Mycn	1	0.92318	0.431883	0.108351	0.0031096	0	0.0319943	0.0354333	0.0525928
Tmsb15b1;Tmsb15b2;Tmsb15l	1	0.853214	0.329111	0.0275573	0.0021759	9.43982e-05	1.50068e-21	0	0
Als2cr12	1	0.7625	0.129181	0.00765908	0.00177	6.70155e-10	3.2983e-18	3.33083e-21	0
Slc22a3	1	0.0943251	0.134325	0.0112682	0.000958984	0.000531926	1.35795e-20	0	0
P2ry4	1	0.992182	0.21875	0.0127966	0.0003683	7.36979e-08	1.23178e-23	0	0
Rcor2	1	0.944887	0.179098	0.00670898	0.000264357	9.60678e-19	9.98101e-22	0	0
Bend5	1	0.873619	0.151387	0.00628316	0.000131638	1.58273e-08	1.10723e-23	0	0
Lhfpl4	1	0.873619	0.151387	0.00628316	0.000131638	1.58273e-08	1.10723e-23	0	0
Parm1	1	0.873619	0.151387	0.00628316	0.000131638	1.58273e-08	1.10723e-23	0	0
Ric8	1	0.987567	0.154374	0.00489372	0.000114727	1.70555e-07	9.28211e-23	0	0
Dzip1	1	0.897284	0.160439	0.00249736	9.13919e-05	1.39432e-05	4.22595e-21	0	0
Pira6	1	0.897284	0.160439	0.00249736	9.13919e-05	1.39432e-05	4.22595e-21	0	0
Fam171a1	1	0.709094	0.00178676	0.000248534	3.96753e-05	0.00038081	2.87681e-19	0	0
P2rx3	1	0.709094	0.00178676	0.000248534	3.96753e-05	0.00038081	2.87681e-19	0	0
Tnxb	1	0.709094	0.00178676	0.000248534	3.96753e-05	0.00038081	2.87681e-19	0	0
Prr15	1	0.825944	0.149345	0.00361765	3.20256e-05	1.0303e-20	3.23636e-24	0	0
B3galnt1	1	0.712876	0.0767613	0.000361166	5.88774e-06	2.34358e-06	7.43814e-23	0	0
Fam19a2	1	0.712876	0.0767613	0.000361166	5.88774e-06	2.34358e-06	7.43814e-23	0	0
Specc1l;mKIAA0376	1	0.843261	0.429266	0.202894	0	0.492995	0.255519	0.0747322	0.127071
Apoa2	1	0.844612	0.915316	0.526391	0.373004	0.125102	0	0.141497	0.100764
Ywhae	1	0.825096	0.00775819	0.153223	0	0.455869	0.654336	0.287957	0.0115406
Prcc	1	0.998321	0.589175	0.220456	0	0.448874	0.607284	0.105104	0.282676
Card10	1	0.749104	0.577528	0.0681937	0	0.401216	0.27388	0.215014	0.149748
Ing4;Acrbp	1	0.796103	0.382396	0.0538782	0	0.395093	0.552756	0.410864	0.238733
Wdr48	1	0.803354	0.851624	0.275936	0	0.3931	0.282985	0.237845	0.300201
Ezr	1	0.960725	0.0961022	0.897219	0	0.392879	0.632476	0.300577	0.105334
Cmtm8;AK161079	1	0.877184	0.615838	0.160523	0	0.38109	0.45437	0.239872	0.214722
Tgm1	1	0.874979	0.421147	0.00203629	0	0.335874	0.608471	0.233221	0.41704
Psmg1	1	0.885048	0.224049	0.142038	0	0.278592	0.263413	0.265473	0.475325
Snhg7;Snora17	1	0.780288	0.24032	0.0252344	0	0.269428	0.260238	0.19941	0.105779
Cnnm4	1	0.992094	0.976012	0.331667	0	0.260862	0.430853	0.175929	0.206597
Zfp30;mKIAA0961	1	0.766664	0.453856	0.155758	0	0.25144	0.253622	0.15398	0.162635
Kif21a	1	0.726228	0.254923	0.296554	0	0.232114	0.444208	0.102093	0.0850609
Gtf3c3	1	0.731897	0.449896	0.4113	0	0.183772	0.259288	0.105614	0.00371162
Gnpda2	1	0.767118	0.34842	0.080796	0	0.149302	0.362337	0.235017	0.188736
Lpin2	1	0.842417	0.69734	0.517182	0.333598	0.0850293	0	0.0766546	0.090472
Fam134b	1	0.770776	0.682143	0.673365	0.426734	0.158128	0	0.00113947	0.110677
Nme1	1	0.75538	0.420132	0.402216	0	0.1228	0.218966	0.225729	0.193563
Def8	1	0.818662	0.716856	0.304013	0	0.116409	0.116883	0.239512	0.201636
Sema5b	1	0.774569	0.349355	0.0483741	0	0.0856194	0.284694	0.0460829	0.0362622
Srf	1	0.775451	0.197404	0.116694	0	0.0842486	0.0396097	0.0713763	0.142223
Pdxp	1	0.929637	0.315851	0.019724	0	0.0710392	0.110354	0.152358	0.0108399
Arid5a	1	0.831937	0.409859	0.933899	0	0.0664659	0.250001	0.426546	0.435726
Lor	1	0.793278	0.293588	0.0695995	0	0.0627502	0.292658	0.256748	0.137235
Saa4	1	0.61848	0.589015	0.333155	0.173308	0.0617017	0	0.0464944	0.0732802
Slc7a8	1	0.897063	0.158631	0.0005177	0	0.0618615	0.382616	0.249579	0.108413
Zbtb44	1	0.803525	0.447154	0.0660897	0	0.0500404	0.125023	0.0787486	0.244674
Insl6	1	0.704695	0.131682	0.0379002	0	0.0462134	0.0394772	0.0619825	0.170009
Por	1	0.618026	0.549192	0.342094	0.19404	0.0814771	0	0.0389714	0.0707481
Vps4a	1	0.782612	0.196332	0.344537	0	0.0337527	0.401532	0.0886503	0.0594723
Glud1	1	0.673847	0.50616	0.316143	0.25187	0.0536082	0	0.153202	0.14729
Psma7	1	0.749103	0.686948	0.244366	0	0.0252104	0.0203305	0.26091	0.0823642
Cpsf7	1	0.794655	0.746696	0.581349	0	0.0237833	0.0823643	0.125574	0.0546952
Proc	1	0.503917	0.473888	0.40307	0.144049	0.431365	0	0.10942	0.100603
Zfp942	1	0.75148	0.488898	0.223649	0	0.0101196	0.153306	0.241799	0.14016
Slc25a42	1	0.478854	0.396914	0.212754	0.307478	0.203773	0	0.224586	0.379998
Refbp2	1	0.714867	0.552825	0.226259	0	0.00639644	0.0149014	0.156115	0.192321
Acacb	1	0.434513	0.363172	0.407718	0.61711	0.366398	0	0.119732	0.405433
Paox;Pao	1	0.717937	0.33066	0.150899	0	0.00636037	0.0643272	0.0475892	0.0276273
Pebp1	1	0.451315	0.350155	0.248712	0.195738	0.0125932	0	0.124523	0.0262788
Acsf2	1	0.453347	0.337303	0.622507	0.350492	0.0297655	0	0.147275	0.0993614
BC106179	1	0.723772	0.24442	0.0167653	0	0.00465299	0.0317748	0.134556	0.137505
Xdh	1	0.460242	0.327388	0.332214	0.178363	0.0324956	0	0.0719038	0.0034499
H2-DMb1;H2-DMb2	1	0.905912	0.606702	0.158759	0	0.00199389	0.0184003	0.0502751	0.0390695
Slc22a1	1	0.351631	0.234204	0.106599	0.0364713	0.0225124	0	0.00347496	0.0103096
Mlh1	1	0.788987	0.346417	0.0742773	0	0.00172812	0.138686	0.252641	0.0765258
Mbnl2	1	0.295405	0.190804	0.15649	0.105766	0.00107526	0	0.0121832	0.0285526
Aplp2	1	0.127677	0.139869	0.214145	0.352331	0.0290112	0	0.308167	0.132634
Cdc73	0.999487	0.998967	1	0.849546	0.391963	0.485644	0.108252	0	0.120141
Acox1	0.992079	1	0.788326	0.401161	0.189769	0.0247463	0.00730114	0	0.0131383
Lmtk2	0.986262	0.918594	1	0.975264	0.717466	0.702587	0.389394	0.338738	0
Cyp2b10	0.985454	0.998964	1	0.598597	0.240491	0.0849538	0	0.0709839	0.104907
Nrip1	0.984285	0.992715	1	0.76757	0.59903	0.517833	0.278405	0.0714029	0
Zswim4	0.984151	0.825391	1	0.873408	0.495218	0	0.0272495	0.10397	0.0630298
Cdo1	0.982503	0.99746	1	0.803668	0.586155	0.508942	0.269756	0.0818	0
Hnrnpab	0.982194	0.993261	1	0.649529	0.179498	0	0.0852158	0.16333	0.290308
Pde6d	0.979494	0.812947	1	0.673194	0.389283	0.200466	0.206574	0	0.197027
Trim24	0.978331	0.874692	1	0.607642	0.215213	0.65184	0.331973	0.163043	0
Dio1	0.974865	0.810722	1	0.605639	0.0551802	0.606614	0.143909	0	0.0124058
Slc29a1;Ent1	0.974779	0.937297	1	0.626914	0.400751	0.219618	0	0.0360658	0.124761
Mreg	0.974059	1	0.793848	0.753259	0.408439	0.434517	0.497335	0.280538	0
Zfp639	0.971562	0.974993	1	0.729559	0.283578	0	0.436939	0.614337	0.427203
Adhfe1	0.969709	0.814503	1	0.959893	0.437968	0.135972	0	0.168841	0.292883
Eef2	0.963105	0.943467	1	0.831007	0.872396	0.550748	0.126232	0.146801	0
Zbtb7a	0.962592	0.956342	1	0.818783	0.61847	0.453352	0.282786	0.197414	0
Gne	0.961775	1	0.991748	0.722675	0.785123	0.120826	0	0.217612	0.234553
Phb2	0.958302	0.98004	1	0.609614	0.501015	0.336135	0.33237	0	0.028686
Wdr11	0.957556	0.972468	1	0.693355	0.545673	0.498388	0.274105	0.0533015	0
Hic1	0.955336	0.929821	1	0.304134	0.0910353	1.83951e-05	8.36328e-16	4.23061e-17	0
Clptm1l	0.947841	1	0.639701	0.711948	0.729984	0.965232	0.419013	0.342267	0
Idua	0.94592	0.973466	1	0.897319	0.875382	0.721696	0.114463	0	0.238471
Gch1	0.941535	0.91434	1	0.636217	0.376393	0.0879817	0	0.104208	0.0445554
Nuak1	0.937357	0.882688	1	0.131672	0	0.167404	0.152972	0.0727459	0.0452368
Asgr1	0.928416	1	0.97077	0.390804	0.262633	0	0.00959107	0.0518858	0.129189
Atoh8;okadin type I	0.926961	0.970609	1	0.729422	0.577344	0.243912	0	0.125282	0.449942
Hpgd	0.925858	1	0.719316	0.338166	0.115804	0.0897113	0.0534328	0.15098	0
Tomm22	0.924	0.938255	1	0.678372	0.652814	0.362438	0.0830954	0.321507	0
Pelo;Pelota;Itga1	0.912934	0.910701	1	0.439702	0	0.174788	0.299096	0.354636	0.250547
Cyp27a1	0.912602	1	0.913481	0.563322	0.291218	0.147197	0.0262817	0	0.00601385
Tsku	0.910773	1	0.871	0.549705	0.265781	0.14784	0.0378945	0	0.213755
Rpl26	0.90656	0.820622	1	0.703801	0.59618	0.0602578	0.00892738	0.110488	0
Las1l	0.903741	0.854666	1	0.720465	0.568888	0.440138	0.392862	0.198184	0
Asb13	0.901688	1	0.83419	0.687682	0.534603	0.343021	0.35191	0.0452675	0
Eif4b	0.896806	0.935102	1	0.723662	0.341066	0.433909	0	0.0303165	0.09997
Nol12	0.892358	0.891148	1	0.766369	0.565118	0.438893	0.174682	0.039831	0
Enpp1	0.873735	1	0.861629	0.892167	0.578385	0.495194	0.308684	0.167125	0
E2f3;E2F3	0.873295	0.949025	1	0.870243	0.510626	0	0.307702	0.233873	0.380859
Gapvd1	0.872546	0.943364	1	0.729576	0.621471	0.302269	0.0150698	0	0.0967886
Snrpd1	0.87161	0.905386	1	0.888221	0.804145	0.591427	0.391748	0.100098	0
Csnk1g2	0.87112	0.943728	1	0.543635	0.537068	0.62225	0.335559	0.117831	0
Ccar1	0.8618	0.813609	1	0.643555	0.606372	0.272152	0.0156279	0.0107423	0
Ppp1r11	0.861705	0.882464	1	0.769036	0.795509	0.551732	0.494689	0.237513	0
Slc47a1	0.860431	0.713421	1	0.613446	0.0933365	0.146054	0.348893	0.352638	0
Rnf6	0.857121	0.923024	1	0.980609	0.659517	0.393554	0.221786	0.154876	0
Adk	0.846081	1	0.899176	0.837133	0.535742	0.528299	0.525727	0.170882	0
Cfd	0.845884	0.864266	1	0.435256	0.0786612	0.100817	0.0321	0.00465056	0
Hspa8	0.837874	0.992247	1	0.67355	0.639423	0.0742245	0	0.323785	0.433069
Ces1c	0.837231	0.872094	1	0.704912	0.462527	0.225302	0.0713914	0.00158724	0
Dido1	0.834236	0.921594	1	0.543793	0.40033	0.81654	0.370378	0.178387	0
Sertad2	0.831991	0.946402	1	0.838922	0.694348	0.504249	0.400233	0.176772	0
Rpl14	0.828653	0.992063	1	0.731531	0.699456	0.289482	0.219035	0.0291669	0
Abcg8	0.825907	1	0.821691	0.533614	0.326275	0.0949769	0.0705978	0.0819595	0
Hdac3	0.823379	0.881139	1	0.596785	0.326652	0	0.206634	0.189066	0.476566
Pemt	0.816793	0.931728	1	0.705529	0.498536	0.319841	0.17592	0.102222	0
Rbm38	0.80327	0.873737	1	0.570836	0.15752	0.0693325	0	0.0261717	0.0114088
Papss2	0.783178	1	0.972191	0.473215	0.28943	0.332421	0	0.484326	0.654888
Prdx6	0.775065	1	0.819011	0.466465	0.322277	0.0347916	0	0.215642	0.380869
Fabp1	0.761998	1	0.718933	0.440324	0.370058	0.0800683	0.177098	0	0.00789031
Pepd	0.757925	1	0.515435	0	0.127335	0.390722	0.499697	0.32199	0.285794
Acss3	0.747938	1	0.678422	0.0981194	0.0585896	0.0909284	0.27695	0.158463	0
Pde3b	0.707686	1	0.238093	0.320873	0.477756	0.484425	0.183063	0	0.226239
Gpr125	0.675349	1	0.403176	0.512386	0.135664	0.0450904	0.313664	0.309616	0
Vnn1	0.658642	1	0.861455	0.573845	0.242938	0.212396	0.152133	0	0.0207217
Xylb	0.654534	1	0.943728	0.507314	0.271199	0.193397	0.0767749	0	0.308293
Chchd3	0.598574	0.257496	0	0.741124	0.633038	0.846565	1	0.903822	0.921427
Gm6813	0.585365	0.219517	0	0.139883	0.41213	0.431621	0.460392	1	0.893543
Rad51c	0.574743	0	0.112617	0.376505	0.278416	0.714565	1	0.80832	0.941509
Lsm6	0.574417	0.00106256	0	0.988007	0.213392	0.429257	0.741909	1	0.919266
Xk	0.573171	0	0.145508	0.179121	0.323391	0.267043	0.588134	1	0.96497
F12	0.566649	0	0.34108	0.284198	0.411118	0.849466	0.960542	1	0.970615
Dennd4a	0.547828	0.271344	0.236601	0	0.169128	0.49798	1	0.859655	0.974463
Dhps	0.543256	0	0.108891	0.0924511	0.152985	0.449624	0.515879	1	0.892174
Palb2	0.540656	0.184422	0.0153509	0	0.000335833	0.0491421	0.323567	1	0.835512
Rab11a	0.535824	0.460273	0.0881642	0	0.241057	0.331922	0.51006	1	0.830507
Slc25a25	0.519165	0	0.193641	0.252338	0.638977	0.955033	1	0.86099	0.970131
Cccap;Sdccag8	0.501361	0	0.472455	0.601187	0.733599	0.787851	1	0.901131	0.972017
Brms1l	0.50071	0.280363	0.0310707	0	0.0699706	0.378374	0.0231117	1	0.94677
Uba3	0.492598	0.146097	0	0.124245	0.451913	0.498713	0.580147	0.84159	1
Rell1	0.487484	0.288685	0	0.258627	0.439322	0.199068	0.646485	0.735933	1
Adamts1	0.480388	0.0803478	0	0.222568	0.225421	0.221422	0.832809	0.821127	1
Zfp687;mKIAA1441	0.473052	0.425586	0	0.198582	0.333215	0.0292347	0.615402	1	0.885982
Nprl2	0.463975	0	0.241376	0.342035	0.461614	0.549379	0.608598	0.73343	1
Fastkd1	0.455219	0.196401	0.162778	0	0.0268948	0.462014	0.768308	1	0.8053
Hgd	0.448956	0.753744	0.691619	0.620595	0.104166	0	0.971026	0.742708	1
Cd274	0.439122	0.160864	0.0722856	0.0393714	0.0260409	0	0.193908	0.94646	1
Hmga1;Hmga1-rs1	0.438622	0.17681	0	0.0543585	0.0578967	0.403131	0.819736	0.761539	1
Syap1	0.435204	0.228813	0.205057	0.061336	0	0.760817	1	0.974325	0.845687
Ragd;Rragd;AK081204;Rragc	0.417834	0.515853	0.463268	0.167983	0	0.142734	0.527032	0.88847	1
Naip2	0.417033	0.0852828	0	0.0371973	0.153492	0.0635041	0.27472	0.816149	1
Foxo1	0.415874	0.447152	0.652579	0.657421	0.595953	0.161393	0	0.856469	1
Rrp15	0.414199	0	0.110657	0.430476	0.208979	0.276615	0.383918	0.780629	1
Giyd1;Slx1b	0.413005	0	0.257913	0.479284	0.323307	0.316285	0.659758	1	0.88609
Farp1	0.404125	0	0.179099	0.536847	0.50801	0.705152	1	0.907371	0.901062
Ern1	0.402097	0	0.153976	0.773447	0.93826	0.601201	0.600406	1	0.9884
Ndufaf2;mimitin	0.398891	0.340491	0.209456	0.321571	0	0.262653	0.591353	1	0.921252
Acnat2	0.394743	0	0.0969848	0.344902	0.168319	0.481055	1	0.823094	0.829195
Uqcr10	0.389406	0	0.108675	0.380284	0.643393	0.754245	0.96185	1	0.859259
Cox7c	0.386456	0	0.0504428	0.565338	0.672118	0.256204	0.71053	1	0.985175
BC024571	0.379622	0	0.0158466	0.374229	0.627646	0.65817	0.637056	0.940749	1
Gpx1	0.378293	0.367033	0.138755	0.0687222	0.288037	0	0.569989	0.862467	1
Creld2	0.374012	0.0376652	0.0198128	0.431666	0.186318	0	0.684339	0.885347	1
Uba2	0.359879	0.43492	0.24264	0.150106	0	0.240233	0.526971	0.876137	1
Yipf5	0.359789	0.477021	0.354896	0.455107	0.124051	0	0.309999	0.780366	1
Plxnb1	0.359656	0	0.170333	0.476864	0.640002	0.825663	0.987471	1	0.969977
G630090E17Rik;BC021785	0.358819	0	0.234569	0.900592	0.369708	0.652074	0.991707	1	0.967271
Mfsd6	0.35609	0.29787	0	0.365851	0.291153	0.156351	0.51067	1	0.850256
Ptplb	0.356079	0	0.131924	0.164072	0.333934	0.275676	0.630031	0.951426	1
Cend1	0.353246	0.580423	0.552097	0.209721	0	0.0512837	0.650552	0.975861	1
Asb8	0.348347	0.566845	0.512364	0.698481	0.603936	0.0122436	0	1	0.956933
Wrap53	0.346115	0	0.0313973	0.0554112	0.263026	0.48343	0.8984	1	0.807918
Msn	0.345694	0.478377	0.115889	0	0.114551	0.296079	0.0793512	0.758694	1
Lasp1	0.327663	0	0.027012	0.175384	0.319667	0.707903	0.761635	0.843593	1
Qdpr	0.327626	0.00344065	0	0.432364	0.661334	0.660019	0.841887	1	0.858561
Cml1	0.326979	0	0.126599	0.361372	0.627172	0.659736	0.726827	0.754047	1
Sfmbt1	0.326493	0.202005	0.200698	0.063683	0	0.0887351	0.445609	0.81257	1
Atn1;Grcc10	0.318855	0	0.258223	0.39406	0.419981	0.199715	0.41901	0.914787	1
Pigy	0.310486	0	0.0580816	0.0708439	0.328126	0.746759	0.869427	1	0.803728
IKKbeta;Ikbkb;Ikkb	0.300901	0.482158	0.669939	0.192469	0	0.793904	0.81327	1	0.922376
Dnajc17	0.29347	0.457661	0.619834	0.279908	0.146977	0	0.929517	0.830858	1
Wdr81	0.293467	0	0.0407846	0.843274	0.5011	0.690329	0.7027	1	0.945078
Rbfox2;Rbm9	0.289585	0.494896	0.459637	0.46076	0	0.0315895	0.333231	0.928062	1
Rint1	0.283567	0.0984878	0.164107	0	0.197708	0.587872	1	0.981179	0.803817
Appbp2	0.282921	0.281491	0.419731	0.0971946	0	0.252855	0.289824	1	0.822537
Ldlrap1	0.2693	0.223685	0	0.0500215	0.152468	0.429243	0.583022	0.916555	1
Apoc4;Apoc2	0.266562	0.288557	0.143832	0	0.466958	0.509131	0.803315	1	0.924867
Nol3	0.26495	0.408893	0.102092	0	0.0713395	0.4627	1	0.992975	0.958346
F2	0.254645	0	0.349159	0.517965	0.58451	0.639995	0.816808	0.924622	1
Ggh	0.253676	0	0.0732367	0.408582	0.694482	0.558819	0.80494	1	0.830672
Guca1a	0.250981	0	0.00540791	0.429305	0.755541	0.318788	0.346555	0.948846	1
Cox7a1	0.24988	0.218175	0	0.58976	0.685279	0.360951	0.829394	1	0.830551
Nf2	0.249646	0.153261	0.265567	0.520282	0	0.0213954	0.438737	0.71976	1
Sp2	0.248751	0	0.152515	0.307928	0.270933	0.641564	0.451956	1	0.899696
Matn2	0.247861	0.261001	0.0883119	0.00478002	0	0.0150607	0.133951	0.703053	1
Ergic2	0.246346	0.313017	0.523296	0.162135	0	0.146685	0.980581	0.937126	1
Car14	0.240947	0.109495	0	0.194615	0.39612	0.587797	0.664861	0.737537	1
Phf13	0.235315	0.357039	0.322151	0.0854064	0	0.18916	0.387771	1	0.928673
Tmem86b	0.221938	0.162374	0	0.588052	0.56978	0.853487	0.89668	1	0.838138
Mthfd1l	0.221355	0	0.224073	0.568829	0.752112	0.344702	0.881042	1	0.833533
Tm6sf2	0.219845	0	0.169786	0.477171	0.546588	0.727205	0.840776	1	0.916562
Accn5	0.218358	0	0.0411558	0.220599	0.341435	0.429923	0.822902	1	0.996332
Myh10;mKIAA3005	0.214131	0	0.265087	0.626381	0.744574	0.604486	0.678293	1	0.999537
Gpd1l	0.212805	0.304149	0.38006	0	0.21939	0.353981	0.760902	0.868853	1
Asap1;Shag1	0.202015	0.599328	0.377571	0.088598	0	0.0340056	0.376061	0.958255	1
Slc25a15	0.192627	0.0320179	0	0.218933	0.252579	0.354973	0.60975	0.864514	1
F10	0.191107	0	0.303779	0.644262	0.929198	0.889538	0.971019	0.948489	1
Tmem59	0.19048	0	0.126074	0.321059	0.428397	0.824885	0.719766	0.704061	1
Adh7	0.190306	0.0592055	0.0840011	0.0205376	0	0.164419	0.188504	0.913433	1
Idi1	0.189514	0.113608	0	0.182324	0.460565	0.66204	0.734744	1	0.931045
Ppox	0.186211	0.308075	0.290626	0.0827422	0	0.119555	0.372078	0.748844	1
Cdh1;AK041755	0.17986	0	0.0481641	0.231622	0.48327	0.56194	0.884321	1	0.955117
Manea	0.174517	0.507424	0.223173	0.0814136	0	0.00853424	0.334521	0.706995	1
Gsto1	0.17345	0.209678	0	0.0385784	0.256221	0.659229	0.99502	0.933853	1
Odc1	0.170303	0	0.0256327	0.178196	0.461987	0.692475	0.871615	0.878931	1
Ppia	0.164629	0.158304	0	0.0822774	0.0756019	0.161609	0.908064	0.867612	1
Fos	0.161215	0	0.0392183	0.304564	0.72346	0.705218	0.975711	0.946726	1
Ptcd1	0.160508	0.501094	0.324668	0.106319	0	0.081878	0.439795	1	0.804781
Mkln1	0.154004	0.0391308	0.141205	0	0.178661	0.144388	0.568678	1	0.912819
Slc25a5	0.153468	0	0.0508968	0.127445	0.333174	0.259658	0.773178	0.952578	1
Mir671	0.147627	0	0.0152599	0.291122	0.520939	0.744759	1	0.95866	0.876258
Pdia5	0.142947	0.247165	0.0603867	0	0.316733	0.589688	1	0.964735	0.816952
Egfr	0.140304	0	0.280606	0.650359	0.746005	0.969215	0.976271	1	0.973031
Ndufb9	0.138892	0	0.265321	0.427242	0.613962	0.319863	0.624974	0.8716	1
Pten	0.133181	0.0968336	0	0.0949147	0.207487	0.454385	0.505078	0.786067	1
Riok1	0.130635	0.00764806	0	0.125622	0.264675	0.410947	0.985675	0.827916	1
Snta1	0.123952	0	0.250253	0.584564	0.452541	0.506946	0.701191	0.843112	1
Hmgcs2	0.123235	0	0.0528811	0.271158	0.697388	0.421939	0.867966	0.985145	1
Mettl8	0.119981	0	0.533972	0.570344	0.607466	0.574451	0.606808	0.761054	1
Il1rap	0.118679	0	0.193315	0.51197	0.608366	0.862436	1	0.916488	0.844146
Lrig1	0.11824	0	0.200558	0.773688	0.641307	0.223643	0.520187	0.940331	1
Cd9	0.117344	0.0715955	0	0.0918675	0.297559	0.656515	0.828488	0.941838	1
Wfdc2	0.11693	0	0.00349965	0.251099	0.516574	0.888738	1	0.88412	0.896336
Sult1a1	0.114592	0	0.0137408	0.288135	0.507154	0.469087	0.724506	0.875285	1
Hspa9	0.114201	0.00546661	0	0.349948	0.157297	0.257977	0.549174	0.7662	1
Cox5a	0.111862	0.0508993	0	0.149378	0.401541	0.596464	0.791485	0.853248	1
Jup	0.110871	0.115685	0.01446	0	0.10412	0.326373	0.592081	0.931823	1
Sept9	0.10754	0	0.144919	0.488482	0.669362	0.739833	0.886274	0.953066	1
C920016K16Rik;Zfp952	0.106535	0.165124	0.167781	0.0247167	0	0.30452	0.587273	1	0.964568
Mertk	0.10401	0.558462	0.424833	0.249997	0	0.0486376	0.18353	0.815739	1
Irf5	0.103581	0	0.251331	0.498964	0.775555	0.849905	0.926105	0.884501	1
Abat	0.0984054	0	0.141883	0.478688	0.57574	0.617806	0.725899	0.773912	1
Jmjd4	0.0977639	0.183227	0.229764	0.0783582	0	0.148394	0.70574	1	0.976609
Hcfc2	0.0974888	0	0.0834329	0.131421	0.429384	0.188498	0.34264	0.966713	1
Ctnnb1	0.0971938	0.280167	0.226147	0.166063	0.370995	0	0.189405	0.744463	1
Ptgr1	0.0909027	0	0.0150577	0.387798	0.238999	0.366358	0.575721	1	0.738614
Sdr9c7	0.0892692	0	0.11326	0.363026	0.461228	0.675303	0.960581	1	0.915617
Gpd1	0.0887174	0.164341	0	0.32689	0.370248	0.540307	0.607847	0.842524	1
Zfp943	0.0886866	0.0979485	0.201449	0.35146	0.357073	0	0.554654	1	0.993027
Exoc1	0.0745649	0.577235	0.0711679	0	0.166927	0.665686	0.397084	0.932007	1
Fam96a	0.0733101	0	0.371756	0.502502	0.798846	0.895651	0.989117	1	0.968233
Mrpl15	0.0712251	0	0.0505444	0.278665	0.205685	0.54707	0.795463	0.950342	1
Fbxo30	0.0680789	0.0306283	0	0.327535	0.447974	0.525293	0.296468	0.707207	1
Slc30a10	0.0613804	0	0.0339009	0.184259	0.353364	0.544911	0.776015	0.911957	1
Etfa	0.0607879	0.185384	0	0.0600959	0.208193	0.543807	0.768335	0.733482	1
Gpr155	0.0576401	0.113187	0.164201	0.24525	0.165297	0	0.531735	0.879134	1
Pdlim1	0.0543583	0.0891405	0	0.0756529	0.260058	0.27622	0.521227	1	0.950945
Esr1	0.0534297	0.0384976	0	0.0492763	0.118057	0.0945866	0.182342	0.776768	1
Ctsc	0.0527558	0	0.0327866	0.325896	0.454914	0.569365	0.774674	0.990206	1
Sfxn5	0.0517153	0	0.2526	0.245636	0.465614	0.503561	0.612479	1	0.894091
Rbpj;AK164362	0.048697	0.268275	0	0.129985	0.390646	0.10052	0.439061	1	0.837458
Plg	0.0364858	0	0.309502	0.677254	0.850957	0.619233	0.937189	1	0.822262
Frmd4b	0.0364476	0	0.21404	0.29185	0.458644	0.8909	1	0.871692	0.820555
Clspn	0.0335238	0.349197	0.0365914	0	0.029866	0.0897243	0.451784	1	0.96703
Hip1	0.0323561	0.0743238	0.00456714	0	0.033183	0.138062	0.321034	0.871057	1
Sdc2	0.0292086	0	0.0735834	0.296733	0.178575	0.491227	0.798583	0.849779	1
Nudt16l1	0.0271421	0	0.460974	0.616785	0.474252	0.134452	0.611502	1	0.887644
Abcb11	0.0259128	0	0.326593	0.763085	0.769859	0.879533	0.98223	1	0.82579
Fh1	0.0242419	0.162228	0	0.0830999	0.18896	0.0872541	0.445672	0.897228	1
Ccnc	0.0226303	0.119229	0	0.304736	0.804434	0.339918	0.943182	1	0.863483
Face-2;Rce1	0.0167115	0	0.143291	0.304886	0.396282	0.28351	0.369342	0.825894	1
Ugt2a3	0.0136169	0	0.314395	0.834969	0.730016	0.460205	0.706155	1	0.915242
Igsf3	0.0128754	0.412044	0.51349	0.0375268	0	0.152717	0.555947	0.795529	1
Ndufb5	0.00261487	0	0.19957	0.40388	0.494741	0.564255	0.80063	0.938493	1
Tmem198	4.1619e-05	0	0.00816431	0.610264	0.871843	0.714344	1	0.807093	0.977281
Bcl11b	2.64278e-08	0	0.00448522	0.655483	0.688362	0.340646	0.487741	1	0.923663
Sstr2	3.7246e-10	0	0.000148717	0.16647	0.71258	0.456568	0.406456	0.892984	1
Scn4b	3.07203e-11	0	6.92348e-06	0.00335468	0.013575	0.196704	0.415091	0.748815	1
Rtkn2	1.17024e-13	0	1.05636e-06	0.000586179	0.00740051	0.12733	0.406456	0.892984	1
Zfp286	7.2105e-14	0	1.13026e-07	0.000189814	0.00439445	0.0737978	0.327563	0.875638	1
Itih2	0	0.40238	0.521764	0.74744	0.801566	0.920144	1	0.968472	0.993581
C9	0	0.395374	0.497706	0.707357	0.770287	0.904134	1	0.865668	0.898526
Sh2d4a	0	0.181799	0.45513	0.603169	0.632638	0.818749	1	0.929338	0.926586
Fgg	0	0.333273	0.447092	0.615761	0.697167	0.926002	1	0.919132	0.978507
Ephx2	0	0.27128	0.380274	0.574519	0.61008	0.873513	1	0.806085	0.834387
Hsd11b1	0	0.259654	0.375365	0.565854	0.678427	0.92139	1	0.988834	0.906031
Etfdh	0	0.25962	0.317359	0.626475	0.813771	0.980762	1	0.927253	0.915779
Cyp39a1	0	0.575216	0.316655	0.34777	0.368586	0.879719	1	0.925338	0.808024
Alb	0	0.157383	0.241769	0.495874	0.665764	0.880017	1	0.990303	0.893232
G6pc	0	0.104728	0.183626	0.474715	0.627328	0.933723	1	0.940566	0.900385
Hrsp12	0	0.103025	0.151477	0.402988	0.612763	0.851214	1	0.976576	0.958674
Aig1	0	0.530294	0.0419065	0.0102769	0.798628	0.993926	1	0.843383	0.837362
Serpind1	0	0.245559	0.446214	0.690373	0.899577	0.890041	0.973801	0.995132	1
Atp1b1	0	0.00958017	0.0675812	0.487476	0.898258	0.757088	0.615136	0.917865	1
Mek5;Map2k5	0	0.289093	0.646781	0.783289	0.889242	0.624588	0.622731	1	0.953697
Scarb1	0	0.278352	0.527501	0.689369	0.886833	0.590352	0.659835	0.815505	1
Maob	0	0.101858	0.195723	0.529521	0.81476	0.890953	0.999342	0.985862	1
Apeh	0	0.00783887	0.469429	0.855851	0.886662	0.829986	1	0.962922	0.942022
Itih3	0	0.257356	0.393202	0.610816	0.742212	0.901172	0.998077	1	0.980432
DDO;Ddo	0	0.0856821	0.213552	0.578839	0.884965	0.841707	0.687796	0.885479	1
Tmem159	0	0.552336	0.601594	0.738977	0.880766	0.425473	0.768117	0.861471	1
Atp5b	0	0.52784	0.637504	0.716603	0.880581	0.838806	0.85129	0.928704	1
Uroc1	0	0.172729	0.280453	0.611961	0.84271	0.962237	0.991735	1	0.910166
Dnajb11	0	0.552836	0.541186	0.831467	0.871319	0.874746	1	0.952401	0.921753
Klhl13	0	0.00443894	0.0697329	0.410778	0.869532	0.753555	0.889068	0.961066	1
Ambp	0	0.220313	0.405794	0.674529	0.884029	0.944242	0.9886	0.97536	1
Agxt	0	0.392705	0.510959	0.735588	0.843653	0.908392	0.988113	0.976894	1
Serpinc1	0	0.425871	0.501392	0.682844	0.789404	0.864191	0.987963	0.981833	1
Slc30a3	0	0.0635195	0.302934	0.581276	0.859743	0.728228	0.953895	1	0.82756
Fastkd3	0	0.593128	0.55473	0.581732	0.856721	0.717064	1	0.818714	0.887724
Cth	0	0.531202	0.710587	0.839616	0.893726	0.823912	0.985399	1	0.937801
Ppa1	0	0.369155	0.466237	0.668493	0.853016	0.890704	1	0.908929	0.846343
Id2	0	0.398937	0.441113	0.699286	0.852317	0.774709	0.809194	0.818624	1
Ehhadh	0	0.568988	0.566975	0.700754	0.811829	0.846815	0.982763	1	0.962152
C1s	0	0.273563	0.416822	0.589462	0.671461	0.918736	0.982119	0.776594	1
Igfals	0	0.175185	0.373667	0.652243	0.851369	0.876386	0.914307	0.896721	1
Ppp1r13b	0	0.554411	0.695827	0.942868	0.848576	0.84221	0.899417	1	0.914142
Il1rn	0	0.554937	0.631207	0.742946	0.844497	0.840929	0.983729	1	0.896188
Dhfr	0	0.508439	0.451403	0.603148	0.844119	0.74388	0.917105	0.995137	1
Arhgap10	0	0.0162858	0.10615	0.54071	0.843479	0.420793	0.963139	1	0.823814
Gldc	0	0.204163	0.337474	0.572296	0.727542	0.8553	0.979302	1	0.953804
Sdc1	0	0.210738	0.368484	0.63663	0.877473	0.934668	0.978533	1	0.894586
Hal	0	0.102078	0.183244	0.468183	0.673032	0.841622	0.978432	1	0.984844
Mafb	0	0.291278	0.284826	0.476844	0.831792	0.89784	1	0.874864	0.813266
Mrpl48	0	0.446541	0.641606	0.690772	0.830377	0.893194	0.869871	1	0.810607
Uqcrfs1	0	0.413021	0.457328	0.714376	0.830326	0.834948	1	0.958261	0.904367
Il1b	0	0.434381	0.32684	0.571802	0.827028	0.401361	1	0.865495	0.97464
Osbpl5;Obph1	0	0.107796	0.229798	0.5451	0.826843	0.676152	0.71804	0.967999	1
Tram2	0	0.0664349	0.688008	0.64434	0.826424	0.630767	0.929844	1	0.906986
Pxmp2	0	0.598281	0.672676	0.696759	0.824996	0.808057	0.953116	1	0.994514
Mrpl36	0	0.238465	0.510729	0.687375	0.822505	0.847981	0.987032	0.965531	1
Apoa1	0	0.284619	0.390718	0.661494	0.87381	0.916546	0.966042	0.943174	1
Map4k5	0	0.451306	0.698383	0.717257	0.82214	0.339696	0.618885	1	0.875059
Cbs	0	0.208544	0.358853	0.656881	0.821775	0.853067	0.973982	1	0.987804
Mapre2;AK088734	0	0.192437	0.288763	0.587981	0.815599	0.859737	0.920771	0.906021	1
Cbln3	0	0.000160404	0.0228039	0.391122	0.813358	0.436789	0.984705	0.929225	1
Rdh5	0	0.598179	0.565733	0.940816	0.81244	0.889661	0.927066	1	0.985629
Ndufb10	0	0.475752	0.605149	0.742432	0.811495	0.715771	0.836567	0.945315	1
Ifitm1	0	0.252018	0.506781	0.759534	0.807392	0.507127	0.801122	1	0.946518
Azgp1	0	0.184045	0.246328	0.518675	0.661513	0.874772	0.960335	0.920331	1
Psma1	0	0.446947	0.492811	0.478686	0.443852	0.640037	0.958517	1	0.997923
Api5;AK078801	0	0.315541	0.618567	0.682269	0.803144	0.774919	0.785353	0.997504	1
Pglyrp2;tagL	0	0.246204	0.382834	0.566201	0.799224	0.894703	0.976203	0.96937	1
Serpinf2	0	0.228384	0.291413	0.533993	0.730584	0.984385	0.955578	0.935913	1
Paics	0	0.444168	0.534101	0.819221	0.797515	0.677002	0.905528	0.826209	1
Kynu	0	0.240872	0.180448	0.535819	0.41888	0.646575	0.950161	1	0.888974
Smap2	0	0.15769	0.297111	0.541962	0.789674	0.670141	0.718015	0.962301	1
Tm4sf4	0	0.174257	0.275919	0.554199	0.788948	0.865098	0.98152	0.854869	1
Herpud1	0	0.485106	0.45095	0.623856	0.788707	0.860092	0.93482	1	0.972025
Fga	0	0.388473	0.483872	0.672155	0.782944	0.909882	0.94513	0.968126	1
H2-D1;H2-B2	0	0.399043	0.467842	0.601006	0.780933	0.707988	0.705782	0.858815	1
Ifitm2	0	0.296245	0.444305	0.599979	0.780153	0.786703	0.893363	1	0.955146
Pla2g12b	0	0.549425	0.567689	0.662099	0.687236	0.853631	0.940066	1	0.905432
Adprh	0	0.529697	0.608242	0.615333	0.775066	0.463502	0.752263	1	0.806799
Nrg4	0	0.277571	0.268633	0.508981	0.77251	0.593225	0.650678	0.872665	1
Pim2	0	0.197759	0.46025	0.592142	0.770987	0.719642	1	0.815053	0.8691
C3	0	0.212874	0.350863	0.547647	0.773547	0.888352	0.933779	0.97792	1
Apom	0	0.317436	0.458404	0.598256	0.770399	0.86756	0.895925	0.945058	1
Aldh9a1	0	0.25386	0.377677	0.61316	0.769064	0.820525	0.84564	0.747011	1
Prkab1	0	0.325486	0.247788	0.406525	0.767402	0.752243	0.924644	1	0.917576
Gsta2	0	0.0262832	0.181237	0.47084	0.678689	0.781025	0.931223	1	0.869338
Arhgap24	0	0.390602	0.411924	0.697285	0.76691	0.891138	1	0.8233	0.847
Rps6	0	0.496526	0.611442	0.677611	0.764401	0.63668	1	0.862132	0.980406
Pck1	0	0.513336	0.575332	0.709236	0.801108	0.839296	0.92997	0.961523	1
Serpinf1	0	0.515469	0.625709	0.703372	0.762899	0.798153	0.827439	0.946714	1
Aox3	0	0.231397	0.271451	0.547989	0.761154	0.894169	1	0.992355	0.896678
Uox	0	0.448243	0.493143	0.670187	0.760273	0.885025	0.99629	1	0.97658
Serping1	0	0.333233	0.429231	0.615244	0.639263	0.773103	0.926296	0.955397	1
Hspa5	0	0.114079	0.130214	0.56092	0.760204	0.877286	0.996908	0.961521	1
Aspg	0	0.437304	0.662563	0.858301	0.993955	0.979591	0.925092	1	0.894379
Bhmt	0	0.052518	0.114577	0.471844	0.736205	0.803372	0.92509	0.975417	1
Kng1	0	0.247037	0.416388	0.657638	0.862095	0.862938	0.92474	0.995722	1
Galm	0	0.500593	0.543987	0.626772	0.759835	0.741457	0.873739	0.860681	1
S100a1	0	0.367979	0.391285	0.545765	0.759544	0.677461	0.870298	0.988184	1
Lrrc3	0	0.411565	0.485539	0.81153	0.754787	0.82111	1	0.974385	0.827257
Sh2d2a	0	4.27574e-06	0.00128033	0.239093	0.752418	0.166575	0.764937	1	0.849379
Cyp2a4	0	0.0519357	0.0815473	0.40199	0.751382	0.359556	0.578939	0.819112	1
Fam131c	0	0.571667	0.604477	0.544731	0.749965	0.75162	0.816125	0.937255	1
Ido2	0	0.549009	0.545673	0.657414	0.691185	0.904945	0.91497	1	0.954185
Mlec	0	0.241214	0.50965	0.733184	0.749901	0.732994	0.772497	0.840199	1
Adarb1	0	0.331696	0.488571	0.630534	0.749168	0.821672	1	0.977518	0.9704
Gm2506;Ccl27a;OTTMUSG00000011338	0	0.418549	0.531217	0.872652	0.749149	0.654428	0.914381	1	0.884972
Gm826	0	0.236142	0.430918	0.649191	0.748388	0.353451	0.63901	1	0.826402
Ergic1	0	0.426859	0.489166	0.716852	0.747335	0.75575	0.910672	0.80728	1
Vtn	0	0.193377	0.341438	0.561378	0.745878	0.871205	0.914349	0.929063	1
ISG12a;Ifi27l1	0	0.159144	0.620475	0.775131	0.745245	0.7332	0.743197	1	0.816069
C8a	0	0.26796	0.307475	0.52448	0.683657	0.855987	0.910868	0.937321	1
Gm5506;AK180697;Eno1	0	0.0801296	0.240393	0.472361	0.744946	0.88619	0.893156	1	0.975184
S100a13	0	0.00979696	0.0870496	0.566821	0.740699	0.729115	0.717227	0.999583	1
C8b	0	0.568485	0.639801	0.672865	0.783184	0.800194	0.908514	0.945324	1
Cnp	0	0.227743	0.383499	0.600188	0.739396	0.580303	0.827257	1	0.891183
Chtf8	0	0.421228	0.404223	0.452196	0.737647	0.730346	0.683836	1	0.906914
Plin2	0	0.179705	0.136536	0.468829	0.844657	0.672418	0.906526	1	0.964887
Atp5o	0	0.0686983	0.171193	0.377136	0.737215	0.80795	1	0.973771	0.9585
Rab32	0	0.46951	0.528449	0.526799	0.736137	0.687753	0.877424	0.701039	1
Serpina1a;Serpina1d	0	0.37961	0.45996	0.605872	0.734952	0.76556	0.936252	1	0.996526
Cfb	0	0.474097	0.63925	0.856478	0.87979	0.882584	0.904895	0.992263	1
Gnmt	0	0.208073	0.305552	0.488931	0.732486	0.677488	0.827608	0.971303	1
Ces3b	0	0.528827	0.502488	0.644528	0.730814	0.798529	0.841051	0.893418	1
Apof	0	0.315541	0.404439	0.520546	0.730358	0.805631	0.934325	0.999847	1
Ifitm3	0	0.385615	0.46399	0.57948	0.727432	0.628971	0.758096	0.955307	1
Cdc14b	0	0.327967	0.600807	0.451313	0.267755	0.551379	0.898472	0.894883	1
Mug2	0	0.323651	0.402239	0.638292	0.727228	0.893612	0.965854	0.893057	1
Khk	0	0.22553	0.409838	0.564119	0.78027	0.818233	0.898273	0.955679	1
Arsg	0	0.353637	0.495471	0.636849	0.726582	0.775482	1	0.810528	0.839921
Gpi1	0	0.0420633	0.169081	0.537215	0.726094	0.583582	0.750085	1	0.824962
Slc25a23	0	0.290023	0.498469	0.60562	0.725936	0.691268	0.855223	1	0.956433
Fkbp4	0	0.469436	0.274894	0.483154	0.72559	0.0523586	0.490799	0.870022	1
Serpina1b	0	0.439364	0.502397	0.598088	0.725431	0.76718	0.958673	1	0.995823
Grb14	0	0.72674	0.647696	0.767067	0.733433	0.8427	0.895198	1	0.893202
Cyp2j5	0	0.196183	0.536081	0.923124	0.716671	0.89834	0.84466	0.946414	1
Fam47e;Gm1381	0	0.381301	0.465096	0.553981	0.715196	0.857635	0.884127	1	0.967917
Wbscr25	0	0.317174	0.494211	0.477872	0.712451	0.651605	0.686752	0.774986	1
Serpina1c	0	0.456899	0.486081	0.595412	0.712295	0.760625	0.919938	0.968458	1
Orm1	0	0.371257	0.476186	0.613028	0.766878	0.765549	0.888183	1	0.9926
Apoc3	0	0.356564	0.447483	0.60127	0.767259	0.768736	0.886361	1	0.968457
Fxyd1	0	0.321634	0.651295	0.501791	0.710135	0.452128	0.602068	1	0.931056
Lrrc45	0	0.181279	0.639746	0.759951	0.70955	0.768393	0.892725	0.80329	1
Ndufa13	0	0.419991	0.49674	0.566512	0.708884	0.707052	0.831173	1	0.954278
Hnrnpk;Hnrpk	0	0.332067	0.40453	0.438667	0.708213	0.760914	0.821023	1	0.989828
Sdhb	0	0.39697	0.493927	0.495644	0.707646	0.573697	0.6829	1	0.986479
Ptp4a1	0	0.228369	0.476048	0.514962	0.706791	0.834942	0.783105	0.846846	1
Hdmcp;Slc25a47	0	0.136488	0.256224	0.503883	0.706582	0.718751	0.798473	0.936506	1
Gstp1	0	0.35293	0.332013	0.575767	0.704341	0.635384	0.754336	1	0.974193
Erp44	0	0.475377	0.554074	0.644444	0.704004	0.842855	0.791608	0.948956	1
Afm	0	0.19585	0.307111	0.478183	0.675704	0.855412	0.878815	0.910781	1
Cnot10	0	0.514526	0.604431	0.68003	0.703402	0.645	0.713913	0.784315	1
Sec23b	0	0.378859	0.478976	0.58777	0.703203	0.370081	0.518881	0.849707	1
Hsdl2	0	0.362353	0.200115	0.464158	0.240699	0.389911	0.876609	1	0.916608
Fbp1	0	0.174231	0.242894	0.475668	0.695945	0.746329	0.876115	0.966753	1
Ebp	0	0.360758	0.564391	0.685054	0.701327	0.612388	0.712152	0.96338	1
Igf1	0	0.269049	0.342232	0.550384	0.701142	0.795733	0.943958	0.981595	1
Aldob	0	0.284452	0.365489	0.561149	0.738292	0.749526	0.873855	0.958002	1
Amt	0	0.162154	0.261035	0.412836	0.700879	0.653022	0.948986	0.848666	1
Vmn2r29	0	0.00134523	0.0296351	0.371104	0.700563	0.259289	0.803474	0.869885	1
Echs1	0	0.385409	0.323532	0.621436	0.770349	0.686351	0.872798	1	0.844417
Dak	0	0.167775	0.277838	0.492521	0.700381	0.774848	0.818341	0.942999	1
Slc25a39	0	0.404283	0.594619	0.631583	0.700359	0.574474	0.721163	0.961394	1
Bnip3l	0	0.497474	0.63112	0.764075	0.700086	0.850265	0.872189	1	0.950489
Lsr	0	0.485701	0.532973	0.56469	0.699678	0.692003	0.78824	0.960174	1
Acly	0	0.27158	0.371362	0.562939	0.699573	0.863657	0.952175	1	0.935723
Slc33a1	0	0.471234	0.462485	0.611429	0.698784	0.628568	0.651414	1	0.873491
Cox7b	0	0.413386	0.441698	0.533618	0.697126	0.614452	0.931483	1	0.892726
Pecr	0	0.239826	0.30638	0.548341	0.742631	0.53139	0.869151	1	0.91787
Ktelc1;Poglut1	0	0.293035	0.55467	0.846298	0.692196	0.739638	0.879874	1	0.982524
Rfng;radical-fringe	0	0.240334	0.588747	0.640619	0.689553	0.741119	0.837774	0.907659	1
Aaas	0	0.325289	0.524774	0.629848	0.687607	0.711533	1	0.944383	0.86079
H2-Q10	0	0.225804	0.357132	0.589721	0.686759	0.820896	0.933383	0.951223	1
Hpx	0	0.151006	0.220717	0.435608	0.622098	0.703558	0.863999	0.943353	1
Irf9	0	0.506577	0.239234	0.385449	0.684828	0.3732	0.666075	0.879682	1
Cyp17a1	0	0.125326	0.21004	0.459032	0.684029	0.879272	1	0.954201	0.870462
Slc25a13	0	0.379737	0.425623	0.412015	0.499596	0.68153	0.851807	0.909629	1
Kng2	0	0.193241	0.349819	0.482505	0.683965	0.768179	0.832741	0.905621	1
Cyp2c44	0	0.174424	0.26424	0.513648	0.681726	0.519828	0.766805	1	0.952548
Fam107a	0	0.346622	0.557728	0.573736	0.676841	0.504305	0.544615	1	0.919453
Trf	0	0.0986262	0.205171	0.447668	0.675248	0.780223	0.897016	0.925455	1
Coq10b	0	0.18013	0.19933	0.541244	0.673617	0.699476	1	0.912175	0.91878
Fads2	0	0.20256	0.214456	0.388178	0.672532	0.78612	0.809236	0.788243	1
Impa2	0	0.293537	0.363796	0.589424	0.672158	0.760651	0.978888	0.92395	1
Cfi	0	0.181723	0.330661	0.612979	0.672058	0.832972	1	0.922375	0.908722
Pnpla7	0	0.275716	0.382736	0.421451	0.570621	0.627778	0.842979	1	0.923475
Agxt2l1	0	0.108777	0.18514	0.486633	0.670936	0.820436	0.90189	1	0.93486
Ada	0	0.081464	0.298853	0.66658	0.670856	0.649989	0.24511	0.881294	1
Spg11	0	0.411488	0.476867	0.575475	0.670637	0.481087	0.998993	0.943597	1
Acnat1	0	0.256025	0.413853	0.600403	0.67035	0.460431	0.558369	1	0.859174
Hsd17b6	0	0.0623049	0.108293	0.369598	0.633598	0.709397	0.839975	0.94994	1
Tbc1d10a	0	0.401321	0.521573	0.623146	0.66981	0.580859	0.769972	1	0.809868
Gm2a	0	0.2125	0.244134	0.459791	0.669572	0.725696	0.821504	0.931601	1
H2-T10;H2-T22;H2-T9;H2-t9;H2-T23	0	0.461204	0.581853	0.630993	0.668898	0.646785	0.71244	0.840149	1
Atp5g1	0	0.243222	0.322913	0.507591	0.665103	0.563688	0.623762	0.817541	1
Asl	0	0.326334	0.534253	0.678386	0.857505	0.796585	0.834566	0.995675	1
Ndufa1	0	0.320324	0.446578	0.566455	0.664996	0.639501	0.873467	1	0.958216
Ptma	0	0.242221	0.315318	0.478365	0.661948	0.675275	0.499238	0.852592	1
Nnt	0	0.228648	0.489676	0.672425	0.660556	0.713699	0.903689	0.818629	1
Ube2e1	0	0.523367	0.382922	0.396947	0.660498	0.557083	0.672506	1	0.981824
Selenbp2	0	0.355502	0.421925	0.569421	0.660184	0.70694	0.821738	0.944456	1
Cdkn2b	0	0.000293865	0.0202789	0.510734	0.655902	0.782884	0.801638	0.882154	1
Gimap1	0	0.128276	0.552228	0.610216	0.654803	0.313417	0.516422	1	0.988734
Ftcd	0	0.233105	0.39491	0.629205	0.827202	0.799501	0.828028	0.874439	1
Igsf1	0	5.55329e-06	0.00250212	0.320164	0.654708	0.627829	0.66681	0.72678	1
Rasgef1b	0	0.0852923	0.128445	0.531352	0.654036	0.707662	0.945363	1	0.838755
Serpina3k;Serpina3m	0	0.44209	0.435437	0.548627	0.653939	0.821392	0.942677	0.936819	1
Aldh1l1	0	0.381262	0.506326	0.641959	0.803283	0.651143	0.827402	0.982065	1
Lgals9	0	0.183539	0.13783	0.298952	0.652522	0.729903	0.91269	0.909384	1
Stard7	0	0.0665606	0.247193	0.392752	0.650865	0.793318	1	0.914219	0.90854
Shank2	0	0.187029	0.147161	0.211454	0.177111	0.412298	0.824061	1	0.869653
Ethe1	0	0.532386	0.559222	0.631	0.646286	0.741754	0.775143	0.921248	1
Stt3b	0	0.307168	0.429145	0.618554	0.646193	0.83327	0.849252	0.92927	1
Gys2	0	0.637528	0.535643	0.854892	0.97362	0.674643	0.821993	1	0.940863
C4bp-ps1;Pfkfb2	0	0.387797	0.483995	0.89717	0.645722	0.781632	0.827746	1	0.954708
Slc25a3	0	0.506016	0.461925	0.53506	0.644358	0.788021	0.870332	0.964477	1
Itih1	0	0.148618	0.454587	0.555957	0.788819	0.849367	0.820358	0.831815	1
Fam46c	0	0.283649	0.107055	0.384313	0.641354	0.637245	0.729642	0.854421	1
Mfsd2a	0	0.073247	0.127147	0.380702	0.567754	0.755006	0.815609	0.917034	1
Prdx4	0	0.0999097	0.166976	0.496901	0.641318	0.744495	0.896938	0.948112	1
Asgr2	0	0.422402	0.549457	0.639605	0.697403	0.784385	0.813532	0.943088	1
Ninl	0	0.421805	0.700765	0.556933	0.641305	0.372485	0.585509	1	0.872921
Got1	0	0.393204	0.561442	0.705043	0.820389	0.759368	0.812816	1	0.931499
Gc	0	0.0465884	0.0469644	0.345543	0.536202	0.699527	0.81233	0.856892	1
Atp5a1	0	0.281715	0.2992	0.476654	0.640395	0.782001	0.94188	0.974223	1
Rarres2	0	0.364388	0.440876	0.635358	0.634192	0.642425	0.809953	1	0.94705
Atl2	0	0.309041	0.450731	0.692806	0.63986	0.540555	0.820769	0.856735	1
Slc6a13	0	0.344678	0.506298	0.69786	0.736347	0.799615	0.806093	0.951877	1
Gas2	0	0.0639162	0.136075	0.318226	0.519871	0.639893	0.80599	0.762483	1
Mdh1	0	0.108017	0.279089	0.471253	0.636475	0.66897	0.908207	1	0.967988
F3	0	0.43505	0.442624	0.625801	0.635216	0.493443	0.549303	0.834161	1
Rab23	0	0.122368	0.154352	0.458369	0.634554	0.620845	0.58141	0.876218	1
Mir21;Tmem49	0	0.446097	0.456973	0.586671	0.634239	0.639118	0.807688	0.962557	1
BC067010	0	0.490065	0.530687	0.659391	0.631398	0.855756	0.721931	1	0.953131
Pbld2	0	0.458501	0.450991	0.596369	0.630666	0.803797	0.955974	1	0.995951
Med13	0	0.237886	0.522631	0.68044	0.628321	0.67499	0.623452	1	0.900285
Skil	0	0.444302	0.556269	0.759374	0.62785	0.621334	0.60751	0.786381	1
Gpc1	0	0.0929076	0.150319	0.393496	0.627382	0.721927	0.845762	1	0.994075
Sirt6	0	0.287852	0.557215	0.595381	0.627377	0.675821	0.685947	0.899894	1
Wac	0	0.423743	0.618538	0.692953	0.627168	0.50971	0.504997	0.765759	1
Tmem80	0	0.405715	0.522538	0.392638	0.626296	0.8449	0.836132	0.893677	1
Ccrn4l	0	0.299704	0.47122	0.689622	0.596514	0.798443	0.788989	1	0.825576
Ctnnbip1	0	0.0910578	0.118701	0.350003	0.626044	0.832016	1	0.967359	0.910463
Nnmt	0	0.0393622	0.0689843	0.285316	0.505739	0.509221	0.787625	0.963463	1
Armcx3	0	0.348651	0.39835	0.621551	0.622942	0.795733	1	0.8941	0.971544
Lamp2	0	0.0787475	0.261248	0.457797	0.622035	0.833545	0.842142	0.859697	1
Btg2	0	0.200396	0.226042	0.463247	0.619677	0.75045	1	0.958845	0.936126
Nubp2	0	0.204676	0.33861	0.501799	0.619154	0.538136	0.698879	0.780591	1
Ltbp4	0	0.361788	0.650833	0.592979	0.618607	0.692174	0.528773	0.929429	1
Eef1b2	0	0.378696	0.449516	0.600919	0.618464	0.742396	0.83794	0.93436	1
Atp5h	0	0.26217	0.431686	0.359163	0.616775	0.466854	0.680685	0.93375	1
Apbb3	0	0.278082	0.385327	0.513352	0.615961	0.73502	0.805042	1	0.837426
Cpt2	0	0.518497	0.580692	0.613902	0.615708	0.626579	0.787363	0.912802	1
Sepp1	0	0.235969	0.266008	0.477195	0.615259	0.786024	0.93027	0.937003	1
Gfra2	0	0.00459045	0.0874874	0.303867	0.614306	0.691584	0.948267	1	0.858359
Plekhb2	0	0.145909	0.206916	0.452544	0.613438	0.697458	0.728267	1	0.907715
Pdss2	0	0.359037	0.375293	0.439379	0.612435	0.793175	0.736366	0.957873	1
Ly6e	0	0.0287944	0.119674	0.372256	0.610835	0.710362	0.824563	0.888165	1
Slco2a1	0	0.299811	0.462636	0.582147	0.610284	0.662105	0.850832	1	0.985162
Gas2l3	0	0.00253759	0.0565282	0.20707	0.608533	0.145291	0.793756	0.980283	1
F7	0	0.4635	0.469414	0.4553	0.633202	0.609049	0.767165	1	0.998099
Lman1	0	0.54758	0.508493	0.542464	0.607584	0.862201	0.867631	1	0.993748
Clec2h	0	0.0525408	0.139329	0.432734	0.606116	0.843845	1	0.846301	0.883736
Serpina12	0	0.0575292	0.0821334	0.30804	0.603934	0.859718	0.993142	1	0.947725
Ccnf	0	0.511003	0.504449	0.535452	0.600921	0.795362	0.721636	0.874038	1
Sds	0	0.0305579	0.0567351	0.321576	0.551692	0.640108	0.761739	0.855764	1
Etnk1	0	0.131927	0.241791	0.467021	0.600692	0.61803	0.764979	0.995802	1
Timeless	0	0.181379	0.23523	0.439544	0.594353	0.595554	0.740106	0.819676	1
Tstd1	0	0.0990157	0.123276	0.408519	0.592541	0.611361	0.756055	0.909719	1
Cycs	0	0.347575	0.372385	0.476991	0.592406	0.484285	0.758957	1	0.83073
Sdhd	0	0.290948	0.291322	0.456959	0.589894	0.735429	0.822911	0.893339	1
Fgfr1	0	0.440876	0.577263	0.493872	0.589225	0.472795	0.578635	0.725405	1
D3Ertd751e	0	0.500654	0.648333	0.60704	0.588666	0.542659	0.781075	0.921618	1
Uqcrh	0	0.153047	0.282774	0.519462	0.587312	0.557994	0.730426	0.925183	1
F11r	0	0.196195	0.267911	0.4562	0.58656	0.605212	0.736401	0.852339	1
Ndufv2	0	0.207877	0.282842	0.545644	0.586306	0.694615	0.909921	0.87766	1
Cyp2f2	0	0.00821502	0.0525006	0.336676	0.584796	0.680226	0.820923	0.939622	1
Sgk1	0	0.244473	0.3983	0.606192	0.58332	0.543924	0.549315	0.754731	1
Snord104	0	0.303995	0.494689	0.513672	0.578236	0.63899	0.661474	1	0.939255
Zfp146	0	0.285501	0.540093	0.608927	0.57756	0.45261	0.722899	0.902345	1
Aldoc	0	0.255027	0.329566	0.560954	0.576931	0.86967	1	0.978914	0.902001
Tceb2	0	0.0817671	0.393628	0.44761	0.574933	0.352367	0.333382	0.980772	1
Ldha	0	0.23667	0.2665	0.399666	0.573158	0.764327	1	0.945632	0.916172
Rpl3	0	0.60894	0.484091	0.665458	0.57306	0.555018	0.775511	1	0.956298
Tmem101	0	0.381492	0.396907	0.436235	0.572865	0.521547	0.767523	0.963511	1
Tat	0	0.661596	0.713443	0.750286	0.789448	0.677584	0.722551	0.874318	1
Fam161a	0	0.201617	0.324076	0.541474	0.567182	0.503706	0.967423	1	0.831416
Suclg1	0	0.00969332	0.109426	0.426295	0.566915	0.457839	0.732735	0.971305	1
Crp	0	0.444462	0.388998	0.514187	0.564143	0.829954	0.941939	1	0.976913
Lrwd1	0	0.417151	0.599486	0.562078	0.563472	0.549297	0.650752	0.741444	1
Ppp2ca	0	0.202196	0.324879	0.436144	0.562682	0.886169	1	0.955454	0.948184
Abi1	0	0.208124	0.502368	0.623412	0.561608	0.54697	0.775232	1	0.929963
Cutc	0	0.602002	0.67589	0.599229	0.556736	0.775666	0.825574	1	0.807184
Arhgap5	0	0.487747	0.650876	0.62436	0.556532	0.565668	1	0.920668	0.91099
Efhd1	0	0.109711	0.278772	0.173452	0.154853	0.70527	0.713109	0.89276	1
Cib3	0	0.0220092	0.0289558	0.257061	0.548237	0.71709	0.963136	0.96911	1
Hsd17b13	0	0.0553068	0.114042	0.349159	0.547549	0.685777	0.849725	0.917261	1
Zfp647	0	0.250147	0.481663	0.705341	0.545233	0.537802	0.930887	0.903416	1
Htr5b	0	0.433128	0.554892	0.561538	0.544634	0.461872	0.513667	1	0.954257
Rfx4	0	0.0281576	0.230555	0.517524	0.5444	0.831143	0.741466	1	0.867374
Acpl2	0	0.0467421	0.218361	0.539084	0.544069	0.473817	0.833503	0.928632	1
Pdia3	0	0.464987	0.308169	0.567378	0.543165	0.891369	0.922839	1	0.924874
Sfrs3;Srsf3	0	0.418481	0.402366	0.750319	0.542738	0.520719	0.607639	0.772806	1
Tha1	0	0.130706	0.170831	0.340261	0.542404	0.301004	0.669926	0.985223	1
Kcnn2;SK2	0	0.325954	0.421842	0.406205	0.540452	0.750286	0.981363	0.94498	1
Tmem164	0	0.406632	0.40157	0.497675	0.538372	0.391468	0.724548	1	0.88678
Iyd	0	0.122551	0.268907	0.793964	0.668274	0.557181	0.686981	0.790658	1
Pygl	0	0.347221	0.254999	0.439302	0.537127	0.657173	0.825877	0.98363	1
Cpt1a	0	0.334391	0.477683	0.602203	0.691724	0.687046	0.686881	0.744442	1
Ahsg	0	0.244426	0.452207	0.660697	0.817729	0.730339	0.683853	0.922372	1
B4galt5	0	0.369327	0.400591	0.488207	0.534702	0.709906	0.611965	0.782568	1
Haghl	0	0.266073	0.360862	0.332291	0.533799	0.36899	0.775322	0.817475	1
Cfl1	0	0.332415	0.231429	0.321375	0.533608	0.822861	0.577218	0.979668	1
Xrcc1	0	0.144741	0.311517	0.45404	0.533226	0.5896	1	0.86532	0.99695
C2	0	0.0676544	0.163517	0.335071	0.53266	0.741714	0.8144	0.841216	1
Ass1	0	0.415206	0.584205	0.690805	0.798074	0.616596	0.677607	0.975575	1
Sat1	0	0.454898	0.384595	0.748261	0.531003	0.305842	0.428088	0.825178	1
Flrt1	0	0.0891023	0.291514	0.57291	0.530791	0.111509	0.301681	0.744052	1
Pfkm	0	0.158753	0.536049	0.476296	0.529187	0.311981	0.480554	1	0.943039
Ndufc1	0	0.426307	0.394326	0.504509	0.529177	0.588957	0.763637	1	0.895819
Atp5k	0	0.201908	0.286315	0.328193	0.527312	0.807446	1	0.933477	0.816386
Rasgrp2	0	0.153402	0.196398	0.73285	0.526916	0.63326	0.754103	1	0.910447
Ece1	0	0.061498	0.220645	0.332636	0.520946	0.365692	0.72679	0.957554	1
BC017612;Fn5	0	0.521927	0.375685	0.441721	0.520136	0.537096	0.661987	0.959136	1
Zfp59	0	0.239541	0.558762	0.670935	0.519945	0.518331	0.846696	0.964378	1
Wdr45	0	0.376577	0.634938	0.815116	0.515229	0.547244	0.535487	0.747856	1
Gm10565	0	0.00683555	0.195221	0.763373	0.514001	0.328959	1	0.850838	0.931216
Madd;mKIAA0358	0	0.588031	0.591977	0.403904	0.513019	0.457522	0.627458	0.735786	1
Gnai1	0	0.0279325	0.18157	0.397481	0.511817	0.723474	0.671852	0.711936	1
Plk4	0	0.00321379	0.0474748	0.321477	0.511083	0.326062	0.44552	0.937348	1
Thumpd3	0	0.367	0.459812	0.509093	0.510863	0.618844	1	0.894487	0.839014
Fads1	0	0.33744	0.367242	0.504795	0.509007	0.438717	0.590712	0.740591	1
Rpusd3	0	0.492264	0.59032	0.698001	0.508443	0.833328	0.989902	0.815892	1
Sptlc1	0	0.295586	0.354844	0.348971	0.506849	0.799068	0.896461	1	0.839058
Fbxw9	0	0.573053	0.669307	0.458931	0.503782	0.518631	0.562312	1	0.96682
Banf1	0	0.396165	0.479194	0.479631	0.502096	0.551536	0.487477	0.98606	1
Abce1	0	0.0927087	0.146687	0.18796	0.4985	0.511301	0.672626	1	0.864991
Tmem179b	0	0.253261	0.423524	0.406927	0.495541	0.873316	0.844028	1	0.925759
Atp5j	0	0.385194	0.378399	0.419995	0.494475	0.630045	1	0.977069	0.948465
H2-Q7;H2-Q9;H2-Q6;Bat1a	0	0.174135	0.333189	0.482968	0.491573	0.57072	0.58349	0.98168	1
BC024479	0	0.593117	0.565765	0.381586	0.490387	0.489032	0.781076	0.911403	1
Foxj1;Rnf157	0	0.100782	0.329976	0.471427	0.488754	0.185124	0.376602	0.94498	1
Eftud2;mKIAA0031	0	0.3116	0.425643	0.492269	0.485073	0.35086	0.641087	1	0.918125
Dcun1d2	0	0.163879	0.42904	0.591446	0.483884	0.432974	0.700246	1	0.922772
Exd2;Exdl2	0	0.339529	0.382947	0.321771	0.483796	0.593422	0.900324	1	0.83523
Cables1	0	0.0949039	0.227157	0.353223	0.483332	0.586049	1	0.943587	0.800259
Ppm1f	0	0.588617	0.326447	0.315639	0.479895	0.363303	0.683848	0.94478	1
Gpkow	0	0.513912	0.600704	0.536688	0.47972	0.506102	0.695611	0.786195	1
Cyc1	0	0.259244	0.271337	0.361076	0.479281	0.649467	0.690793	0.899455	1
Cpne5	0	0.143621	0.189459	0.381542	0.478435	0.547078	0.926404	0.94486	1
Spcs2	0	0.253541	0.129854	0.228247	0.475073	0.700331	0.704102	1	0.987733
Cry1	0	0.454499	0.548258	0.476846	0.472217	0.454434	0.593215	0.726937	1
Nhlrc3	0	0.375035	0.152645	0.260799	0.471554	0.511326	0.846149	1	0.95848
Ribc1	0	0.242144	0.549057	0.612673	0.469474	0.532831	0.632772	0.972518	1
Agpat9	0	0.38749	0.468985	0.584819	0.63512	0.63458	0.591756	0.735969	1
Prps1	0	0.0557872	0.0985247	0.492082	0.468107	0.713225	0.828131	1	0.876126
Spata7	0	0.0319966	0.127205	0.199422	0.468069	0.830102	0.969067	0.887419	1
Lamp1	0	0.064491	0.0710099	0.38752	0.464302	0.534443	0.827631	0.919349	1
Setd7	0	0.151419	0.0686057	0.382207	0.461914	0.86184	1	0.90619	0.961822
App	0	0.220754	0.164963	0.328693	0.459092	0.771877	0.55853	0.706937	1
Polr2f	0	0.440369	0.580591	0.215893	0.45396	0.656268	0.470334	1	0.925358
Sla	0	0.00282381	0.0697317	0.244297	0.452537	0.78669	0.773229	0.912326	1
Phc1	0	0.581492	0.560114	0.510216	0.452464	0.300347	0.891643	1	0.862183
Zfp773	0	0.000958622	0.017807	0.215187	0.448681	0.612619	0.443274	1	0.994654
SULT-X1;Sult5a1	0	0.0709247	0.167286	0.294653	0.443952	0.739483	0.827087	1	0.837898
Nus1	0	0.258538	0.370003	0.365814	0.443606	0.340154	0.598596	1	0.880093
Loxl4	0	0.0279441	0.0880868	0.316149	0.438361	0.70021	0.904204	0.804807	1
Pgk1	0	0.232124	0.240485	0.314192	0.438116	0.368505	0.524238	0.822013	1
Pggt1b	0	0.25019	0.390015	0.462628	0.434798	0.399643	0.91188	0.993711	1
Slc12a2	0	0.376581	0.426074	0.513644	0.433943	0.534769	1	0.846815	0.904583
C8g	0	0.139606	0.233553	0.379445	0.43247	0.516069	0.938139	1	0.956109
Kox-1;Nox4	0	0.233192	0.297865	0.281479	0.431865	0.37454	0.440343	1	0.891497
Pecam1	0	0.230237	0.349752	0.366567	0.430965	0.443981	1	0.870884	0.851066
FHOS2;Fhod3	0	0.0566246	0.0899289	0.196658	0.428292	0.530775	0.920169	1	0.85536
Gps1	0	0.229727	0.419553	0.343492	0.42742	0.268004	0.445977	0.909354	1
Smpd3	0	0.00538445	0.0650532	0.206336	0.427159	0.395995	0.620103	0.773197	1
Slc35a1	0	0.302259	0.515567	0.488707	0.416564	0.667966	0.956217	0.826324	1
Amigo3	0	0.246403	0.305838	0.541389	0.415454	0.521723	1	0.987887	0.98877
Lgals3bp	0	0.0617107	0.155401	0.262191	0.414938	0.581358	0.699738	0.820118	1
Agap2	0	0.24092	0.192171	0.234053	0.410717	0.344259	0.455677	0.889452	1
Rpl6	0	0.570704	0.443736	0.124297	0.409676	0.300684	0.357282	0.765565	1
Scand3	0	0.300637	0.38396	0.422538	0.408447	0.295047	0.603773	1	0.868842
Oas1g	0	0.0136397	0.121695	0.275087	0.406457	0.357571	0.895296	0.944983	1
Shc1	0	0.347467	0.333194	0.342612	0.405495	0.711682	0.86493	1	0.980263
Zfp654	0	0.174792	0.273364	0.293852	0.405354	0.415312	0.464651	0.735431	1
Wdyhv1	0	0.266164	0.41713	0.452465	0.404023	0.398534	0.656393	1	0.888837
Fam81a	0	0.000543096	0.0167519	0.15026	0.403031	0.384486	0.697948	1	0.948704
Chchd1	0	0.379817	0.497793	0.325364	0.402966	0.579345	0.69074	1	0.920634
Os9	0	0.402255	0.202359	0.411792	0.399343	0.713673	0.617298	0.783128	1
Ddx11	0	0.163094	0.3219	0.317746	0.397455	0.0729375	0.364228	1	0.834602
Tmem209	0	0.166037	0.214561	0.293296	0.393391	0.730016	1	0.833599	0.930685
Sars2;SerRSmt	0	0.377952	0.332755	0.336643	0.392719	0.524428	0.496665	0.748239	1
Gm10451	0	7.1314e-05	0.00402294	0.164935	0.389554	0.477685	0.490878	0.815871	1
Carns1	0	0.316526	0.200597	0.301152	0.388296	0.776721	0.901677	1	0.954682
Prkcd	0	0.373038	0.506171	0.408776	0.387881	0.349862	0.53099	1	0.812558
Mcart6	0	0.462538	0.478327	0.300712	0.386976	0.192139	0.467463	1	0.969497
Snx3	0	0.232432	0.179164	0.344475	0.384414	0.640646	0.761157	0.81339	1
P2ry1	0	0.259543	0.25147	0.455578	0.380596	0.387893	0.553142	0.883935	1
Cadm1;sgigsf;ra175a	0	0.0880647	0.136129	0.402737	0.375182	0.490765	0.677927	0.961425	1
hnRNP A2/B1;Hnrnpa2b1	0	0.404186	0.633116	0.374215	0.37152	0.741842	0.840203	0.717563	1
Polr3k	0	0.45699	0.308362	0.0734407	0.367949	0.383292	0.762505	0.963277	1
Camk2n2	0	0.343454	0.412799	0.349945	0.364683	0.449549	0.65353	0.871966	1
Mrgpre	0	0.00017053	0.0150036	0.1337	0.364099	0.531228	0.784822	1	0.801065
Slc25a46	0	0.123244	0.259864	0.566701	0.363394	0.215824	0.405455	1	0.988626
Capza2	0	0.314612	0.185484	0.418572	0.363069	0.667883	0.915988	0.851316	1
Guf1	0	0.0966679	0.274275	0.464558	0.36162	0.376209	0.758459	0.701573	1
Hunk	0	0.375253	0.366824	0.204708	0.360982	0.593879	0.727914	0.873387	1
Ikbip	0	0.382327	0.38486	0.217126	0.358133	0.645807	1	0.871065	0.919693
Acat3	0	0.296089	0.0616985	0.0832025	0.354821	0.328651	0.595811	0.829154	1
Cep63	0	0.306435	0.337278	0.268427	0.349699	0.457269	0.665549	0.76139	1
Nr0b2	0	0.346041	0.289391	0.331522	0.345876	0.448098	0.805957	1	0.829409
Chchd4	0	0.346536	0.286033	0.288144	0.345203	0.517542	0.613983	0.759973	1
Eif3l	0	0.158775	0.0493254	0.372046	0.34034	0.638847	0.621901	0.836304	1
Ybey	0	0.219386	0.223589	0.253678	0.337138	0.44305	0.525634	0.842948	1
C130036L24Rik	0	0.510907	0.646797	0.567676	0.333773	0.469392	0.643471	1	0.987785
Lrp11	0	0.221327	0.473712	0.538767	0.333451	0.558748	1	0.827425	0.884395
B4galt6	0	0.103562	0.344704	0.453431	0.332936	0.76058	1	0.852368	0.943759
Ano8	0	0.0778904	0.148386	0.306429	0.331698	0.257328	0.442395	1	0.963788
Acer3	0	0.488378	0.324645	0.136644	0.329688	0.863253	0.804356	0.789785	1
Mbd5	0	0.486104	0.398744	0.160374	0.329644	0.305225	0.508577	0.706945	1
Slfn1	0	5.70422e-06	0.000584627	0.149132	0.329555	0.565686	0.282704	0.886361	1
Tbccd1	0	0.34482	0.521278	0.417576	0.32917	0.0528065	0.30413	0.878321	1
Chml	0	0.0347273	0.195128	0.333765	0.326303	0.839181	0.994885	0.797798	1
Rprd1b	0	0.389512	0.19278	0.108739	0.326182	0.525702	0.965776	0.805142	1
Rbm10	0	0.54285	0.42768	0.398629	0.3253	0.494478	0.225564	0.875633	1
Srebf1	0	0.0135614	0.0976423	0.218816	0.324649	0.456226	0.520498	0.704206	1
Gt(ROSA)26Sor	0	0.236156	0.194794	0.285903	0.324498	0.399108	0.627459	0.880423	1
Ikzf5	0	0.416873	0.266154	0.230077	0.322277	0.580145	1	0.943716	0.942397
Spred2	0	0.156606	0.130476	0.168365	0.320753	0.11081	0.292639	0.70912	1
Uspl1	0	0.320989	0.339032	0.526582	0.319614	0.797682	0.770196	0.959237	1
Slc25a26	0	0.00552911	0.0661333	0.2478	0.316113	0.386044	0.516731	1	0.863727
Fam122b	0	0.0209031	0.118543	0.229929	0.314407	0.134347	0.598375	1	0.848328
Smad3;AK214683	0	0.529926	0.644138	0.456824	0.312805	0.361783	0.485705	1	0.831961
Dph3	0	0.369363	0.544742	0.374383	0.31163	0.439589	0.430114	0.755572	1
Zbtb40	0	0.285992	0.371676	0.4462	0.310753	0.338303	0.485352	0.717902	1
Dynll1	0	0.155132	0.135944	0.15753	0.307992	0.215637	0.724307	0.859623	1
Cyp46a1	0	0.20657	0.328459	0.328906	0.304491	0.414419	0.63164	0.740235	1
Epcam	0	4.63529e-05	0.00577766	0.192923	0.303629	0.125624	0.321489	1	0.902499
Mtpn	0	0.311031	0.408204	0.365226	0.303498	0.31453	0.482593	0.703225	1
Man2b2;MAN2B2	0	0.592932	0.314017	0.478178	0.302122	0.627569	1	0.919176	0.82287
Pgm3	0	0.310976	0.181651	0.205681	0.298791	0.414661	0.573903	0.887946	1
Vdac2	0	0.319595	0.374317	0.293955	0.298262	0.734151	1	0.899565	0.891858
Rbbp5	0	0.0959395	0.0923104	0.166086	0.297823	0.266098	0.519432	1	0.987674
Mup20	0	0.0647919	0.0998493	0.17268	0.292789	0.574268	1	0.992978	0.960048
Slc14a1	0	0.114135	0.220888	0.181564	0.292533	0.682399	0.460569	0.791063	1
Phtf2	0	0.421824	0.254958	0.196515	0.289754	0.410545	0.933615	1	0.826001
Gltscr1	0	0.194128	0.178495	0.979801	0.288524	0.58631	0.648479	1	0.811721
Aldh1b1	0	0.0154642	0.0239402	0.148871	0.284809	0.47113	0.606382	0.750637	1
Tle6	0	0.277094	0.363351	0.306152	0.28294	0.327749	0.484076	1	0.864567
Crlf3;Cytor4	0	0.400212	0.47869	0.35049	0.278969	0.241737	0.604827	0.996774	1
Lekr1	0	0.0259283	0.0763304	0.143265	0.277354	0.276464	0.133607	1	0.818545
Bpnt1	0	0.512738	0.372007	0.377004	0.274623	0.449881	1	0.872882	0.894041
Rc3h2	0	0.552091	0.61433	0.390491	0.27434	0.333072	0.759188	1	0.929013
Chek2	0	0.0309426	0.171639	0.304282	0.271415	0.620329	0.995746	1	0.966448
Marco	0	0.00116401	0.0441334	0.256403	0.270057	0.165027	0.676904	1	0.956109
Zfp692;Zfp692-ps	0	0.232507	0.163544	0.143324	0.268854	0.367995	0.601902	0.721767	1
Lgals4	0	0.0924284	0.31135	0.168284	0.268551	0.54486	0.880937	1	0.820342
Ppapdc2	0	0.0330771	0.111118	0.19003	0.264022	0.339261	0.557726	0.733963	1
Slc35a5	0	0.27942	0.43226	0.320314	0.263522	0.483071	0.762686	0.881488	1
Cct5	0	0.452767	0.092779	0.23974	0.258583	0.591235	0.718301	0.726764	1
Tceal1	0	1.77889e-05	0.00236155	0.114629	0.25589	0.546997	0.838058	0.851974	1
Rbm41	0	0.186964	0.137824	0.166097	0.25426	0.33239	0.407616	0.941097	1
Lrrc8e	0	0.0506855	0.412248	0.367052	0.251617	0.570604	0.890859	0.940659	1
l7Rn6	0	0.271426	0.395821	0.288222	0.249955	0.387289	0.583009	1	0.848783
Ppp3cb	0	0.212829	0.212073	0.314933	0.248742	0.626435	0.784814	0.989191	1
Lsm7	0	0.244543	0.267133	0.204252	0.248547	0.420345	1	0.940118	0.845034
Epb4.1l2	0	0.164089	0.187013	0.134474	0.246873	0.28366	1	0.829796	0.877328
Agrn	0	0.12283	0.249665	0.310267	0.245578	0.315081	0.637346	0.879512	1
Armc5	0	0.184469	0.191102	0.184172	0.242805	0.411527	0.524373	1	0.963255
Bcl2l13	0	0.199233	0.499742	0.281052	0.242616	0.251468	0.334581	0.857836	1
Akap5	0	1.77519e-05	0.0023855	0.156819	0.241655	0.489512	1	0.995982	0.805214
Trim30a;Trim30	0	0.232225	0.274073	0.283854	0.236898	0.5825	0.62668	0.747248	1
Fkbp9	0	0.289407	0.337394	0.666131	0.234745	0.861093	0.877587	0.959625	1
Paxip1	0	0.565107	0.300061	0.0168857	0.234039	0.234786	0.368404	0.781132	1
Hexdc	0	0.0945054	0.0268655	0.0997152	0.234015	0.162318	0.203334	1	0.813008
Sh3pxd2a	0	0.376239	0.349536	0.281802	0.19759	0.141952	0.23411	0.703625	1
Ttc30a1	0	0.0109316	0.0666779	0.170727	0.233093	0.334159	0.537089	1	0.823265
Fbxw5	0	0.28365	0.209588	0.173221	0.23217	0.286627	0.667556	1	0.99567
Pstk	0	0.342197	0.267254	0.223423	0.229339	0.668685	0.531193	1	0.999748
Pdgfrl	0	0.0947905	0.265271	0.304161	0.227606	0.154885	0.291273	1	0.887144
Pkd1	0	8.09097e-05	0.00403811	0.0653502	0.22629	0.858056	1	0.945306	0.850977
Zfp825	0	0.0138222	0.0312823	0.0895831	0.224112	0.462773	0.556935	0.733625	1
Snap29	0	0.153816	0.061045	0.52404	0.222927	0.529283	0.743064	0.752556	1
B230206F22Rik	0	0.152724	0.294128	0.187145	0.219884	0.556123	0.850942	1	0.890909
Gtf2h3	0	0.148674	0.300196	0.213516	0.212839	0.361564	0.367476	1	0.970222
Inpp5b;INPP5P;Mir698	0	0.475977	0.396768	0.211315	0.211476	0.708544	0.763561	0.978593	1
Slc18a2;slc18a2	0	0.23895	0.367655	0.261752	0.208204	0.276314	0.341615	1	0.871106
Tanc1;AK134490	0	0.172606	0.310865	0.265077	0.204868	0.304871	0.327151	1	0.972028
Wdhd1	0	0.00012066	0.00748081	0.0906183	0.196211	0.3726	0.806863	0.863783	1
Dnajc27	0	0.0170065	0.155456	0.232216	0.191303	0.640035	0.937268	0.896938	1
Csf2rb2	0	0.00260318	0.0628672	0.266791	0.190882	0.238932	0.438772	0.848721	1
Actr6	0	0.136725	0.316613	0.240875	0.190203	0.509197	0.990466	0.930835	1
Raph1	0	0.148891	0.348245	0.234105	0.182182	0.049937	0.201711	0.958683	1
Emr1	0	0.0172238	0.115066	0.222879	0.169423	0.37925	0.870601	1	0.819701
Cacna1d;cacna1d	0	0.425819	0.62096	0.452301	0.167125	0.870531	0.58398	0.871763	1
Casp2	0	0.242197	0.266841	0.154388	0.160798	0.343602	0.685599	0.782579	1
Zfp459	0	0.0050295	0.067257	0.146055	0.158479	0.0416363	0.125512	1	0.870899
Letmd1	0	0.613526	0.541494	0.204492	0.156301	0.839836	0.991708	1	0.997754
Slc35f2	0	2.77129e-06	0.000377096	0.0201739	0.155996	0.528659	0.661843	0.701885	1
Pold2	0	0.540676	0.528554	0.325833	0.153779	0.615021	0.880397	1	0.895676
Mark4;mKIAA1860	0	4.5922e-06	0.000439725	0.0521684	0.152399	0.481788	0.665617	0.744426	1
Pars2	0	0.0873289	0.103952	0.131719	0.151044	0.259158	0.44926	1	0.95745
Osbp2	0	0.00306512	0.0389666	0.128759	0.149986	0.263324	0.780014	1	0.950987
Dbp	0	0.0161613	0.0489819	0.0943998	0.148936	0.248007	0.61478	1	0.827959
Tab1	0	0.22618	0.288263	0.239736	0.148329	0.0216257	0.209946	0.743124	1
Tomm40l	0	2.18668e-06	0.000316364	0.0450627	0.143298	0.437103	0.668309	0.92913	1
Adprhl2	0	0.53236	0.327734	0.256574	0.140345	0.198674	0.258258	0.985081	1
Mex3b	0	2.91285e-05	0.00179473	0.0290233	0.136169	0.544241	0.385299	1	0.866516
Nfu1	0	0.280725	0.197935	0.237678	0.12891	0.136142	0.369147	1	0.878069
Evc	0	0.500473	0.412962	0.292063	0.128052	0.599895	0.82525	0.801069	1
Isg20	0	0.466159	0.355823	0.180498	0.127518	0.4941	0.800033	0.921718	1
Lace1	0	0.167875	0.14562	0.272299	0.123953	0.353297	0.320157	0.871974	1
Sh3pxd2b	0	0.20006	0.496712	0.300016	0.123952	0.0926732	0.305531	0.879585	1
Alox5ap	0	0.00260688	0.0438469	0.150199	0.121921	0.524582	1	0.857217	0.984848
Tceanc	0	0.317155	0.253475	0.0978102	0.1215	0.521959	1	0.870174	0.807107
Crip3	0	0.0013587	0.0171472	0.0743847	0.11769	0.10229	0.1781	0.700555	1
Plxnc1	0	0.0207785	0.0231281	0.0425592	0.115746	0.182169	0.34025	0.812473	1
Qpctl	0	0.029007	0.222966	0.0751038	0.115464	0.0580557	0.536285	1	0.939126
Tmem116	0	0.000121609	0.00889941	0.132833	0.114509	0.125299	0.417817	0.99256	1
Hist1h3d	0	0.00887968	0.0901068	0.210944	0.113375	0.202088	0.457619	0.839792	1
Mcm9	0	0.472282	0.634143	0.35819	0.112737	0.344914	0.715083	0.943334	1
Pign;Pig-n	0	0.266702	0.517287	0.223149	0.108211	0.564185	0.80593	1	0.982512
L1cam	0	0.273488	0.340053	0.0999467	0.107673	0.224073	0.440915	1	0.977914
B230120H23Rik	0	0.257105	0.201933	0.0719742	0.104637	0.200974	0.453892	0.768088	1
Atp10a	0	1.10151e-06	0.000208232	0.0181312	0.0979327	0.734795	1	0.894293	0.821442
Msln	0	9.24131e-07	0.000156023	0.0173658	0.0968384	0.777808	1	0.86382	0.817338
Idh3a	0	0.0332255	0.273547	0.120492	0.0951771	0.40857	0.749297	0.846368	1
Gm12216	0	0.447673	0.33604	0.214815	0.0922638	0.191062	0.387467	1	0.880258
Sema4f	0	1.16829e-06	9.35355e-05	0.0105385	0.0888828	0.498453	0.96139	0.713338	1
Syk;Sykb	0	0.535383	0.413753	0.210724	0.0862212	0.210629	0.469624	1	0.967256
Hist4h4	0	1.00764e-06	0.000527179	0.0183807	0.0842619	0.365449	0.87602	1	0.846436
Gm4902	0	0.0537021	0.211916	0.194209	0.0826083	0.30223	0.61972	0.709964	1
Cenpk;Solt	0	0.272817	0.294779	0.148981	0.0820702	0.20764	0.616113	0.878091	1
Lcn13	0	1.69679e-06	0.000503095	0.0285754	0.0802156	0.29482	0.718059	1	0.884768
Dact3	0	3.54963e-07	7.06003e-05	0.0118615	0.0783071	0.598212	0.834225	1	0.875274
Rpa1	0	0.0745998	0.293993	0.371471	0.0726185	0.0748667	0.274716	1	0.86047
Tchp	0	0.248546	0.254894	0.11872	0.0698545	0.332063	0.414899	0.836592	1
Adat1	0	0.137081	0.182824	0.0513333	0.0695343	0.142606	0.372901	1	0.882546
Mcf2l	0	0.0237247	0.186486	0.17315	0.062577	0.0880737	0.405656	1	0.849006
Anapc10	0	0.13478	0.111912	0.057107	0.0625083	0.48299	0.829905	0.74001	1
Ifnk	0	2.64789e-07	5.3869e-05	0.0061441	0.0606294	0.527668	1	0.911895	0.97486
Cd3eap	0	0.248503	0.1959	0.105796	0.0601079	0.239754	0.14271	0.795342	1
Xcl1	0	0.0099233	0.0724898	0.0941213	0.0575793	0.250287	0.812011	1	0.900584
Satb2	0	0.0549599	0.20148	0.193644	0.0569262	0.229501	0.751506	1	0.951888
Ednrb	0	0.246736	0.281507	0.0517574	0.0534745	0.482568	1	0.978713	0.891114
Tln2	0	0.533679	0.582782	0.208072	0.0526374	0.0761583	0.387612	0.934428	1
Grip2	0	1.00592e-06	4.84556e-05	0.0097691	0.0515594	0.608976	0.921555	0.756025	1
BC046508	0	3.26812e-08	1.35415e-05	0.00440354	0.0501869	0.668134	0.905543	0.865954	1
Gpx2	0	3.26812e-08	1.35415e-05	0.00440354	0.0501869	0.668134	0.905543	0.865954	1
Plau	0	3.26812e-08	1.35415e-05	0.00440354	0.0501869	0.668134	0.905543	0.865954	1
Atpaf1	0	1.94075e-05	0.0011011	0.0213341	0.0493812	0.293345	0.815577	1	0.879089
Kif18b	0	2.708e-08	1.46143e-05	0.00415956	0.0490497	0.575651	0.872225	1	0.951392
Gm6377	0	2.73085e-08	1.48347e-05	0.00475221	0.0477648	0.659267	0.944078	0.774105	1
Bsn	0	4.54327e-07	7.66138e-05	0.00817069	0.0443111	0.398035	0.883972	1	0.903927
Hoxb1	0	1.16112e-07	5.86327e-05	0.00631998	0.0435439	0.237124	0.438772	0.848721	1
Cdk3	0	0.192566	0.512001	0.190477	0.0428019	0.593476	1	0.858384	0.934963
Siglece	0	8.24249e-08	1.63706e-05	0.00588021	0.0420144	0.557262	0.95598	0.845438	1
Snora61	0	8.24249e-08	1.63706e-05	0.00588021	0.0420144	0.557262	0.95598	0.845438	1
Tiam2	0	3.63358e-06	0.000287808	0.00810543	0.0418624	0.111995	0.312807	1	0.837336
Batf3	0	2.53647e-07	6.26333e-05	0.00480819	0.0413257	0.257904	0.429633	0.735712	1
Clec4a1	0	1.84526e-07	3.21282e-05	0.00782797	0.0404123	0.652552	0.687342	0.703713	1
Cacnb1	0	1.67362e-07	4.68265e-05	0.0054136	0.0397568	0.493533	0.867812	0.760211	1
Rspo1	0	8.80333e-08	2.58548e-05	0.00498778	0.0357977	0.473388	0.874271	0.741879	1
Dhcr7	0	2.39384e-08	1.22919e-05	0.00609578	0.0346982	0.387553	0.62939	0.887197	1
Trp53bp1;53BP1	0	0.160124	0.157585	0.0831926	0.0316229	0.107897	0.889968	0.756178	1
Cdhr2	0	1.21843e-07	4.47226e-05	0.00340578	0.0310328	0.196231	0.239056	0.780974	1
Nfatc2	0	0.12084	0.244672	0.0919785	0.0297132	0.203027	0.54407	1	0.916288
BC028528	0	6.82951e-08	1.25011e-05	0.00262071	0.0293325	0.297462	0.656494	1	0.963592
Opn3	0	2.99649e-08	1.59458e-05	0.00353391	0.0280857	0.39067	0.871004	0.776301	1
Klre1	0	1.5115e-08	5.23422e-06	0.00297596	0.0275255	0.299048	0.733191	0.93145	1
Zfp85-rs1	0	1.5115e-08	5.23422e-06	0.00297596	0.0275255	0.299048	0.733191	0.93145	1
Cdca7l	0	1.04499e-08	6.70891e-06	0.00202511	0.0272636	0.292889	0.641686	1	0.86047
Ddx26b	0	1.04499e-08	6.70891e-06	0.00202511	0.0272636	0.292889	0.641686	1	0.86047
Gna15	0	1.04499e-08	6.70891e-06	0.00202511	0.0272636	0.292889	0.641686	1	0.86047
Matk	0	1.04499e-08	6.70891e-06	0.00202511	0.0272636	0.292889	0.641686	1	0.86047
Rnf180	0	7.73236e-08	2.1792e-05	0.00326825	0.0266399	0.252133	0.563517	0.876403	1
Fam184b	0	2.20725e-08	9.68766e-06	0.00198635	0.0265125	0.341816	0.864157	1	0.859707
Adra2b	0	1.69265e-06	0.000331204	0.0144705	0.0252298	0.0248656	0.0840436	0.776101	1
Mecom	0	3.3644e-08	8.60027e-06	0.001964	0.0248924	0.3009	0.656563	0.899218	1
Gpr18	0	6.65602e-09	7.21858e-06	0.00235608	0.0237795	0.350599	0.661663	0.764411	1
Nanos1	0	2.55796e-08	9.47039e-06	0.00169666	0.02359	0.347918	0.633932	0.775447	1
Lss	0	0.280436	0.268199	0.105521	0.0219366	0.1999	0.529669	0.733149	1
Cdkn2d	0	4.17488e-09	5.14754e-06	0.00181589	0.0212138	0.295685	0.717789	0.857827	1
PKD1L3;Pkd1l3	0	4.17488e-09	5.14754e-06	0.00181589	0.0212138	0.295685	0.717789	0.857827	1
Camk4	0	4.72498e-08	9.10874e-06	0.00171752	0.020594	0.275913	0.600127	0.73282	1
Gm5431	0	4.72498e-08	9.10874e-06	0.00171752	0.020594	0.275913	0.600127	0.73282	1
Pnpla1	0	4.72498e-08	9.10874e-06	0.00171752	0.020594	0.275913	0.600127	0.73282	1
Kcnk1	0	1.33911e-08	1.15611e-05	0.00152966	0.0202474	0.148317	0.270101	1	0.865267
Card11	0	7.42252e-09	4.59293e-06	0.00125352	0.02002	0.166467	0.356467	1	0.984569
Sema5a	0	5.16323e-08	1.24515e-05	0.00266803	0.0188676	0.275869	0.872331	0.904369	1
EF437385	0	1.50019e-08	8.43776e-06	0.00151798	0.0185117	0.213909	0.530567	0.753191	1
Pqlc3	0	1.50019e-08	8.43776e-06	0.00151798	0.0185117	0.213909	0.530567	0.753191	1
Slc26a3	0	1.50019e-08	8.43776e-06	0.00151798	0.0185117	0.213909	0.530567	0.753191	1
Osgin2	0	3.78328e-08	8.36641e-06	0.00217798	0.0184459	0.188168	0.38475	0.892105	1
Pmel	0	0.296198	0.642547	0.424769	0.0177769	0.0868522	0.265332	0.883609	1
Mfsd2b	0	0.0937103	0.217723	0.0581746	0.0170574	0.138964	0.391185	0.776156	1
Cntn2	0	8.89407e-09	3.15267e-06	0.00135446	0.0164916	0.22484	0.553428	0.724442	1
Uprt	0	8.89407e-09	3.15267e-06	0.00135446	0.0164916	0.22484	0.553428	0.724442	1
Slc13a1	0	1.30691e-08	2.28343e-06	0.00151956	0.0163082	0.19877	0.459518	0.777439	1
Ly6k	0	3.21757e-08	9.58588e-06	0.0013547	0.0155384	0.114546	0.262435	0.805182	1
Add2	0	3.39942e-09	1.73476e-06	0.000907009	0.0131893	0.166863	0.563449	0.798983	1
Rpl3l	0	3.39942e-09	1.73476e-06	0.000907009	0.0131893	0.166863	0.563449	0.798983	1
Mir688	0	1.16421e-08	3.28301e-06	0.00148598	0.0130857	0.19174	0.597768	0.793812	1
Tspan6	0	2.55217e-08	6.71415e-06	0.00208495	0.0125829	0.203153	0.455077	1	0.937312
Gm13315	0	2.55217e-08	6.71415e-06	0.00208495	0.0125829	0.203153	0.455077	1	0.937312
Lhx2	0	0.148919	0.139985	0.0507036	0.0123793	0.0602642	0.237725	0.744054	1
D330041H03Rik	0	1.52551e-09	2.68971e-06	0.00105353	0.0100357	0.129134	0.38382	0.865199	1
Dad1	0	0.269554	0.244744	0.168263	0.00991172	0.104916	0.448958	0.861412	1
Yap1	0	0.440682	0.253944	0.257485	0.00896634	0.451968	0.41376	1	0.81403
Kcnip3	0	5.84098e-09	3.29297e-06	0.000922483	0.00876971	0.094542	0.247074	0.837777	1
Wfdc16	0	5.84098e-09	3.29297e-06	0.000922483	0.00876971	0.094542	0.247074	0.837777	1
Disc1	0	2.03861e-09	1.69496e-06	0.000523121	0.00853052	0.125727	0.379614	0.959791	1
Mia1	0	1.57085e-09	1.82069e-06	0.000541225	0.00839555	0.117611	0.334125	0.925324	1
Nsg1	0	3.65375e-09	1.03387e-06	0.000685606	0.00808061	0.198443	0.885492	0.965727	1
Slc30a8	0	3.56229e-09	1.89225e-06	0.000695045	0.00790809	0.119544	0.407433	1	0.815365
Itgax	0	9.64884e-09	2.84379e-06	0.000633812	0.00766034	0.142479	0.764937	1	0.849379
Ifitm7	0	1.91593e-09	5.76835e-07	0.00069063	0.00731847	0.110163	0.464213	0.928284	1
Srl	0	1.91593e-09	5.76835e-07	0.00069063	0.00731847	0.110163	0.464213	0.928284	1
Fpr1	0	5.54944e-10	1.07867e-06	0.00050115	0.00692263	0.123824	0.432474	0.927049	1
B130006D01Rik	0	1.097e-09	7.28047e-07	0.000452343	0.00681625	0.111142	0.461888	0.880374	1
Fa2h	0	4.08108e-10	3.78384e-07	0.000402703	0.0061798	0.0701496	0.259019	0.931581	1
B630019K06Rik	0	1.63396e-09	1.03154e-06	0.000377335	0.00486439	0.0620593	0.239315	0.744588	1
Tnfrh1;Tnfrsf23	0	5.54869e-09	9.1588e-07	0.000404096	0.00463103	0.0599185	0.396277	0.820055	1
Tmem22	0	3.79741e-08	1.21679e-05	0.00204854	0.00353645	0.116875	0.417817	0.99256	1
Ifng	0	5.85336e-11	6.8008e-08	2.96658e-05	0.000586052	0.0135354	0.124831	1	0.8709
Mir324	0	7.19388e-12	5.23744e-08	1.77269e-05	0.00045656	0.0213595	0.199133	0.973209	1

## Sheet: Table S2
Supplementary Table S2: The liver zonation associated genes identified in the Moshe’s cohort (gene expression was transformed by max-min scale).
Gene Symbol	Q1mean	Q2mean	Q3mean	Q4mean	Q5mean	Q6mean	Q7mean	Q8mean
Clip1	1	0.999115	0.888992	0.859064	0.355666	0.475036	0.513578	0
Trim24	1	0.998334	0.607751	0.396493	0.0949546	0.0690324	0.0446742	0
Gm5435	1	0.998028	0.882422	0.173674	0.508249	0.327827	0	0
Pfkfb3	1	0.99781	0.411667	0.491788	0.279981	0.0606769	0.238994	0
Ston2	1	0.997305	0.258683	0.732594	0.041398	0.259501	0.381651	0
Mbnl2	1	0.996578	0.738414	0.398424	0.299908	0.0342825	0.36657	0
Cnot6l	1	0.996078	0.907629	0.241386	0.48341	0.164525	0.0609309	0
Tulp4	1	0.995442	0.843031	0.611781	0.197076	0.230679	0.299048	0
Myo1b	1	0.991917	0.609819	0.599621	0.487065	0.453577	0.573211	0
Vps35	1	0.988434	0.215808	0.235491	0.592056	0.216103	0.470581	0
Als2	1	0.984803	0.597747	0.486906	0.543419	0.235166	0.0629782	0
Acvr2a	1	0.984351	0.73907	0.231875	0.259237	0.123389	0.5063	0
Mblac2	1	0.984091	0.695754	0.733216	0.0126679	0.18042	0.232322	0
Cdh2	1	0.983373	0.560486	0.502331	0.26341	0.186368	0.0992679	0
Pm20d2	1	0.983091	0.862571	0.559111	0.441052	0.449891	0.387139	0
Wdr93	1	0.981711	0.6525	0.406916	0.419539	0.147656	0.369744	0
Tead1	1	0.980521	0.160683	0.091915	0.465369	0.0996175	0.279646	0
Pdlim5	1	0.979564	0.258355	0.469034	0.360497	0.0660212	0.0948879	0
Usf3	1	0.977325	0.727342	0.83683	0.515072	0.245035	0.210245	0
Prkdc	1	0.974819	0.453087	0.779716	0.533564	0.33131	0.182867	0
Ugt2b34	1	0.973692	0.597644	0.487141	0.223274	0.0794939	0.118156	0
Acsf2	1	0.972377	0.289177	0.825431	0.227714	0.225388	0.626866	0
RP23-165I8.6	1	0.968489	0.896123	0.728179	0.0747713	0.0124416	0.00721164	0
Dnajb4	1	0.96597	0.448467	0.67607	0.464095	0.54856	0.377401	0
Cyp3a41b	1	0.965382	0.723738	0.651036	0.313303	0.0932881	0.0489949	0
G530011O06Rik	1	0.964439	0.917268	0.241044	0	0.225706	0.0341583	0
P4ha1	1	0.963512	0.0847049	0.105901	0.450672	0.0324473	0.596996	0
Taf2	1	0.95541	0.324021	0.0485069	0.726201	0.303186	0.30187	0
Gm9169	1	0.954817	0.573572	0.854698	0.0361553	0.239697	0.568062	0
Cyp1a1	1	0.95337	0.224494	0.0640905	0.305401	0.202362	0.0672806	0
Nceh1	1	0.952146	0.450436	0.56365	0.147504	0.0949893	0.151908	0
F5	1	0.951458	0.416024	0.5551	0.6307	0.262136	0.298763	0
Sp3	1	0.948887	0.426075	0.339964	0.43664	0.0448698	0.283862	0
Spc24	1	0.944355	0.62485	0.366687	0.0622595	0.0903393	0.111574	0
Gm6665	1	0.944157	0.650763	0.432457	0.0233013	0.000635633	0.0138613	0
Snx10	1	0.943898	0.570879	0.590226	0.662677	0.0439864	0.557315	0
Zfp800	1	0.940559	0.634338	0.560395	0.441065	0.162326	0.411189	0
Cyp2c54	1	0.933932	0.800278	0.760229	0.241743	0.0754857	0.0254019	0
Mmgt1	1	0.933927	0.494306	0.78296	0.313004	0.127246	0.103334	0
Smad1	1	0.932829	0.538803	0.336674	0.202561	0.358422	0.412222	0
Gm2058	1	0.932062	0.41377	0.689488	0.407166	0.251429	0.374879	0
Vcl	1	0.930223	0.441025	0.476935	0.43526	0.158934	0.257647	0
Ylpm1	1	0.923884	0.672546	0.375398	0.649379	0.351497	0.281628	0
Pnisr	1	0.920567	0.470811	0.382159	0.548143	0.225457	0.44544	0
Blvrb	1	0.919779	0.943801	0.803632	0.0255246	0.0901974	0.0279786	0
Ube3a	1	0.918474	0.756414	0.330402	0.311387	0.277133	0.503203	0
Nemf	1	0.914199	0.418279	0.239624	0.460812	0.216618	0.52269	0
Gm20431	1	0.913402	0.914357	0.625339	0.119841	0.020527	0.153239	0
Tbck	1	0.912911	0.412534	0.325927	0.557529	0.136152	0.257792	0
Gm43444	1	0.91182	0.584048	0.611059	0.191689	0.0736817	0.458289	0
Ptch1	1	0.911256	0.202724	0.35389	0.564197	0.0539942	0.298134	0
Rsf1	1	0.910497	0.803283	0.140921	0.270856	0.165182	0.435328	0
Htt	1	0.910247	0.296729	0.518228	0.734638	0.11409	0.583436	0
Gm16063	1	0.907816	0.732064	0.366313	0	0	0	0
Fads6	1	0.904105	0.443492	0.494156	0.679762	0.12998	0.591325	0
R3hdm2	1	0.901488	0.642726	0.585086	0.593837	0.133866	0.207359	0
Mbnl1	1	0.90073	0.687152	0.501148	0.546412	0.0303996	0.397879	0
Chpt1	1	0.89997	0.843043	0.803595	0.117212	0.270603	0.239825	0
Atp11c	1	0.899531	0.388973	0.428509	0.51466	0.105047	0.179745	0
Ccnt2	1	0.899209	0.898277	0.256113	0.70178	0.209359	0.256991	0
Npr2	1	0.898528	0.692798	0.724473	0.117965	0.00698063	0.0151639	0
Mdm2	1	0.892193	0.385771	0.487865	0.701192	0.444186	0.513078	0
Gulo	1	0.886507	0.871831	0.750187	0.0835147	0.0321258	0.000680232	0
Hjurp	1	0.885807	0.816779	0.848835	0.568316	0.228436	0.230273	0
Gm21973	1	0.885625	0.728862	0.779115	0.562166	0.256655	0.378609	0
9930111J21Rik2	1	0.883237	0.884375	0	0.29239	0.148053	0	0
Cyp2a5	1	0.882057	0.959175	0.716316	0.0541529	0.0171456	0.00956006	0
Dst	1	0.881515	0.15162	0.155438	0.739209	0.0308241	0.386749	0
Taok1	1	0.881198	0.889055	0.478779	0.537119	0.0234961	0.496589	0
Pknox2	1	0.879313	0.0983251	0.0802052	0	0	0.0631836	0
Ppm1k	1	0.87409	0.620864	0.470426	0.364912	0.277033	0.173705	0
Gtf2i	1	0.872804	0.206818	0.748054	0.378865	0.129181	0.0980543	0
Pcmtd1	1	0.871715	0.622083	0.370297	0.56375	0.416496	0.453202	0
Rgn	1	0.871113	0.924196	0.90888	0.262714	0.141574	0.0811075	0
Trio	1	0.869997	0.306649	0.277833	0.312712	0.455169	0.184805	0
Cyp1a2	1	0.869181	0.738343	0.611772	0.133981	0.0622566	0.0219771	0
Dhx36	1	0.868723	0.632316	0.58573	0.569671	0.298907	0.330119	0
Lims1	1	0.867884	0.526662	0.173765	0.206931	0.0919628	0.433927	0
Pafah1b1	1	0.866299	0.616707	0.611156	0.750057	0.283802	0.521558	0
2018-03-07	1	0.866104	0.317651	0.601724	0.0492391	0.115354	0.0711257	0
Eif4ebp2	1	0.865198	0.560507	0.638432	0.589554	0.331956	0.591379	0
Suclg2	1	0.861878	0.113965	0.603307	0.362072	0.132422	0.464908	0
BC005561	1	0.860136	0.671189	0.259904	0.493478	0.0734597	0.106567	0
Slc16a2	1	0.858529	0.770358	0.831293	0.502541	0.207173	0.0516941	0
Csrp2	1	0.858229	0.940031	0.524328	0.303109	0.214165	0.0887354	0
Lclat1	1	0.858153	0.815971	0.518637	0.56919	0.325364	0.271819	0
Osbpl8	1	0.858117	0.482205	0.696936	0.4972	0.135179	0.550718	0
Psme4	1	0.856255	0.589782	0.717464	0.608063	0.138072	0.330584	0
Tcea1	1	0.856044	0.575953	0.180451	0.697912	0.302239	0.592915	0
Diaph2	1	0.855481	0.219586	0.302254	0.353376	0.111326	0.056464	0
Ern1	1	0.854396	0.201128	0.413605	0.58517	0.426142	0.571941	0
Zfp946	1	0.853362	0.309837	0.698082	0.118303	0.422098	0.443193	0
Gm29394	1	0.853212	0.364497	0.88651	0.281129	0.0946883	0.303571	0
Gm14387	1	0.851768	0.302512	0.220639	0.460612	0.19778	0.471895	0
Exph5	1	0.85102	0.39504	0.38144	0.223556	0.0635148	0.0977438	0
Map3k4	1	0.850761	0.823818	0.412301	0.635192	0.472711	0.515199	0
Arl8b	1	0.8488	0.317325	0.726454	0.0910667	0.179864	0.367348	0
Zfhx3	1	0.846923	0.702587	0.602171	0.521514	0.100083	0.101581	0
Tpm2	1	0.846861	0.957268	0.782132	0.133631	0.0335994	0.0103913	0
Zfp518a	1	0.845117	0.224367	0.247732	0.477834	0.327754	0.323174	0
A1cf	1	0.84462	0.399056	0.487081	0.345749	0.171556	0.233538	0
Eif4g2	1	0.844361	0.345901	0.586012	0.51739	0.117087	0.334499	0
Foxn3	1	0.844255	0.77462	0.687379	0.330076	0.0890361	0.0797289	0
Kif1b	1	0.842329	0.498643	0.650735	0.336351	0.172838	0.211387	0
Rabep1	1	0.842319	0.721512	0.169973	0.690556	0.548004	0.46627	0
Nkd1	1	0.838372	0.500063	0.0506672	0.121483	0	0.0199985	0
Usp47	1	0.838083	0.283689	0.547709	0.438825	0.491697	0.243286	0
Rbm27	1	0.837462	0.731881	0.189457	0.642006	0.524287	0.590136	0
Btbd8	1	0.836324	0.136393	0.520559	0.0924286	0.405493	0.195538	0
Bmpr2	1	0.83533	0.270485	0.573423	0.44156	0.051918	0.453079	0
Garnl3	1	0.834248	0	0	0.127621	0.0705654	0	0
Atn1	1	0.832547	0.522547	0.344674	0.264156	0.0215509	0.0622708	0
Tnfaip2	1	0.831462	0.848294	0.174906	0.525812	0.271923	0.445634	0
Cyp27a1	1	0.830224	0.958401	0.836752	0.271156	0.128781	0.161494	0
Nudcd2	1	0.829097	0.461896	0.56034	0.347767	0.435425	0.347516	0
Ccar1	1	0.828722	0.324602	0.342022	0.368143	0.0439641	0.275694	0
Tmem243	1	0.828657	0.478001	0.655651	0.00478503	0.0606292	0.193476	0
Colec12	1	0.82658	0.623333	0.671634	0.490304	0.320054	0.297344	0
Cyp7a1	1	0.825705	0.676928	0.501531	0.256177	0.0417068	0.0150321	0
Cyp2a4	1	0.825683	0.948677	0.567434	0.0559866	0.0139326	0.0230115	0
Wwp1	1	0.823759	0.688735	0.594966	0.380118	0.259079	0.54304	0
Cul4b	1	0.822533	0.709647	0.520825	0.0585551	0.0872813	0.518608	0
Hcrtr2	1	0.821751	0.132176	0.249065	0	0	0	0
Dstn	1	0.820798	0.269717	0.43888	0.312803	0.00613332	0.251056	0
Slco1b2	1	0.819094	0.7075	0.517756	0.200981	0.0766178	0.0766868	0
Idh1	1	0.818588	0.379269	0.679511	0.563327	0.125455	0.288916	0
6430573F11Rik	1	0.817794	0.559935	0.367894	0.200481	0.110587	0.0279762	0
Gbp6	1	0.81749	0.577141	0.764896	0.537384	0.311085	0.524991	0
Cyp2c69	1	0.815733	0.761844	0.541235	0.1897	0.0646124	0.117893	0
Tsc22d1	1	0.815226	0.740332	0.408586	0.117895	0.0387001	0.015012	0
Gm37988	1	0.814899	0.527235	0.0337816	0.364303	0.336613	0.430444	0
Cpeb4	1	0.812388	0.420689	0.370647	0.880003	0.0521675	0.503804	0
Ibtk	1	0.81218	0.353496	0.561104	0.1048	0.0928238	0.448042	0
Slc17a5	1	0.811127	0.619285	0.518557	0.404004	0.109598	0.466569	0
Ar	1	0.809706	0.432861	0.327061	0.0583703	0.116463	0.0845714	0
C6	1	0.809586	0.909488	0.732661	0.344499	0.0812015	0.327799	0
Nek4	1	0.809351	0.522316	0.39962	0.296484	0.190565	0.187061	0
AI314180	1	0.808858	0.446606	0.332792	0.641488	0.221502	0.190099	0
Nedd1	1	0.805344	0.168767	0.018079	0.615492	0.447897	0.271015	0
Dhx40	1	0.800805	0.22134	0.0613136	0.0190432	0.109645	0.53575	0
Slc1a2	1	0.799783	0.437887	0.140143	0.0107925	4.1291e-05	0.00124984	0
Rif1	1	0.797659	0.742269	0.476327	0.350485	0.531584	0.322723	0
Syap1	1	0.79654	0.473205	0.501315	0.222432	0.188677	0.405009	0
Helb	1	0.796464	0.364345	0.332898	0.61919	0.07433	0.259293	0
Fgfr2	1	0.795486	0.717083	0.496128	0.0114103	0.00957149	0.00289591	0
Ptpn21	1	0.794911	0.176201	0.411859	0.46881	0.509655	0.144488	0
Dnajc1	1	0.793901	0.754211	0.489872	0.258226	0.303238	0.38351	0
Sec63	1	0.790495	0.455677	0.569623	0.183133	0.372253	0.439913	0
1810058I24Rik	1	0.789047	0.905238	0.810723	0.0532237	0.0658893	0.0317611	0
Impad1	1	0.789041	0.925173	0.502977	0.279381	0.117305	0.426443	0
Phldb2	1	0.788604	0.652519	0.66716	0.250457	0.131181	0.178812	0
Setd1b	1	0.78802	0.601095	0.186216	0.207232	0.190456	0.549508	0
Kdm3b	1	0.787117	0.210571	0.229079	0.300427	0.0838529	0.30326	0
Lipg	1	0.786538	0.179404	0.398187	0.115229	0.0971277	0.101113	0
Sepsecs	1	0.78486	0.323757	0.531824	0.467471	0.21179	0.352927	0
Cyp2c68	1	0.778762	0.732825	0.74412	0.27565	0.151306	0.19249	0
Eps8l2	1	0.774261	0.976897	0.715713	0.25303	0.524078	0.0435555	0
Glud1	1	0.773229	0.481221	0.585629	0.288434	0.150448	0.427331	0
Atp13a3	1	0.773112	0.312465	0.579108	0.528536	0.34262	0.371355	0
Lhpp	1	0.770702	0.703802	0.493881	0.0390245	0.00170921	0.00407115	0
Npepps	1	0.769142	0.509038	0.313018	0.434896	0.0701694	0.37896	0
Helz	1	0.768998	0.273146	0.317921	0.505059	0.122041	0.43099	0
Herc4	1	0.768784	0.468531	0.496109	0.619951	0.247813	0.295752	0
Snhg11	1	0.765279	0.455145	0.346597	0.0312075	0.0361059	0.0417066	0
Rapgef4	1	0.765017	0.363104	0.294185	0.738008	0.0232628	0.42279	0
Adgrl2	1	0.764846	0.417386	0.30321	0.448698	0.102023	0.266102	0
Susd4	1	0.764597	0.766712	0.682934	0.0855811	0.0132266	0.0250522	0
Il1r1	1	0.764278	0.146259	0.208297	0.104589	0.0443471	0.554726	0
Neat1	1	0.7629	0.341438	0.428095	0.64087	0.0639069	0.289836	0
Yy1	1	0.761494	0.504052	0.335203	0.272953	0.228599	0.448035	0
Abcd3	1	0.761094	0.647576	0.749185	0.595336	0.36994	0.221405	0
Stx1b	1	0.760665	0.235173	0.85857	0.12491	0.125305	0.00462653	0
E430025E21Rik	1	0.759299	0.659809	0.558262	0.247295	0.0353722	0.335341	0
Dennd5b	1	0.757139	0.691008	0.523724	0.457368	0.167634	0.434477	0
Dpy19l1	1	0.756422	0.696398	0.618889	0.611207	0.212199	0.587754	0
Topors	1	0.75623	0.710633	0.424937	0.624663	0.166419	0.491862	0
Gm2381	1	0.755114	0	0.880483	0	0.395654	0	0
Flywch1	1	0.754276	0.379808	0.458746	0.116788	0.0958388	0.0929375	0
Aff4	1	0.750093	0.257683	0.518995	0.615245	0.100755	0.372973	0
Cyp3a11	1	0.749711	0.824096	0.819477	0.0971839	0.0377669	0.0221291	0
Zbtb44	1	0.749466	0.805306	0.705422	0.699055	0.207449	0.330207	0
Chd9	1	0.748646	0.313594	0.299861	0.719304	0.12422	0.480765	0
Tmtc4	1	0.748098	0.956767	0.133299	0.0407781	0.561025	0.253375	0
Bptf	1	0.74772	0.486613	0.3846	0.63678	0.00620758	0.424079	0
Braf	1	0.74751	0.158815	0.135668	0.531561	0.190843	0.355164	0
Dclre1a	1	0.747419	0.671424	0.472737	0.277815	0.225084	0.167241	0
Myo5b	1	0.746663	0.998048	0.508971	0.398405	0.115106	0.0662779	0
1110059G10Rik	1	0.745043	0.796281	0.729799	0.605222	0.303608	0.450984	0
Nudt12	1	0.744608	0.572876	0.667068	0.711849	0.220848	0.479533	0
Prex2	1	0.744496	0.277532	0.390342	0.0336916	0	0	0
Pdcd6ip	1	0.743733	0.353459	0.44385	0.432735	0.0551902	0.0167865	0
Rock2	1	0.742938	0.68358	0.281239	0.631946	0.335798	0.356119	0
Mme	1	0.742862	0.633996	0.638409	0.216344	0.118267	0.13617	0
Fam193a	1	0.742006	0.72117	0.0210498	0.488782	0.0333823	0.367462	0
Ubqln2	1	0.738239	0.909585	0.399947	0.463675	0.102852	0.213573	0
Fbxw7	1	0.737728	0.652028	0.366512	0.591032	0.551596	0.274573	0
Gtf2h1	1	0.736461	0.606265	0.818336	0.653241	0.440079	0.544833	0
Cyp2c50	1	0.732498	0.910297	0.789263	0.208155	0.0625687	0.0192785	0
RP23-325D10.3	1	0.731831	0.993999	0.855241	0.153428	0.114284	0.0371159	0
Ralgps2	1	0.731642	0.389714	0.709426	0.268234	0.0929213	0.447749	0
Tbx3os1	1	0.731446	0.5388	0.0722634	0.0448944	0	0	0
Ghr	1	0.730467	0.811754	0.612812	0.0432653	0.404867	0.485077	0
Slc44a3	1	0.729522	0.315684	0.419152	0.27459	0.0573809	0.234404	0
Rnf149	1	0.728002	0.166848	0.0752444	0.309569	0.324574	0.198156	0
Hsf2	1	0.727464	0.222344	0.511704	0.107808	0.0267967	0.138112	0
Rnf186	1	0.725935	0.656435	0.549347	0.215985	0.00556157	0.0391141	0
Kpna3	1	0.724992	0.315936	0.589776	0.752413	0.19759	0.384557	0
Nr3c1	1	0.722996	0.55888	0.426649	0.701956	0.401138	0.551264	0
Avpr1a	1	0.721576	0.649546	0.584945	0.0839637	0.0153719	0.00470007	0
Socs2	1	0.721112	0.502463	0.33638	0.308738	0.0615975	0.161361	0
Fam208a	1	0.721075	0.599202	0.538288	0.754197	0.364606	0.487795	0
Serpina7	1	0.719636	0.683476	0.675361	0.0464002	0.00295358	0.00911083	0
Rb1cc1	1	0.717235	0.532244	0.435725	0.421447	0.0880436	0.257042	0
Dars	1	0.712582	0.388043	0.416038	0.361751	0.402658	0.294745	0
Thrb	1	0.711181	0.262705	0.392783	0.437456	0.135023	0.419317	0
Ube2h	1	0.709649	0.359152	0.689132	0.269746	0.164692	0.201054	0
Gm28040	1	0.708776	0.444438	0.352198	0.0370557	0.0235833	0.0398413	0
Ubr5	1	0.706556	0.168824	0.488023	0.528213	0.155899	0.39317	0
Cops2	1	0.70549	0.356114	0.651196	0.210282	0.188369	0.55521	0
Sgms1	1	0.702135	0.464671	0.235386	0.184448	0.0148024	0.0733794	0
Smim15	1	0.701878	0.431476	0.370199	0.271384	0.298521	0.245483	0
Hsd17b7	1	0.701508	0.574849	0.48211	0.0549039	0.106801	0.0423091	0
Nadk2	1	0.699765	0.323648	0.631921	0.427076	0.153411	0.294475	0
Atrn	1	0.667842	0.639589	0.669476	0.539655	0.141822	0.215297	0
Aldh1a1	1	0.667525	0.653434	0.676363	0.00526648	0.0988226	0.0876544	0
Zfand5	1	0.666991	0.621594	0.825306	0.370074	0.347214	0.296471	0
Glt1d1	1	0.665721	0.762641	0.761484	0.745546	0.057307	0.198828	0
Abcc2	1	0.653794	0.604674	0.66168	0.69833	0.199105	0.127235	0
Abcb4	1	0.648985	0.432679	0.502435	0.417046	0.0591079	0.167321	0
Hmgcs1	1	0.645323	0.533699	0.847169	0.925049	0.3617	0.523797	0
Papss2	1	0.601079	0.512973	0.669012	0.425449	0.154937	0.0721177	0
Impa1	1	0.598051	0.425014	0.558859	0.265218	0.217232	0.27812	0
Hpgd	1	0.578175	0.554454	0.530305	0.310495	0.214557	0.0823376	0
Sod1	1	0.525978	0.858075	0.985323	0.142718	0.345998	0.313652	0
Ttpa	1	0.480955	0.395531	0.623773	0.238495	0.0487081	0.12827	0
Psd3	1	0.438897	0.223331	0.326804	0.709108	0.158751	0.439859	0
Fmo3	1	0.380805	0	0	0.118417	0.119923	0	0
Met	1	0.366804	0.321525	0.500582	0.789173	0.437477	0.563345	0
Sik2	1	0.298657	0.530359	0.259339	0.0786157	0.0599189	0.154868	0
Slc25a42	1	0.277363	0.267832	0.233287	0.264419	0.00243367	0.221408	0
Usp31	1	0.141124	0.413112	0.214701	0.225336	0.149889	0.457271	0
Zranb2	1	0.854145	0.612276	0.378577	0.422724	0	0.401841	0.00108768
Glul	1	0.774583	0.31965	0.0899022	0.0140631	0.000252487	0	0.00159206
Cyp2c40	1	0.877597	0.632819	0.549018	0.0717371	0.0159549	0	0.00191099
Glns-ps1	1	0.733629	0.386901	0.0864477	0.0130494	0	2.74916e-07	0.00296104
Ept1	1	0.955489	0.719906	0.371807	0.255558	0	0.21694	0.0032196
Aldh3a2	1	0.832669	0.725601	0.665817	0.0566248	0.0170126	0	0.0037387
Slc22a3	1	0.46256	0.412808	0.134736	0	0	0	0.00390065
Cib2	1	0.940403	0.542364	0.335139	0.00551421	0.00969943	0	0.00415381
A230046K03Rik	1	0.860829	0.0564271	0.293111	0.507418	0	0.238312	0.00433751
Ahr	1	0.804605	0.358865	0.336925	0.157561	0	0.0566742	0.00449385
Fmo2	1	0.710084	0.382033	0.214833	0.0708052	0.00372502	0	0.00622893
Gstm2	1	0.833846	0.651424	0.488619	0.0210771	0.00544214	0	0.00758667
Nxpe2	1	0.764546	0.525961	0.449813	0.0495563	0.0175714	0	0.00759645
Nf1	1	0.87826	0	0.610045	0.542878	0.036371	0.156909	0.00776682
Rhbg	1	0.758721	0.462585	0.14718	0.00754955	0	0.00955941	0.00792205
Cyp2c38	1	0.854198	0.61898	0.634155	0.022703	0.00865173	0	0.00859018
Slc22a23	1	0.792832	0.477844	0.620141	0.0953278	0	0.0804045	0.00892213
Tuba8	1	0.720996	0.457247	0.133028	0.0122057	0.0290182	0	0.00905736
Rprd1a	1	0.882521	0	0.655138	0.1628	0.200194	0.535619	0.0103584
Fermt2	1	0.72611	0.458829	0.318167	0.152457	0	0.249325	0.0105612
Abtb2	1	0.602266	0.0436568	0.432457	0.76112	0	0.192204	0.0106518
Ldhb	1	0.403136	0.318954	0.382918	0.0236298	0	0.533381	0.0115685
Pdk4	1	0.742324	0.458476	0.235322	0.0201621	0	0.00855259	0.0118296
Gm13169	1	0.914344	0.532334	0.50993	0.507193	0	0.354251	0.0136278
Vnn1	1	0.731052	0.733565	0.713665	0.0348402	0	9.18809e-05	0.0138499
Gstm6	1	0.811724	0.739666	0.679729	0	0.12801	0.0132512	0.0162061
Alg6	1	0.854173	0.549711	0	0.0209423	0.01273	0.454068	0.0165862
Ces2c	1	0.800421	0.721828	0.511928	0.0136824	0.0158624	0	0.0166726
Clstn3	1	0.909292	0.70468	0.740291	0.0909019	0	0.0516899	0.0172791
Airn	1	0.857724	0.23603	0.40049	0	0.041125	0	0.0180782
Lgals1	1	0.870738	0.728221	0.657802	0	0.0330257	0.0118811	0.0185179
Sp5	1	0.788138	0.559239	0.260852	0.00591309	0	0.00315503	0.0187515
Mup-ps2	1	0.75539	0.883328	0.594635	0.0540504	0.0428581	0	0.01884
RP23-306P12.2	1	0.846555	0.834374	0.657004	0	0.222661	0.346677	0.0203573
Tmem71	1	0.810568	0.0790197	0.340361	0	0.264138	0.38388	0.0211832
Gm28046	1	0.901963	0.721488	0.567205	0.0754588	0.0226716	0	0.0240811
Cep104	1	0.739653	0.457558	0.0995642	0.304854	0	0.200353	0.0246348
Gstm3	1	0.794986	0.619059	0.515071	0.0195881	0.034465	0	0.0275735
Fbxo21	1	0.84181	0.485903	0.679727	0.439057	0.0854387	0	0.0284845
Ier3	1	0.895072	0.375649	0.199197	0.15951	0.00837667	0	0.0300408
Gm13139	1	0.940691	0.42469	0.413998	0.180279	0	0.0226743	0.0302138
Slc16a11	1	0.850163	0.836027	0.347207	0.010591	0	0.00892876	0.0309938
Ankrd12	1	0.924507	0.613934	0.228971	0.626667	0	0.156995	0.031405
Arl6ip1	1	0.832229	0.803684	0.603532	0	0.169471	0.429859	0.0324986
Cgnl1	1	0.92981	0.202912	0.378247	0.525376	0	0.457705	0.0325356
Ascc3	1	0.806148	0	0.432038	0.746298	0.428875	0.399757	0.03281
Gnai1	1	0.922567	0.546282	0.0439557	0.0757143	0	0.0201993	0.0337064
Cntln	1	0.54233	0.693268	0.08414	0	0.280925	0.560599	0.0354723
Gm9847	1	0.974376	0.407666	0.637249	0.424744	0	0.109131	0.0357538
Mid1	1	0.893886	0	0.674059	0.223092	0.106422	0.338012	0.0377341
Zcchc11	1	0.814675	0.461579	0.688057	0.143246	0	0.0319021	0.0383232
Slc22a1	1	0.833298	0.769297	0.609423	0	0.0464513	0.0434716	0.0406859
Iars2	1	0.882866	0.662857	0.789384	0.142798	0	0.0647977	0.044146
Ces2d-ps	1	0.739341	0.807778	0.418273	0.0615657	0.0613035	0	0.0456182
Ap3s1-ps2	1	0.894878	0.263932	0.435778	0.326372	0	0.364915	0.0480583
Specc1l	1	0.87995	0.176838	0.0876829	0.280341	0.273298	0	0.0488209
Zbtb6	1	0.992614	0.532301	0.317579	0.77987	0	0.346409	0.0496509
Eif3a	1	0.750584	0.741209	0.412143	0.294587	0	0.564229	0.0508255
Rarres1	1	0.752731	0.997396	0.767804	0	0.0510309	0.0889572	0.0516789
Ube2e2	1	0.838949	0.480067	0.432789	0.0968152	0.0071338	0	0.0532547
Ift172	1	0.819034	0.329898	0.597945	0.367931	0.233052	0	0.053795
Rnf43	1	0.802911	0.564779	0.503852	0.222858	0.0744462	0	0.0546171
Tmem56	1	0.767393	0.446425	0.461823	0.102433	0	0.0544548	0.0547044
Palmd	1	0.77216	0.462375	0.352756	0.258564	0	0.380672	0.0551903
Cipc	1	0.889414	0.334235	0.482947	0.602731	0	0.167266	0.0561931
Gpd2	1	0.983538	0.618915	0.463031	0.114557	0	0.0521759	0.0566865
Por	1	0.738031	0.877726	0.746703	0.0626349	0.0581749	0	0.0572956
Endod1	1	0.931837	0.0535114	0.187673	0.756778	0	0	0.0573801
Gm7369	1	0.948515	0	0.147158	0	0.141131	0	0.0620398
Nagk	1	0.793109	0.357404	0.472128	0	0.120134	0.319925	0.0621467
Dusp3	1	0.996443	0.438523	0.570904	0	0.340773	0.246853	0.062519
Ralgapb	1	0.923857	0.17935	0.195173	0.738918	0	0.137573	0.0637272
Ppara	1	0.95776	0.853666	0.576443	0.392299	0	0.130178	0.0644539
Tug1	1	0.899758	0.123255	0.130381	0.531352	0	0.16986	0.0656402
Mertk	1	0.856974	0.552904	0.278141	0.169569	0	0.0720158	0.0661552
Slc25a32	1	0.838225	0.126872	0.623466	0.540176	0	0.265232	0.0693129
Ttc3	1	0.947678	0.723828	0.470689	0.0467331	0	0.147867	0.0694149
Slco1a4	1	0.717233	0.127039	0.401563	0.657666	0	0.186059	0.0700731
Elovl6	1	0.456398	0.659747	0.398174	0.310018	0	0.562175	0.0717508
Znf41-ps	1	0.89571	0.642616	0.636471	0	0.0834702	0.100034	0.0735354
Nos1ap	1	0.781013	0.243523	0.288792	0.321943	0	0.397882	0.0737954
Epb41	1	0.839876	0.318278	0.523305	0.409394	0	0.514524	0.0769352
Gpcpd1	1	0.954634	0.566339	0.244899	0.239245	0	0.103995	0.0771013
Gfra1	1	0.758397	0.509939	0.684886	0.293284	0	0.269882	0.0802859
Creg1	1	0.844125	0.967027	0.825699	0	0.370604	0.251534	0.0854041
Rbfox2	1	0.508001	0.718479	0.253735	0	0.339109	0.691689	0.0869607
Ermp1	1	0.891404	0.613862	0.60421	0.783125	0.0189375	0	0.0880633
Tjp2	1	0.873277	0.221962	0.256774	0.409188	0	0.519011	0.0884623
1700055D18Rik	1	0.799969	0.363648	0	0.182756	0.0892657	0.589905	0.0886723
Ptges3	1	0.779522	0.357109	0.320544	0.153904	0	0.197407	0.0926427
Vwa8	1	0.636748	0.469007	0.578896	0.561037	0.157832	0	0.093855
Traf3	1	0.780343	0.683243	0.424092	0.559799	0.209747	0	0.0955061
Cdyl2	1	0.816534	0.311376	0.199117	0	0.0577656	0.0982602	0.0957492
Zfp729b	1	0.965036	0.680845	0.383413	0.360051	0.404479	0	0.0977557
Aqp9	1	0.714212	0.770716	0.628617	0.0807785	0.0416762	0	0.0982279
Alkbh5	1	0.779268	0.644363	0.554434	0.125407	0	0.110951	0.100146
Cox10	1	0.979312	0.247225	0.458675	0	0.420626	0.559581	0.10058
Zfp40	1	0.819333	0.145498	0.433814	0.711671	0	0.171652	0.10147
Smtn	1	0.847778	0.186998	0	0.114113	0	0	0.101601
Traf6	1	0.897441	0.276658	0.750405	0.582029	0.321052	0	0.101874
Ssfa2	1	0.936494	0	0.8664	0.537914	0.450805	0.308505	0.102635
Hspb6	1	0.885936	0.840323	0.790187	0	0.209522	0.208513	0.105218
Nucks1	1	0.905706	0.470409	0.28135	0.297611	0	0.156738	0.109342
Gm9001	1	0.751238	0.564576	0.454073	0.137682	0.181345	0	0.109656
Stab2	1	0.967987	0.644522	0.458267	0.372407	0.0816826	0	0.109901
Mpeg1	1	0.742027	0.466767	0.306632	0.459268	0	0.138535	0.110338
Srgap2	1	0.715601	0.448159	0.455925	0.788604	0.380285	0	0.110818
Ide	1	0.734019	0.438619	0.59295	0	0.025373	0.24767	0.114549
Cpt1a	1	0.95201	0.595426	0.631514	0.321899	0	0.349773	0.116618
Mlh3	1	0.937203	0.763529	0.327681	0.541656	0	0.510212	0.123289
Strn3	1	0.733254	0.455521	0.204548	0.563689	0	0.378488	0.125117
Serpina6	1	0.667927	0.496619	0.702285	0.0528255	0.0365029	0	0.125122
Prodh	1	0.774693	0.856395	0.887057	0	0.184594	0.118317	0.125268
Rec8	1	0.802863	0.692789	0.173802	0.102643	0.0519738	0	0.126014
Rab7	1	0.725611	0.550856	0.276028	0	0.0660522	0.523846	0.127423
Abhd6	1	0.789346	0.819425	0.591126	0	0.204766	0.259977	0.129115
Amhr2	1	0.893561	0.089097	0.499592	0	0.218654	0.00401173	0.131157
Tmem97	1	0.728763	0.825079	0.729441	0	0.261878	0.213933	0.133189
Lonrf1	1	0.72574	0.381718	0.298731	0	0.0278395	0.199397	0.134522
Fhad1	1	0.780493	0.696719	0.853607	0	0.276383	0.078271	0.135596
Ice1	1	0.999648	0.269555	0.574999	0.752822	0	0.520398	0.136307
Ap3s1	1	0.93393	0.531361	0.622097	0.183909	0	0.274559	0.137031
Pkd1	1	0.738204	0.253936	0.389186	0.29687	0.355145	0	0.13797
Cenpf	1	0.827561	0.119137	0.554839	0	0.463142	0.132539	0.143165
Asap1	1	0.850709	0.599791	0.273106	0.317939	0	0.0441137	0.146557
Cpne8	1	0.715994	0.479198	0.430515	0.465405	0	0.232143	0.14704
Abcb1b	1	0.873551	0.540145	0.339939	0.319632	0.109478	0	0.148074
Alg10b	1	0.73871	0.431487	0.468073	0.469508	0	0.501333	0.151652
Zdhhc5	1	0.861394	0.247515	0.850311	0.606217	0	0.0614375	0.159569
Cd59a	1	0.7035	0.888179	0.601653	0	0.417438	0.431	0.159748
Ctse	1	0.901918	0.119237	0.360057	0.705918	0	0	0.159822
Gm13251	1	0.91374	0.611323	0.484638	0	0.0454352	0.0144643	0.162692
Acot12	1	0.856837	0.714144	0.772493	0	0.235641	0.306942	0.165971
Fam120b	1	0.843991	0	0.787315	0.117081	0.199407	0.390623	0.167149
Ppp2r1b	1	0.57676	0.558778	0.613579	0	0.489865	0.366402	0.168185
Ncapd3	1	0.747762	0.247252	0	0.338181	0.245025	0.204136	0.172215
Klhdc8b	1	0.909492	0.126326	0.0650138	0.438399	0	0.145645	0.177224
Spata13	1	0.840289	0	0.149061	0.786682	0.152845	0.329633	0.178211
Mtrr	1	0.853134	0.634903	0	0.262476	0.160412	0.413421	0.178543
Cyp4a12b	1	0.856851	0.815137	0.791403	0	0.160714	0.226221	0.179971
Aptx	1	0.952492	0.727803	0.569631	0.192892	0.406829	0	0.180194
Enpp1	1	0.425309	0.266075	0.251889	0.174344	0.306796	0	0.184719
Slc1a5	1	0.997152	0.936985	0.304809	0.346461	0.0632769	0	0.185084
Dffa	1	0.791276	0.172289	0.575992	0.351738	0.449665	0	0.187928
Dctn4	1	0.772424	0.444863	0.628751	0.709346	0	0.50533	0.189059
Eif2s3y	1	0.868913	0.44469	0.280695	0.670464	0	0.495811	0.191022
Fitm2	1	0.785343	0.908863	0.792987	0	0.0883411	0.0433349	0.19245
Gm9078	1	0.899042	0	0.0828407	0.0784506	0.365504	0.468225	0.192627
Dennd4a	1	0.821172	0.0496978	0.755082	0.673574	0.00504015	0	0.202729
Fam98b	1	0.925211	0.25802	0.217349	0.0356986	0.257499	0	0.204435
Frat2	1	0.902257	0.960097	0.130868	0	0.551312	0.423232	0.204811
Rnf115	1	0.998923	0.263622	0.538153	0.321354	0	0.563889	0.20637
Nrip1	1	0.996259	0.729881	0.431727	0.639133	0	0.271982	0.211971
Mansc4	1	0.995168	0	0.451392	0.182492	0.0166318	0.253962	0.213463
Trim23	1	0.839784	0.902031	0.415728	0.291425	0	0.197354	0.213499
Pigp	1	0.781373	0.761631	0.774062	0	0.0395145	0.00503927	0.216886
Lsm11	1	0.794543	0.15296	0.220843	0.355588	0.132557	0	0.220092
Selt	1	0.878746	0.389109	0.684985	0	0.0774021	0.289254	0.223056
Pdha1	1	0.754333	0.291026	0.441331	0	0.223862	0.256765	0.231241
Rgp1	1	0.950917	0.379833	0.51008	0.407026	0	0.0448218	0.232921
Naa50	1	0.725522	0.275465	0.755936	0	0.45218	0.30049	0.23293
Pitpnm2	1	0.799641	0.406955	0.549731	0.178729	0.131619	0	0.235798
Scyl2	1	0.883395	0	0.376126	0.607639	0.157492	0.182232	0.245027
Gm5724	1	0.79596	0.441304	0.0267185	0.201402	0.21924	0	0.245763
Pde4b	1	0.999859	0.398779	0.342531	0.407343	0	0.109973	0.258174
Kbtbd7	1	0.812937	0.450538	0.712059	0.318537	0.136697	0	0.259434
Idh3a	1	0.793316	0.853206	0.447603	0	0.214298	0.0650481	0.260392
Trappc9	1	0.884629	0.489062	0.697156	0.223059	0.207373	0	0.260889
Sord	1	0.78325	0.694837	0.692499	0	0.359716	0.299725	0.26503
Chn2	1	0.550613	0.663196	0.750382	0	0.149747	0.403164	0.265516
Dcaf6	1	0.849149	0.606259	0.455543	0.573295	0	0.502161	0.265584
Gm6368	1	0.881698	0.334293	0	0.137822	0.462628	0.179027	0.266323
Naf1	1	0.896809	0.358445	0.373301	0	0.128048	0.189071	0.270685
Tor1aip2	1	0.30599	0.286782	0.525929	0.546017	0	0.271502	0.276576
Slc30a7	1	0.865929	0	0.563663	0.420473	0.249996	0.302367	0.277994
Hacd3	1	0.727122	0.825037	0.47775	0.0267556	0	0.265767	0.280946
Dym	1	0.955544	0.762293	0.848825	0	0.136803	0.212868	0.28846
Zfp426	1	0.844974	0.485774	0.421632	0.739648	0	0.475932	0.288747
Col4a1	1	0.95001	0.716968	0.458178	0	0.0510395	0.338319	0.289741
Rabl3	1	0.872695	0.531543	0.499363	0	0.591259	0.424373	0.296547
Efhd2	1	0.709994	0.741383	0.463746	0	0.134781	0.236747	0.297399
Galnt7	1	0.896841	0.0971568	0.279635	0.514162	0	0.469864	0.301125
Slc9a6	1	0.962643	0.701562	0.470203	0.315722	0	0.353213	0.301952
Gm14117	1	0.914388	0.233378	0.329572	0.503077	0.000515265	0	0.306138
Ppig	1	0.855114	0.532013	0.327913	0.479782	0	0.316924	0.306503
Slc2a9	1	0.257511	0	0.181645	0.410659	0.187853	0.621248	0.308163
Bnip3l	1	0.84069	0.683444	0.343813	0	0.00677267	0.27438	0.313672
Sh3glb1	1	0.776874	0.412965	0.426058	0.284334	0	0.594226	0.314773
Klhl28	1	0.851166	0.849412	0.0533164	0	0.188104	0.251416	0.315427
Slc28a1	1	0.0868257	0.115714	0.188779	0	0	0.503825	0.342181
N4bp1	1	0.777703	0	0.123815	0.181842	0.413218	0.521549	0.352484
Arid4a	1	0.728746	0.793788	0	0.323731	0.127796	0.485454	0.357461
Gm12328	1	0.99468	0.51199	0.522329	0.650443	0	0.200187	0.358946
Sgk2	1	0.750675	0.531703	0.485157	0	0.241674	0.328205	0.359108
Baz1b	1	0.729211	0.596218	0.202341	0.559966	0	0.50862	0.361155
Ppp1r2-ps2	1	0.793074	0	0	0.287892	0.383309	0.0542495	0.367687
Gm20696	1	0.812116	0.374268	0.0792169	0.115365	0	0.394914	0.370734
Rspry1	1	0.798727	0.288211	0.253937	0	0.404607	0.546994	0.389909
Tbc1d5	1	0.862443	0	0.348474	0.173534	0.194121	0.165445	0.399255
Zrsr2	1	0.726762	0.2236	0.298167	0	0.358697	0.509534	0.405734
Ppm1a	1	0.812773	0.659518	0.494686	0	0.449984	0.175858	0.40662
Camk2d	1	0.730836	0.438033	0.229815	0.617545	0	0.0437072	0.414039
R3hdm4	1	0.868459	0.465689	0.400054	0	0.091912	0.250256	0.415228
Smim4	1	0.82956	0.975624	0.676596	0	0.549825	0.43004	0.419906
Pvr	1	0.771094	0.162769	0.212092	0.0268602	0	0.541218	0.427607
Tle1	1	0.559269	0.543328	0.872316	0	0.0967003	0.436911	0.428378
Phka1	1	0.92076	0.0668283	0.312362	0	0.197474	0.494888	0.430218
Usp8	1	0.748291	0	0.714641	0.45517	0.36892	0.571175	0.437325
Lad1	1	0.95357	0.895598	0.538983	0.161963	0.00206292	0	0.440324
Gm28578	1	0.755114	0	0.281998	0.139359	0.491329	0	0.441933
Gm8304	1	0.776276	0.0202122	0	0.174715	0.2847	0.221357	0.447024
Camta2	1	0.812548	0.31537	0.731525	0.48759	0.403382	0	0.448299
Ttc33	1	0.893002	0.613517	0.753369	0	0.349484	0.440865	0.467942
Cpsf6	1	0.717973	0	0.455218	0.265731	0.349409	0.321065	0.469823
Gins3	1	0.769825	0.0880333	0.0339061	0.0234034	0.297823	0	0.47098
Tgfbr1	1	0.964369	0.476939	0.328025	0.544246	0	0.336708	0.471094
Icam4	1	0.866088	0.0342258	0.583125	0	0.571421	0.371978	0.472348
Tgds	1	0.850137	0.6761	0.41454	0.196379	0	0.0996308	0.482806
D230025D16Rik	1	0.95402	0.7093	0.635787	0	0.271723	0.267798	0.498427
Akirin1	1	0.725431	0	0.290053	0.47226	0.237135	0.526351	0.502656
Smpd2	1	0.721715	0.914477	0.866973	0	0.581185	0.464916	0.505871
Chp1	1	0.87113	0.552749	0.431763	0	0.227106	0.281745	0.50856
Fancc	1	0.826547	0.741062	0.35781	0.207252	0.278854	0	0.537701
Hsdl2	1	0.294644	0.0980917	0.489654	0	0.151474	0.289219	0.565693
Frrs1	1	0.73269	0.422013	0.540855	0	0.475491	0.467626	0.580768
Lepr	1	0.159544	0	0	0.0640188	0.176519	0.184802	0.66474
Smarcd1	0.998843	1	0.651201	0.565572	0	0.333213	0.380688	0.0507665
Mut	0.998688	1	0.68591	0.417871	0.151847	0.0789062	0.314734	0
Srek1ip1	0.997624	1	0.978563	0.647141	0.205561	0	0.532108	0.0448143
Fam171a1	0.995515	1	0.294965	0.0972711	0.143614	0	0	0
Leprotl1	0.99404	0.990462	1	0.64609	0.180288	0	0.114621	0.0391225
Slco1a5	0.993993	1	0.498781	0.532167	0.746193	0.392929	0.372584	0
4930480G23Rik	0.993876	1	0.862368	0.893616	0.124988	0.093321	0	0.320372
BC005537	0.993817	1	0.958135	0.67898	0.429041	0	0.313493	0.0674732
Golga3	0.993764	1	0	0.11388	0.481415	0.334759	0.0958516	0.0611359
Rnase4	0.99374	0.877957	1	0.888943	0.23109	0.0440018	0.0175703	0
Spop	0.992829	1	0.719687	0.246991	0.196842	0.070419	0.531849	0
Arl14ep	0.991507	0.946184	1	0.701614	0.480357	0.235872	0.359089	0
Gas6	0.990496	1	0.744304	0.504366	0.237685	0	0.297721	0.394198
Ucp2	0.990199	1	0.376021	0.260102	0.295964	0	0.066517	0.0599831
Pak2	0.988728	1	0.742972	0.280615	0.368051	0.479856	0.473552	0
Gpn3	0.988723	0.834996	1	0.592569	0.770642	0.341303	0.533665	0
Lect2	0.988419	1	0.876702	0.782045	0.0848219	0.0383368	0.0111166	0
Cntnap2	0.987696	1	0.453654	0.773002	0.321447	0	0.303132	0.0539322
Car3	0.98375	0.893698	1	0.684938	0.138266	0.18618	0.18919	0
Vps54	0.982385	1	0.0198673	0.526292	0.499272	0.0439802	0.243259	0
Tob2	0.982034	1	0.585408	0.0852217	0.837412	0.161344	0.289755	0
Rmdn2	0.981924	1	0.627798	0.501013	0.0502571	0.0744197	0	0.00611725
Tox	0.981881	1	0.660869	0.431226	0.360276	0	0.0347664	0.0170122
Pde4dip	0.981118	1	0.0814603	0.490186	0.503042	0.155428	0.184997	0
Ric1	0.978854	1	0.356926	0.549939	0.144905	0.195825	0.44822	0
Siae	0.978175	1	0.919461	0.472285	0.664782	0.434318	0	0.0238439
Acss3	0.977179	1	0.063577	0.4584	0.353796	0.273288	0.348761	0
Acsl1	0.976801	1	0.636713	0.831868	0.490011	0.205944	0.17247	0
Ugdh	0.975143	1	0.685656	0.875468	0.788852	0.0380502	0.384636	0
Gbp7	0.97334	1	0.621675	0.262001	0.415538	0.205637	0.256914	0
Eif5b	0.971637	1	0.676753	0.295075	0.489122	0.0548451	0.468665	0
Cotl1	0.971491	0.870386	1	0.676124	0.366439	0.312609	0	0.172921
Eif4g3	0.971193	1	0.55448	0.66192	0.671477	0.134362	0.594554	0
Chfr	0.971101	1	0.407386	0.83707	0.554173	0.630764	0	0.356714
Prox1	0.97073	1	0.746353	0.0731291	0.415979	0.156952	0.611719	0
Ubn2	0.969559	1	0.678482	0.0570027	0.264203	0	0.309622	0.0638127
Slc39a9	0.968992	1	0.302893	0.447768	0.221429	0	0.0022268	0.184062
Nedd4	0.968425	1	0.470062	0.671722	0.739598	0.256965	0.457112	0
Srpk2	0.965319	1	0.787897	0.567795	0.227526	0.29833	0.139816	0
Spata1	0.965059	1	0.328624	0.399024	0	0.444976	0.197691	0.024184
Cd2ap	0.964971	1	0.319427	0.355584	0.203265	0.0103256	0.24743	0
Bod1l	0.964727	1	0.277408	0.215082	0.445434	0	0.507461	0.0623707
Cmbl	0.963711	0.900416	1	0.748736	0	0.313515	0.339769	0.437434
Rcan2	0.962246	1	0.521875	0.249512	0.0356767	0	0.00723608	0.0131122
Pigh	0.961808	1	0.403196	0.591282	0.0666837	0.0835887	0.221085	0
Tmem65	0.961757	1	0.50482	0.317827	0.144186	0.632144	0.50335	0
Usp46	0.961399	1	0.629652	0.354292	0.670344	0.118356	0.200595	0
Arel1	0.959858	1	0.532069	0.814995	0.347391	0.12894	0.185889	0
Mtf1	0.959471	1	0.0141618	0.436591	0.630602	0.0813108	0	0.375338
Cyp26a1	0.957474	1	0.889217	0.729767	0.153422	0.545885	0.307777	0
Fam50b	0.957106	1	0.388338	0.429913	0.41088	0.309539	0	0.0255207
Mapk9	0.95651	1	0	0.294612	0.629263	0.06424	0.577971	0.449896
Vgll4	0.955848	1	0.488361	0.503825	0.22911	0.0738427	0.41251	0
Notum	0.955102	1	0.951688	0.66603	0.291477	0	0.0420903	0.0155381
Pnrc2	0.954729	1	0.31877	0.113742	0.782106	0.741854	0.482598	0
Top1	0.954258	1	0.519337	0.0709949	0.0803643	0	0.329273	0.198148
Hip1r	0.953328	1	0.858665	0.760297	0.669203	0.258361	0.0655656	0
Gps2	0.95204	1	0.836369	0	0.253548	0.267745	0.335699	0.468484
4931406C07Rik	0.948292	1	0.608178	0.691786	0.199432	0.132199	0.123337	0
Gm20441	0.948248	0.952264	1	0.829754	0	0.138451	0.130142	0.186114
Teddm2	0.947083	1	0.789994	0.786976	0.548517	0	0.05374	0
Tmem64	0.945701	0.898057	1	0.816419	0.211032	0.0373875	0.234526	0
Dmxl2	0.945219	1	0.638459	0.660546	0.552324	0	0.0867446	0.0171169
Kitl	0.943317	1	0	0.273679	0.77617	0	0	0.0999154
Cox18	0.942357	1	0.776039	0.756814	0.0153104	0.0955575	0.0381521	0
Gm15163	0.941628	1	0.120852	0.856921	0.645444	0.0754065	0.412191	0
Gm13775	0.941035	1	0.734489	0.706743	0	0.0912046	0.0274991	0.036778
9930021J03Rik	0.939154	1	0.323322	0.787196	0.236429	0	0.170608	0.146696
Ptpn9	0.938989	1	0.48196	0.590101	0	0.259094	0.189531	0.103792
Hlf	0.938968	0.948901	1	0.521958	0.72928	0.34285	0.33955	0
Mtor	0.937638	1	0.658935	0.75451	0.0443125	0.437227	0.368393	0
Oxr1	0.937569	1	0.544318	0.450451	0.285331	0.105824	0.311678	0
Gm7816	0.937566	1	0.331157	0.413799	0.707119	0.168554	0.320514	0
Strbp	0.937521	1	0.475891	0.24936	0.268373	0.0552613	0.132965	0
Ddx6	0.936003	1	0.866734	0.673766	0.59928	0.414285	0.267878	0
Isoc1	0.935678	1	0.691482	0.762533	0.527004	0.464662	0.570946	0
Usp7	0.935157	1	0.81871	0.768741	0.677351	0.208868	0.560989	0
Grpel2	0.934273	1	0.71077	0.538084	0.391871	0.169758	0	0.407738
Casc4	0.933943	1	0.766192	0.599704	0.0495696	0.0991027	0.100234	0
Alkbh8	0.932904	1	0.276455	0.157738	0.761738	0.0887351	0.0920333	0
Rsrc1	0.932349	1	0.865933	0.376088	0.575018	0.237534	0.491155	0
Zfp385b	0.931808	1	0.660069	0.416351	0.194337	0.238948	0.204691	0
Pik3r1	0.930304	1	0.84692	0.472915	0.792277	0.161902	0.447994	0
Gda	0.929963	1	0.495193	0.468646	0.205924	0.00698946	0.113317	0
Tlr12	0.928038	1	0.668535	0.649871	0.0897046	0.143038	0.060129	0
Cyp2e1	0.927428	0.807544	1	0.84523	0.156195	0.0373318	0.0117029	0
Dync1li1	0.926245	1	0.667892	0.26942	0.564341	0	0.516294	0.106362
Lpl	0.925771	1	0.384651	0.209628	0.00226778	0.0245251	0.00864082	0
Ipo8	0.92537	1	0.365473	0.438047	0.268549	0.114493	0.284871	0
Epb41l5	0.924964	1	0.334192	0.200663	0	0.0558718	0.358276	0.241067
Acot1	0.92451	0.873198	1	0.66564	0.0771909	0.0858876	0.0523688	0
Ubxn2a	0.924209	1	0.615559	0.54566	0.301244	0.111654	0.380691	0
Prkacb	0.923954	1	0.219947	0.369232	0.234507	0	0.112008	0.0820974
Ildr2	0.921273	1	0.59067	0.493048	0.188579	0.0341075	0.262002	0
Fam133b	0.920449	1	0.415505	0.19852	0.414096	0	0.238525	0.189991
Dbt	0.919647	1	0.634502	0.52469	0.260181	0.113691	0.417428	0
Anpep	0.919457	1	0.39555	0.516392	0.364152	0.159321	0.183625	0
Pfkfb1	0.91806	0.81548	1	0.963751	0	0.142551	0.284598	0.188589
Pex3	0.916709	1	0.7726	0.626049	0	0.0633598	0.353045	0.0918911
Iqgap2	0.916544	1	0.665175	0.501713	0.482084	0.260532	0.53016	0
Cs	0.916336	0.842078	1	0.605099	0	0.174673	0.430568	0.422765
Dopey1	0.916265	1	0.394418	0.537041	0.569393	0.0261643	0.0349012	0
Whsc1	0.916175	1	0.233499	0.257602	0.613045	0.0858632	0.0767928	0
Snrk	0.915854	1	0.675239	0.386271	0.550894	0	0.0784427	0.265031
Mylk	0.913538	1	0.196254	0.4106	0.31516	0.206273	0.0542622	0
Pon3	0.912736	1	0.776203	0.736895	0	0.574421	0.551246	0.446159
Mup-ps15	0.911026	1	0.939593	0.757833	0.057408	0.504206	0.0831217	0
Mtus1	0.910454	1	0.532731	0.550816	0.323253	0.167242	0.193718	0
Zfp386	0.910444	1	0.196362	0.357686	0.319398	0.512325	0.10109	0
Picalm	0.91034	1	0.455799	0.348423	0.360831	0.0605778	0.0985889	0
Add1	0.909363	1	0.396367	0.19722	0.775301	0	0.0484928	0.0251903
Pon1	0.909119	0.84627	1	0.898151	0.185818	0.21976	0.101561	0
Akr1c20	0.909084	0.879747	1	0.776918	0.108287	0.0854344	0	0.0211482
Gatad2b	0.909042	1	0.718433	0.444889	0.307317	0.112228	0.518438	0
Bcl9l	0.908766	1	0.671218	0.245632	0.211742	0.123171	0	0.0548124
Zbtb21	0.908717	1	0.370603	0.358199	0.34234	0	0.343151	0.152638
Trim30d	0.908298	1	0.475254	0.574985	0.401743	0.0119806	0.394174	0
9030619P08Rik	0.908239	1	0.71718	0.630514	0.0290051	0.156169	0.028451	0
Pmm1	0.906075	1	0.803254	0.755428	0.00195709	0	0.0330936	0.0238431
Pi4k2b	0.905631	1	0.232458	0.391813	0.531287	0.0718366	0.150803	0
Cd74	0.902823	1	0.649534	0.150698	0.0217624	0	0.0812818	0.0775052
Lias	0.902543	1	0.392787	0.527011	0	0.0694842	0.322342	0.00655636
Cbx3	0.902448	1	0.844782	0.44923	0.422857	0.306944	0.511832	0
Acvr1	0.900845	1	0.259228	0.846215	0.335687	0	0.132368	0.0211647
Uvssa	0.900676	1	0.647642	0.207106	0.309141	0.148293	0.268306	0
Arfgef1	0.900075	1	0.274073	0.290024	0.318492	0.0651876	0.529418	0
Brd2	0.89925	1	0.588202	0.490727	0.643797	0	0.459794	0.307459
Zbtb10	0.899176	1	0.383269	0.68232	0.00688552	0	0.56629	0.189022
Rfx7	0.898841	1	0.669762	0.788714	0.55053	0.214529	0.382632	0
Zmym6	0.89868	1	0.220371	0.837036	0	0.383528	0.391592	0.221787
Atp11a	0.89615	1	0.230717	0.285006	0.716174	0.155852	0.28005	0
C2cd2	0.895758	1	0.722237	0.827596	0.162888	0	0.0126547	0.0143265
Uap1l1	0.895131	1	0.998145	0.801878	0	0.159014	0.229207	0.269508
Hipk1	0.894937	1	0.306281	0.345131	0.482905	0.0295347	0.0988165	0
Rbm39	0.894498	1	0.541873	0.124678	0.357207	0	0.309998	0.212419
Onecut2	0.894089	1	0.609963	0.538325	0.38174	0.0117838	0.374495	0
Ttc39a	0.893748	1	0.615866	0.225525	0.0879772	0	0.0219555	0.137581
Pcsk6	0.893422	1	0.475525	0.758186	0.0835925	0	0.139429	0.217033
Psma4	0.892763	0.836082	1	0.585387	0	0.313951	0.632925	0.0720684
Fbf1	0.891484	1	0.336262	0.275182	0.572374	0.00496016	0.177321	0
Slc22a28	0.891371	1	0.481223	0.29083	0.341962	0.222519	0.296058	0
Pofut1	0.891126	1	0.127776	0.683758	0.452312	0.206635	0.216547	0
Pla2g6	0.890386	0.911352	1	0.816992	0	0.474091	0.164875	0.349243
Entpd5	0.890356	0.814796	1	0.769764	0	0.129589	0.115736	0.00597587
Pik3ca	0.890016	1	0.506377	0.557935	0.626212	0.342477	0.0330245	0
Zfp638	0.888794	1	0.101429	0.471934	0.336707	0.0569104	0.486092	0
Usp40	0.888629	1	0.520283	0.181579	0.429124	0	0.103581	0.0852031
Sec24a	0.888459	1	0.331422	0.383684	0.293209	0	0.159185	0.0942866
Nav2	0.886542	1	0.580883	0.435867	0.467606	0.0664452	0.183827	0
Senp6	0.884933	1	0.504035	0.00602154	0.419653	0.297033	0.552627	0
Cbx3-ps6	0.88488	1	0.245849	0.102404	0.358393	0.662455	0.517863	0
Usp25	0.884341	1	0.306241	0.591025	0.72749	0.108585	0.173345	0
Gm43055	0.883059	1	0.562877	0.123155	0.586742	0	0.235377	0.119336
Tnrc18	0.882627	1	0.52811	0.349727	0.379748	0	0.505972	0.321045
Srp72	0.881555	1	0.542384	0.392903	0.180466	0.19775	0.406717	0
Slc19a2	0.881464	1	0.529623	0.623575	0.644818	0.00869039	0.320464	0
Rbms1	0.881206	1	0.705614	0.220485	0.391839	0.00163742	0.160756	0
Gm13359	0.880412	1	0.104825	0.729308	0.411984	0.62496	0.456431	0
Impact	0.879972	1	0	0.623968	0.563214	0.0308558	0.18549	0.0205655
Cyb5r4	0.879786	1	0.196082	0.00927635	0.613821	0.310853	0	0.175918
Rab43	0.878046	1	0.527778	0.568708	0.0985549	0	0.0187876	0.0669823
Hipk2	0.876723	1	0.231373	0.262102	0.0650272	0.169026	0.238098	0
Thrap3	0.874262	1	0.470562	0.502181	0.700117	0.314981	0.270137	0
Ypel5	0.871631	1	0.669314	0.750716	0.150936	0.0118	0.270956	0
Slain2	0.871562	1	0.167524	0.471734	0.305142	0	0.212116	0.0289086
Nt5e	0.87147	1	0.299701	0.181133	0.0488704	0	0.0287494	0.00543902
Got2-ps1	0.870679	1	0.222045	0.333774	0.280942	0.455578	0.39	0
Nfe2l2	0.869457	1	0.766316	0.77563	0.418592	0	0.487869	0.126769
Gm28551	0.867758	1	0.276241	0.713854	0.240895	0.138065	0.199447	0
Tec	0.867207	1	0.457078	0.417885	0.497998	0.154155	0	0.134541
Dhtkd1	0.865013	1	0.253032	0.330119	0.785062	0.41371	0.250251	0
RP23-16L19.4	0.86459	1	0.0970889	0.102691	0.118494	0	0	0
Rlf	0.86306	1	0.0535709	0.17427	0.541248	0.084775	0.252636	0
Zmiz1	0.86274	0.883504	1	0.0865777	0.661514	0	0.405528	0.444857
Gm6374	0.862199	1	0.0999388	0.0826132	0.36961	0.215015	0.316986	0
Gm13248	0.861688	1	0.641187	0.559774	0.221299	0.0675053	0	0.142267
Prkab2	0.861395	1	0.874239	0	0.750081	0.42802	0.492835	0.558851
Net1	0.859859	1	0.187435	0.519336	0.538635	0.165829	0.281598	0
Bmp7	0.859129	1	0.848888	0.462446	0.274089	0.145972	0	0.0162135
Phf20l1	0.858758	1	0.437601	0.238163	0.401673	0.0538889	0.300091	0
2610008E11Rik	0.856764	1	0.0246181	0	0.265854	0.414609	0.0119064	0.0302438
Bnip3l-ps	0.856656	1	0.501165	0.226845	0.433959	0	0.206908	0.316591
Csde1	0.855774	1	0.370812	0.490808	0.263267	0.154519	0.338534	0
Yaf2	0.854186	1	0.430379	0.30645	0	0.213281	0.176237	0.0974905
Gm21985	0.853094	1	0.152479	0.414556	0	0.195013	0.0727916	0.0375067
Mat2a	0.852911	1	0.90818	0.416171	0.107384	0	0.0832133	0.17028
Foxo1	0.852833	1	0.697113	0.205265	0.048764	0.0505013	0.514693	0
Csnk1a1	0.852535	1	0.436907	0.389795	0.343043	0	0.360025	0.22876
Celf2	0.850989	1	0.715783	0.44542	0.13623	0.0368948	0.0959681	0
Pum1	0.849239	1	0.936571	0.452066	0.505059	0	0.25795	0.100956
Rcor1	0.848789	1	0.625749	0.363265	0.409083	0	0.301239	0.164385
Mga	0.846838	0.991399	1	0	0.374313	0.00876341	0.172059	0.343369
Rabgap1	0.846586	1	0.819807	0.736151	0.567697	0.0512005	0.289835	0
Mast2	0.845995	1	0.445383	0.704841	0.299345	0	0.326493	0.225272
AU041133	0.845446	1	0.405799	0.459908	0.191958	0.0596935	0.341374	0
Herc2	0.845046	1	0.313756	0.476846	0.764751	0.108798	0.220025	0
Ehhadh	0.844462	1	0.503301	0.620375	0.639702	0.0987826	0.111496	0
Ubl3	0.844436	1	0.333534	0.302057	0.244485	0	0.230159	0.419505
Etv3	0.844409	1	0.432821	0.605918	0.732112	0.0174882	0.128857	0
Gm10145	0.844374	1	0	0.0591022	0.0872602	0.240602	0.294775	0.158814
Rras2	0.844343	0.989743	1	0.406074	0	0.653666	0.0623816	0.159828
Pdxk	0.844278	1	0.519185	0.535571	0.223027	0.289667	0.158782	0
Pex11a	0.843822	1	0.828807	0.465483	0.0193098	0.0061649	0.00252546	0
Eri2	0.843397	1	0.589298	0.517459	0.424588	0	0.208741	0.339599
Ankib1	0.842309	1	0.468466	0.683971	0.66476	0.277913	0.300472	0
Ncald	0.842118	1	0.325367	0.491862	0.249419	0.0427726	0.205412	0
Gm38393	0.841408	1	0.961605	0.561767	0.236188	0.133343	0.135249	0
Pid1	0.841378	1	0.548973	0.433315	0.524524	0	0.283482	0.0617102
Golim4	0.83982	1	0.84214	0.62132	0.44998	0.535844	0.426421	0
Rock1	0.839162	1	0.517038	0.413949	0.292429	0.266024	0.275489	0
Nfib	0.838449	1	0.536615	0.260185	0.33801	0	0.311054	0.0498015
Axin2	0.837684	1	0.454627	0.382154	0.0380356	0	0	0.0338652
Mypop	0.836916	1	0.64323	0.530625	0	0.57668	0.0613111	0.314374
Smurf2	0.836721	1	0.277484	0.37669	0.760413	0.320194	0.193495	0
Cyp2c53-ps	0.835826	1	0.626721	0.498161	0.0650817	0.0292838	0	0.0167844
Ubxn4	0.835472	1	0.751878	0.150786	0.137368	0	0.242434	0.0707012
Zyg11b	0.834619	1	0.48107	0.687464	0.700941	0.0145305	0.291772	0
Pla2g12a	0.834244	1	0.922513	0.892731	0.0918115	0.22574	0.236843	0
Slc16a10	0.834098	1	0.497732	0.422533	0.0783994	0.0216979	0.0244837	0
Gtdc1	0.833794	1	0.111385	0.452842	0.604633	0.333263	0.509726	0
Prkcb	0.832784	1	0.887438	0.399365	0.600837	0.508769	0.469117	0
Ift80	0.83266	1	0.0563876	0.23572	0.669065	0.0875249	0.287654	0
Foxp2	0.832364	1	0.53582	0.716957	0.78763	0.0594473	0.198487	0
Zfp322a	0.831841	1	0.8523	0.392817	0.662236	0	0.590528	0.0898626
Man2a2	0.831746	1	0.631844	0.742828	0	0.104589	0.286027	0.0133287
Gm11967	0.831648	0.892647	1	0.738859	0.272421	0.163253	0.021296	0
Abcg8	0.83159	0.735218	1	0.917894	0.151053	0.345958	0.313047	0
Gm9581	0.830456	1	0.369529	0.626737	0.343598	0.168504	0.446799	0
Gm5527	0.828915	1	0.979575	0.0193025	0.438463	0.334129	0.391084	0
Fam120a	0.828826	1	0.444085	0.324947	0.610486	0	0.183933	0.155673
Nfyb	0.828804	1	0.466845	0.414802	0.0887036	0.193077	0.0962669	0
Pde6a	0.827827	1	0.30648	0.194882	0.522573	0.335876	0.196944	0
Gphn	0.827543	1	0.635457	0.657867	0.253097	0.00524296	0.295101	0
Tank	0.826871	1	0	0.881436	0.384441	0.852199	0.317137	0.428111
Taf1d	0.826755	1	0.446749	0.209772	0.373893	0	0.0435435	0.140444
Sec62	0.826673	1	0.542108	0.0450582	0.117262	0	0.307772	0.178999
Tbc1d31	0.824928	1	0	0.204079	0.488742	0.143278	0.527584	0.0488539
Nfatc3	0.823996	1	0.395464	0.317709	0.342497	0.363711	0.444023	0
Rap2a	0.822756	1	0.591367	0.519825	0.107824	0.0973012	0.110986	0
2410006H16Rik	0.822252	1	0.793353	0.462685	0	0.235906	0.130822	0.203009
Tnrc6c	0.821892	1	0.649578	0.336968	0.50449	0	0.251927	0.221159
Gltscr1l	0.821571	1	0.280796	0.255659	0.208623	0.270987	0.299527	0
Nars2	0.821257	1	0.0459477	0.352088	0.618276	0	0.13843	0.424377
Cd3eap	0.820712	1	0.692476	0.58272	0	0.292003	0.3457	0.325898
Ranbp10	0.820639	1	0.360876	0.210383	0.716287	0	0.330397	0.122929
Dnajc21	0.818969	1	0.697942	0.0798021	0.256929	0.169048	0.475526	0
Fbxo30	0.818539	1	0.231133	0.331933	0	0.00824074	0.375835	0.105292
Eid1	0.818533	1	0.510651	0.300556	0.4366	0.319866	0.0592777	0
Fam89a	0.818172	1	0.975662	0.754719	0.0215652	0.15699	0.0230502	0
Gm12599	0.817202	1	0.38858	0.344288	0.276234	0.405679	0.565801	0
Smo	0.816619	1	0.875214	0.864663	0.163283	0.0699233	0.157429	0
Xdh	0.816562	1	0.600161	0.858631	0.23302	0.160129	0.135263	0
Tacc2	0.816162	1	0.168795	0.0931433	0.396005	0	0.368144	0.170168
Ell2	0.814535	1	0.313739	0.55869	0.642913	0.160613	0.286158	0
Kif26b	0.814173	1	0.198699	0	0.291456	0	0	0
Cdk6	0.813518	1	0.660806	0.501404	0.209374	0	0.242981	0.123085
Fkbp5	0.812775	1	0.684574	0.480553	0.245238	0.0306449	0.238809	0
Bbx	0.812295	1	0.161149	0.253072	0.300965	0.230856	0	0.483184
Dis3l2	0.812193	1	0.539692	0.577256	0.390632	0	0.310156	0.350881
Zadh2	0.810631	1	0.879125	0.707053	0.742172	0.517066	0.464007	0
Usp2	0.809788	1	0.519311	0.19967	0.0942724	0	0.0858983	0.162832
Pbx1	0.809209	1	0.405457	0.283447	0.101552	0	0.0575441	0.0380876
Fgf1	0.808595	1	0.5588	0.636105	0	0.299469	0.200557	0.234306
Smad6	0.808314	1	0.138684	0.135007	0.0809252	0	0.00242136	0.053978
Klf6	0.808201	1	0.208341	0.0404701	0.323447	0	0.176559	0.270329
Tnrc6a	0.807931	1	0.630794	0.147792	0.778696	0	0.0840848	0.0857481
Ttc7	0.807043	1	0.346614	0.332018	0.153148	0.00536139	0.10675	0
Efr3a	0.807022	1	0.577045	0.200373	0.432284	0.0197612	0.370918	0
Ino80	0.80632	1	0.409974	0.428872	0.484187	0.104539	0.4702	0
Inpp5e	0.805403	0.900086	1	0.629742	0.126023	0	0.414761	0.229618
Ctif	0.805396	1	0.309373	0.154784	0	0.146912	0.288218	0.155717
Irs2	0.805342	1	0.455479	0.259337	0.390629	0.0538929	0.279563	0
Zfp106	0.805282	1	0.229382	0.130037	0.261539	0.0951447	0.317908	0
Prpf4b	0.805189	1	0.524802	0.342317	0.775165	0.121601	0.392985	0
Prlr	0.805092	1	0.573373	0.377325	0.315244	0.103219	0.199056	0
Rbbp6	0.804785	1	0.454473	0.327392	0.366598	0.102676	0.371363	0
Eif4a-ps4	0.804474	1	0.29298	0.786842	0.483747	0.187621	0.354845	0
Zfp740	0.804353	1	0.698021	0.203552	0.395995	0.499552	0.150608	0
Etaa1	0.803937	1	0.146661	0.479985	0.442929	0.483446	0.405066	0
Slc25a21	0.803759	1	0.503283	0.450266	0.246584	0.0142413	0	0.0112429
Zfp687	0.802737	1	0.854236	0.709055	0.231543	0.314148	0	0.370167
Lpp	0.800832	1	0.289544	0.193982	0.287422	0.0106188	0.298688	0
Plekha7	0.792804	1	0.158465	0	0.0604672	0.114882	0.000167761	0.132874
Acat1	0.790204	1	0.653716	0.621315	0.40453	0.203329	0.209663	0
Klf12	0.785998	1	0.312565	0.250355	0.936527	0.383835	0.310362	0
Dhcr24	0.768199	1	0.421209	0.730582	0.287114	0.00590053	0.194056	0
Tsku	0.755992	1	0.769221	0.722827	0.133118	0.129438	0	0.235082
Mogat1	0.7536	0.811487	1	0.779415	0.272916	0.146362	0	0.0793199
Zcchc6	0.746993	1	0.39919	0.322184	0.564372	0.236341	0.24438	0
Epb41l4b	0.741565	1	0.194363	0.637484	0.114867	0	0.212882	0.647321
Zbtb20	0.734219	1	0.344235	0.211341	0.259036	0.00579546	0.464725	0
Pde3b	0.731487	1	0.351958	0.641422	0.295815	0.032987	0.184543	0
Mlxipl	0.728615	1	0.877396	0.335282	0.882532	0.224472	0.112385	0
Itpr2	0.725878	1	0.361547	0.410077	0.591158	0.21676	0.509081	0
Ppp1r3b	0.719402	1	0	0.686392	0.899301	0.159043	0.568276	0.217932
Hnf4a	0.715718	1	0.319167	0.292159	0.819568	0	0.393446	0.320669
Cobll1	0.709876	1	0.213265	0.54193	0.249416	0.197458	0.144599	0
Pank1	0.708609	1	0.737061	0.406628	0	0.054451	0.149543	0.127482
Slc25a13	0.675315	0.78056	1	0.0776711	0.486722	0	0.388522	0.223374
Slc17a1	0.668327	0.335632	0	0.351529	0.742842	0.812644	0.871859	1
Cobl	0.664504	1	0.358142	0.350537	0.44097	0	0.216656	0.156516
Nfic	0.651911	1	0.553114	0.0477343	0.458196	0.130779	0.21546	0
Cyb5a	0.630407	0.730157	1	0.97375	0	0.414799	0.220153	0.060438
Apmap	0.623648	0	0.55518	0.310981	0.581551	0.553078	0.735763	1
Clmn	0.618145	1	0.0233604	0.192446	0.40779	0.0882788	0.129082	0
Shank2	0.614179	1	0.350977	0.250281	0.619148	0	0.201475	0.343437
Lgr4	0.604474	1	0.13838	0.777803	0.822279	0.205035	0.772371	0
Rad54l2	0.577947	0.842337	1	0.378079	0.872934	0.559644	0.25119	0
Gm5850	0.566617	0	0.552	0.194378	0.359148	1	0.851624	0.890202
Qdpr	0.537664	0.306135	0.673258	0.941716	0	1	0.820984	0.94441
Gm12389	0.523021	0	0.324554	0.155302	0.124687	1	0.909353	0.987515
Fggy	0.507674	0.0299659	0.744171	0.910029	0	1	0.800704	0.982341
N4bp2l1	0.495354	0	0.413417	0.80581	0.438554	0.818389	1	0.951933
Slc17a4	0.476633	0.170824	0	0.201677	0.483079	0.626823	0.891628	1
1700037H04Rik	0.463707	0.318842	0	0.581325	0.0801902	1	0.866942	0.861207
Edem2	0.434788	0	0.37416	0.0904201	0.227067	1	0.993628	0.907644
Homer2	0.431043	0.273213	0.0885237	0.13854	0	1	0.897455	0.990652
Hadhb	0.421562	0.524823	0	0.974651	0.545731	0.53204	1	0.779979
Hspe1-ps5	0.414386	0	0.754518	0.0799957	0.477733	1	0.863154	0.841284
Gpr39	0.409501	0.61279	0.461114	0.34072	0	0.23099	1	0.779155
Hnmt	0.364024	0	0.34231	0.538718	0.741153	0.562571	0.845538	1
Gramd3	0.359646	0	0.320445	0.24219	0.756344	0.848666	1	0.994672
Rpl41	0.357933	0.278147	0.473452	0.685616	0	1	0.847838	0.842189
Selk	0.347692	0	0.394639	0.258961	0.591329	1	0.805752	0.938681
Pkig	0.346648	0.150357	0.241093	0.260277	0	1	0.817216	0.887086
Pnpla7	0.341474	0	0.411058	0.376522	0.0212843	0.904695	0.779564	1
Ptgr1	0.340538	0.289903	0.00514681	0	0.932244	0.963134	1	0.669262
Echs1	0.339966	0.208509	0.486396	0.716896	0	0.76774	1	0.896699
Gm17257	0.333457	0	0.452875	0.0820321	0.780422	1	0.92447	0.829007
Nhlrc3	0.331041	0	0.321511	0.568306	0.205654	1	0.848735	0.833549
Grhpr	0.327423	0.0418567	0.917537	0.977049	0	1	0.93777	0.942314
Psmc1	0.31971	0	0.432499	0.753025	0.0895724	1	0.85317	0.812498
Cat	0.318409	0.394113	0.35859	0.294351	0	0.359811	0.531703	1
Ido2	0.300935	0	0.23896	0.570884	0.429077	0.99328	0.775915	1
Nsmf	0.298665	0	0.208747	0.555738	0.687384	1	0.973937	0.923329
Glyat	0.290225	0.135301	0.602746	0.463495	0	1	0.963611	0.921765
Btd	0.28811	0	0.333974	0.232681	0.502772	1	0.996032	0.871034
Msmo1	0.286776	0.357512	0.819996	0	0.204179	0.437349	1	0.713008
Dgat1	0.275831	0.105004	0.574981	0.195199	0	1	0.957976	0.863591
Dcps	0.272444	0.15487	0.400815	0	0.294787	1	0.814129	0.74978
Iyd	0.268398	0	0.455838	0.349026	0.513922	0.954026	1	0.698142
Sdc2	0.265459	0	0.0403477	0.173168	0.461275	0.986676	1	0.869772
Snta1	0.263603	0	0.116119	0.315888	0.137127	1	0.908153	0.887079
Aig1	0.263096	0.160909	0	0.125159	0.301908	1	0.620713	0.857282
Ttc36	0.256183	0	0.370866	0.30086	0.0204837	1	0.891347	0.894372
Clybl	0.24035	0	0.168331	0.440057	0.387977	1	0.885229	0.964871
Aco1	0.238246	0.152669	0.43892	0.425039	0	0.860296	0.379794	1
Nr1i2	0.235416	0.080929	0.565907	0.735023	0	1	0.465125	0.826277
Asgr1	0.22814	0.14156	0.450377	0.628804	0	1	0.979938	0.831767
Glmp	0.22755	0	0.416405	0.477663	0.11996	1	0.84867	0.880733
Mettl5	0.22701	0.550368	0.467883	0.502001	0	1	0.875061	0.888773
Emc3	0.224854	0	0.280059	0.485401	0.168402	1	0.865536	0.818773
Baat	0.222575	0	0.587937	0.47727	0.903146	1	0.963267	0.849555
Smyd2	0.219485	0	0.0399591	0.235932	0.304195	1	0.910159	0.89382
Maob	0.213948	0	0.0909246	0.0667084	0.210154	1	0.850651	0.884882
Kmo	0.209131	0.0623593	0	0.0898289	0.00848644	0.238718	0.770474	1
Etfb	0.20435	0.039066	0.341033	0.503149	0	0.813983	0.69128	1
Tmem141	0.200069	0.232995	0	0.212683	0.372369	1	0.99388	0.854234
Hrg	0.198712	0	0.409001	0.266453	0.00374766	0.942958	1	0.685523
Rpl37	0.195618	0.177612	0.277507	0.39875	0	1	0.919702	0.80003
Smoc1	0.193837	0	0.0189873	0.306695	0.746521	0.583665	0.993621	1
Dpp3	0.193487	0	0.639036	0.662388	0.645243	1	0.974704	0.963752
Grb14	0.191353	0.246801	0.363283	0	0.371928	0.650082	1	0.798071
Mst1	0.187193	0	0.318597	0.348451	0.160092	1	0.752163	0.888912
Ttc39c	0.185469	0	0.428962	0.755505	0.792211	0.711251	1	0.66099
Rpl36a-ps3	0.185053	0	0.177123	0.243747	0.0180075	1	0.900257	0.884853
Gcgr	0.18155	0	0.360984	0.789405	0.20662	0.916459	0.694065	1
Aspdh	0.180212	0	0.251213	0.413122	0.288113	1	0.83244	0.951409
Avpi1	0.177969	0.156466	0.373885	0.390091	0	1	0.951916	0.936868
Haao	0.177544	0	0.469872	0.605556	0.0405967	1	0.816824	0.846324
C8a	0.174888	0	0.130149	0.3379	0.764604	0.959749	1	0.948077
Esr1	0.172349	0.26885	0	0.271561	0.458954	0.241953	1	0.645973
Gys2	0.160815	0	0.186601	0.316561	0.431744	0.650556	0.922131	1
Ppt1	0.158881	0.484778	0.330355	0.613168	0	1	0.853519	0.906869
Adk	0.158462	0	0.552159	0.33999	0.534189	1	0.761592	0.804368
2010107E04Rik	0.157508	0	0.235561	0.438693	0.0201014	1	0.921855	0.829142
Gckr	0.154226	0	0.174534	0.562065	0.648043	0.554692	1	0.825877
Echdc2	0.153395	0	0.355601	0.445275	0.418228	1	0.852338	0.941628
RP23-402P24.7	0.152717	0	0.037033	0.136619	0.709923	1	0.936247	0.875126
Cox7a2	0.148464	0.123741	0.272344	0.481198	0	1	0.994499	0.833219
Fgl1	0.148455	0	0.287978	0.281268	0.329443	0.480311	0.624138	1
Cadm1	0.147664	0.128353	0.169347	0	0.62997	0.913087	1	0.917032
B4gat1	0.134717	0.0339139	0.290567	0.208904	0	1	0.87194	0.924683
Itih2	0.134399	0	0.231058	0.272309	0.441203	1	0.891798	0.810857
Rdh7	0.130968	0	0.487914	0.462746	0.194201	1	0.850371	0.831211
Mfsd2a	0.130083	0.0162737	0	0.312515	0.937021	0.887194	0.988058	1
Acss2	0.129864	0	0.285024	0.545166	0.368484	0.992269	1	0.894235
B3gat3	0.127169	0.0519312	0	0.674108	0.512589	1	0.812688	0.845458
Apoa1bp	0.123306	0.327836	0.317198	0.4764	0	1	0.978804	0.836044
Ier5	0.117672	0.885999	0	0.378342	0.590515	1	0.893385	0.938798
Hmgcs2	0.117607	0.0785238	0.672179	0.662739	0	0.362048	0.686878	1
Ntmt1	0.116265	0	0.543618	0.673926	0.179136	1	0.817655	0.870031
Fam173a	0.114687	0	0.412236	0.380099	0.0184982	1	0.854493	0.897922
Yjefn3	0.114047	0	0.204938	0.395402	0.0967126	1	0.891783	0.997161
Asb13	0.109988	0.0279078	0	0.285507	0.457131	1	0.579397	0.83264
Lurap1l	0.109806	0.0538769	0	0.142043	0.353761	0.376148	0.444734	1
Rcl1	0.109548	0.164489	0.718197	0.643563	0.198383	0	0.514097	1
Slc30a10	0.101587	0.101228	0	0.16859	0.979603	0.760621	1	0.685744
Gm10237	0.0973473	0.154778	0.0126216	0	0.20547	1	0.84208	0.833179
Cyp39a1	0.0955089	0.00545955	0	0.0126159	0.533107	0.831761	0.902088	1
Stra6l	0.0941581	0.300549	0	0.168013	0.445858	1	0.914113	0.972484
Cfb	0.0924112	0	0.217586	0.335581	0.360542	0.873797	0.74457	1
F10	0.0859707	0	0.159421	0.221766	0.33124	1	0.913486	0.922533
Ephx2	0.0769395	0	0.0411839	0.322108	0.0487493	0.683594	0.614169	1
Cyp2d26	0.0728589	0	0.169651	0.346274	0.250875	1	0.864359	0.946109
Aldh1l1	0.0706184	0	0.192967	0.384103	0.243869	1	0.826898	0.942359
Sytl1	0.0700077	0	0.0155555	0.00954185	0.437922	1	0.956515	0.839577
Acsl5	0.0667594	0	0.28201	0.363284	0.574816	1	0.97513	0.971529
Cyp2d22	0.0666303	0	0.123284	0.333381	0.649895	1	0.829283	0.949753
Gcat	0.0604212	0	0.191416	0.332472	0.272915	0.894093	0.85347	1
Plg	0.06003	0	0.171873	0.3565	0.240676	1	0.746032	0.831026
Lgals9	0.0595112	0	0.333318	0.509746	0.430735	1	0.801114	0.897208
Hao1	0.0583787	0	0.271363	0.658426	0.215661	0.706089	0.740142	1
Bhmt2	0.0575197	0	0.426154	0.479171	0.221885	0.741398	0.883321	1
Ebp	0.0546326	0	0.406596	0.481937	0.147419	1	0.924316	0.870152
Aph1c	0.0544533	0.0267344	0	0.206516	0.691756	1	0.807254	0.933688
Hsd17b2	0.0530107	0.00410866	0.132128	0.167952	0	1	0.610236	0.86477
Adh4	0.0529973	0	0.0744317	0.241387	0.663541	0.790204	0.869623	1
Nnmt	0.0507254	0	0.256605	0.309596	0.214398	0.56333	0.748771	1
Fam213b	0.0500414	0	0.167742	0.384305	0.219716	1	0.836187	0.84821
Apoa1	0.0485214	0	0.105386	0.143172	0.386209	0.636169	0.739948	1
C8b	0.0447838	0	0.272748	0.27113	0.482415	1	0.926877	0.870645
Gm14539	0.041815	0.0655823	0	0.225949	0.359553	1	0.964803	0.872896
Cyc1	0.0375976	0	0.241828	0.377908	0.11755	1	0.811464	0.889935
Errfi1	0.0348587	0	0.0186438	0.102871	0.548084	0.253407	0.599338	1
Itih1	0.0325247	0	0.189935	0.370293	0.251273	1	0.617988	0.809034
Tuba1c	0.0295459	0	0.290964	0.687824	0.225808	1	0.88128	0.863633
Khk	0.0292406	0	0.104609	0.224014	0.385204	0.990006	0.936548	1
Ahsg	0.0266662	0	0.154869	0.202461	0.392212	1	0.891458	0.803343
Apcs	0.0264426	0	0.376437	0.464385	0.490248	0.431743	0.627426	1
Fst	0.0258726	0.135227	0	0.0569645	0.814564	0.793107	0.669085	1
Timd2	0.0230858	0	0.26389	0.269762	0.259853	1	0.890071	0.947227
Alb	0.0183839	0	0.0876287	0.132492	0.440156	1	0.878717	0.760405
Afm	0.0182294	0	0.0249818	0.0481887	0.465714	0.887754	1	0.986277
Slc27a5	0.0167224	0	0.25742	0.417985	0.237948	1	0.911451	0.784023
Sdc1	0.0148113	0	0.112581	0.166981	0.379589	0.737711	0.7835	1
Mroh5	0.0142058	0	0.344799	0.255902	0.0265043	1	0.944473	0.950836
Slc22a7	0.0131174	0	0.00810537	0.0424428	0.462903	0.755481	0.746353	1
Rps6-ps1	0.0127866	0	0.0304922	0.115642	0.369108	1	0.838999	0.882652
Cdhr5	0.00790234	0.292093	0	0.167617	0.376246	0.802117	1	0.897868
Agxt	0.00767844	0	0.248871	0.353194	0.396516	1	0.807268	0.901339
Mthfd2l	0.00734512	0.0480874	0	0.0379807	0.430616	0.762376	0.555067	1
Gldc	0.00672956	0	0.0610488	0.0712831	0.656926	0.704631	0.637715	1
Fgb	0.00521115	0	0.205676	0.269689	0.787664	0.743257	1	0.909635
Serpinc1	0.00232506	0	0.0944429	0.239105	0.270838	1	0.787144	0.905271
Aspg	0.00193918	0	0.0283097	0.127703	0.549537	1	0.909056	0.919478
Acat3	0.00135363	0	0.205181	0.370162	0.4142	1	0.88312	0.84043
Vtn	0.000699827	0	0.155053	0.224933	0.295262	1	0.951001	0.816249
Scn8a	0	0.497011	0.329682	0.21013	0.301435	0.871209	1	0.638774
Kynu	0	0.00727447	0.178802	0.388779	0.584011	0.872489	1	0.638872
Gas2	0	0.0212206	0.0287481	0.0560273	0.667978	0.823005	1	0.681344
Agpat9	0	0.0153148	0.414402	0.379951	0.427082	0.238777	1	0.720799
Cfhr2	0	0.06707	0.1271	0.216683	0.444992	1	0.988147	0.74756
F7	0	0.0843732	0.103699	0.315072	0.35018	1	0.812034	0.748742
Slc38a4	0	0.0189065	0.251654	0.492055	0.510529	1	0.869407	0.75703
Prodh2	0	0.0451629	0.186622	0.474933	0.130698	1	0.936225	0.787961
Asgr2	0	0.0147706	0.109289	0.256445	0.370731	0.925056	1	0.795664
Apoc3	0	0.0364441	0.131106	0.319403	0.263932	1	0.835778	0.801788
Gm11401	0	0.241098	0.495787	0.126408	0.0427101	1	0.926444	0.802369
Mrpl36	0	0.0251824	0.312831	0.502158	0.02244	1	0.804839	0.805958
Smpdl3a	0	0.62054	0.465511	0.381273	0.434321	1	0.93136	0.813646
Irf7	0	0.063691	0.229895	0.420812	0.414275	1	0.896243	0.817892
Aldh7a1	0	0.0221033	0.285371	0.516068	0.10461	1	0.817553	0.820442
Ifi27	0	0.123079	0.333448	0.547164	0.212361	1	0.827281	0.821406
Hes6	0	0.252677	0.383909	0.566946	0.465287	1	0.911805	0.828086
2018-03-01	0	0.0100082	0.190881	0.254219	0.244176	1	0.914129	0.828892
Serpinf1	0	0.0441362	0.180079	0.366962	0.181701	1	0.935521	0.829179
Ubl5	0	0.367188	0.270056	0.764279	0.111913	1	0.82195	0.830342
Cox7b	0	0.114055	0.200629	0.384502	0.343176	1	0.955878	0.831343
Tfr2	0	0.154293	0.332562	0.535097	0.280388	1	0.64524	0.831794
Cox7c	0	0.105886	0.48706	0.635106	0.152801	1	0.882705	0.833813
Gm20547	0	0.0891885	0.148179	0.151725	0.51811	1	0.986152	0.833916
Gm42845	0	0.825395	0.358168	0.850858	0.748004	1	0.937468	0.835409
Stoml2	0	0.228349	0.410773	0.53165	0.241956	1	0.835134	0.842642
Txndc5	0	0.100085	0.445555	0.33474	0.000617774	1	0.958525	0.843502
Pdf	0	0.178099	0.852446	0.697853	0.793906	1	0.898724	0.844119
Hagh	0	0.045973	0.373423	0.431343	0.317872	0.906316	1	0.846216
H2-T23	0	0.0330427	0.213943	0.136789	0.605634	1	0.970051	0.848575
C1ra	0	0.0796275	0.11025	0.400074	0.426079	1	0.970044	0.855972
1110001J03Rik	0	0.261479	0.287632	0.544715	0.229237	1	0.869844	0.85671
Tpst2	0	0.106631	0.380393	0.306468	0.439597	1	0.982914	0.860779
Rpl18	0	0.255491	0.291771	0.63311	0.0329382	1	0.808338	0.863435
C9	0	0.0871086	0.242127	0.269731	0.666267	0.913617	1	0.865362
H2-T22	0	0.0646452	0.305772	0.195208	0.320511	1	0.851996	0.866414
F2	0	0.020724	0.171755	0.411102	0.197658	1	0.782935	0.866906
Shmt1	0	0.315586	0.381833	0.690986	0.182774	0.960342	1	0.867397
Itih3	0	0.0280817	0.139973	0.231323	0.496674	1	0.836548	0.86877
Hgfac	0	0.0398564	0.129448	0.255017	0.45743	1	0.918236	0.869406
Dnase2a	0	0.41737	0.721594	0.741376	0.312158	1	0.813974	0.870835
Mrpl12	0	0.130052	0.315856	0.703217	0.23587	1	0.803504	0.873791
Gm10250	0	0.30183	0.449599	0.673235	0.573194	1	0.903134	0.874845
Rbp1	0	0.00329884	0.0197949	0.109598	0.577814	1	0.846699	0.876247
Apoc2	0	0.0441881	0.0892989	0.180098	0.270974	1	0.965461	0.876367
Sf3b4	0	0.852199	0.403592	0.488169	0.632182	1	0.827069	0.877003
Hpx	0	0.0316217	0.15048	0.216725	0.409438	1	0.885357	0.88295
Pigx	0	0.598053	0.336313	0.294821	0.106721	1	0.87805	0.884981
Asb2	0	0.0734278	0.237988	0.153401	0.264809	1	0.917346	0.886375
Cryl1	0	0.0447608	0.0276608	0.0265822	0.388487	0.963224	1	0.888197
Gss	0	0.211204	0.180805	0.380213	0.258893	1	0.83714	0.893035
Uqcrb	0	0.145727	0.380991	0.387034	0.0547781	1	0.877336	0.897838
Pnkd	0	0.135054	0.452723	0.614101	0.295132	1	0.890949	0.900151
Nfu1	0	0.12273	0.722154	0.713759	0.118833	1	0.971723	0.9004
Lrrc28	0	0.207095	0.584433	0.430713	0.289062	1	0.73182	0.902418
Rpl15-ps2	0	0.0251506	0.199149	0.209595	0.144853	1	0.948955	0.906022
Psen2	0	0.333085	0.291066	0.268663	0.273208	1	0.966146	0.907733
Gstp1	0	0.0753958	0.164786	0.282977	0.474118	1	0.882047	0.911123
Umps	0	0.209528	0.276945	0.505678	0.680693	1	0.87531	0.911724
Tmem176b	0	0.16844	0.425644	0.660642	0.266036	1	0.824791	0.914398
Apoa5	0	0.0827855	0.291576	0.468628	0.605303	1	0.888919	0.915503
Masp2	0	0.167202	0.365154	0.61682	0.304625	0.944411	1	0.916469
Atp5a1	0	0.0443385	0.143045	0.355897	0.207179	1	0.962625	0.917355
Hsd17b6	0	0.00437819	0.00282999	0.029497	0.436011	1	0.893486	0.917787
Aldh8a1	0	0.165434	0.597107	0.361486	0.404002	0.907351	1	0.918536
Gm10053	0	0.254141	0.465176	0.593581	0.57374	1	0.919611	0.923909
Hal	0	0.00811666	0.0162136	0.00786462	0.53189	1	0.945929	0.932653
Proc	0	0.00949424	0.252014	0.503364	0.118404	1	0.771742	0.933722
Fga	0	0.033207	0.00937005	0.220107	0.707861	0.615804	1	0.93567
Gsdmd	0	0.190256	0.468558	0.52511	0.439418	1	0.851954	0.93702
Gm10689	0	0.371254	0.45288	0.862203	0.692498	1	0.893885	0.940065
Tmem63a	0	0.162401	0.13356	0.27351	0.604844	1	0.948445	0.946494
Got1	0	0.0345413	0.132162	0.301074	0.819	0.798216	1	0.950334
H2-D1	0	0.101767	0.321761	0.357155	0.58168	1	0.945218	0.951406
Ctdspl	0	0.318187	0.0898826	0.162417	0.751738	1	0.926683	0.951826
Serpina12	0	1.1302e-05	0.0303811	0.0147185	0.327829	1	0.993845	0.955464
Itgb5	0	0.262489	0.416536	0.343453	0.202987	1	0.906627	0.956992
Slc25a11	0	0.390272	0.259918	0.448315	0.371266	1	0.976426	0.957418
Trmt44	0	0.715946	0.200383	0.576347	0.619164	1	0.958891	0.960567
Plin2	0	0.124175	0.539664	0.638416	0.212959	1	0.829273	0.963556
Ccbl2	0	0.183578	0.394521	0.403372	0.541862	1	0.850702	0.973088
Ddc	0	0.125923	0.311958	0.423709	0.674338	1	0.977621	0.97367
Cyp2f2	0	0.0100174	0.0129605	0.0143107	0.506015	1	0.964497	0.977761
Suclg1	0	0.0924079	0.273211	0.442768	0.515699	1	0.938503	0.978324
Ftcd	0	0.0350467	0.103933	0.18577	0.663131	1	0.989149	0.979192
Srd5a1	0	0.0912174	0.0942325	0.493656	0.58586	0.900845	1	0.985548
Hsd17b13	0	0.0125581	0.00695733	0.0169803	0.43487	1	0.999099	0.989807
Ergic3	0	0.230265	0.487181	0.536041	0.320581	1	0.92934	0.991779
Ninj1	0	0.0611898	0.487948	0.471307	0.162523	1	0.975477	0.992879
Gstp2	0	0.0899542	0.196188	0.297644	0.663214	1	0.831093	0.994673
Rps6	0	0.139258	0.267807	0.471644	0.377557	1	0.903939	0.99758
Sh3bp4	0	0.588037	0	0.650639	0.441168	0.249935	0.906088	1
Hpn	0	0.326675	0.13773	0.495635	0.662125	0.581876	0.667789	1
Mthfd1	0	0.303571	0.22631	0.556809	0.897636	0.631499	0.670432	1
Sh2d4a	0	0.197728	0.149329	0.29922	0.599567	0.576386	0.764055	1
Orm2	0	0.179475	0.439777	0.555453	0.484911	0.778414	0.720508	1
Tat	0	0.156416	0.107636	0.186321	0.574541	0.748141	0.84578	1
Pecr	0	0.122917	0.197034	0.578406	0.338319	0.809467	0.768403	1
Slc25a47	0	0.109541	0.42314	0.608058	0.636166	0.724936	0.795875	1
Pdia5	0	0.0872999	0.261635	0.299518	0.593375	0.777025	0.751556	1
Fabp1	0	0.0855792	0.515373	0.623985	0.105761	0.747886	0.626606	1
Asl	0	0.0822012	0.142814	0.153264	0.702767	0.738942	0.886278	1
Pla2g12b	0	0.0745612	0.159568	0.398854	0.0797192	0.891012	0.813737	1
Serpinf2	0	0.0681258	0.221198	0.273574	0.49921	0.866776	0.854765	1
Arg1	0	0.0658312	0.230802	0.28268	0.732573	0.881406	0.981235	1
Ass1	0	0.0628359	0.126012	0.366491	0.798088	0.839589	0.938107	1
Cpb2	0	0.0520841	0.175139	0.273998	0.334158	0.907536	0.904359	1
Fgg	0	0.0518245	0.228172	0.357044	0.673136	0.687741	0.894085	1
Uroc1	0	0.0433525	0.102961	0.170317	0.980325	0.883266	0.778994	1
Slc6a13	0	0.0298591	0.182113	0.320432	0.305636	0.932884	0.894944	1
Fbp1	0	0.023642	0.108657	0.193931	0.361442	0.853818	0.877359	1
Cldn14	0	0.0198866	0.125917	0.160926	0.412396	0.376712	0.537147	1
Orm1	0	0.016004	0.269572	0.368748	0.508616	0.913003	0.868958	1
Pck1	0	0.0135401	0.0533103	0.148596	0.633401	0.632243	0.796546	1
Aldob	0	0.0113447	0.109075	0.161496	0.430172	0.920333	0.940801	1
Sds	0	0.0078915	0.0068014	0.00547285	0.441344	0.724758	0.823571	1

## Sheet: Table S3
Supplementary Table S3: Mouse hepatocyte markers identified by snRNA-seq (GSE192742).
Gene Symbol	avg_log2FC	Pvalue	adj_Pvalue
Ppara	1.99073	0	0
Dpyd	1.98161	0	0
Mug2	1.97937	0	0
Abcc2	1.94556	0	0
Lipc	1.87278	0	0
Mug1	1.87268	0	0
Slc25a21	1.8622	0	0
Kynu	1.86092	0	0
Abcb11	1.85639	0	0
Gm31508	1.83997	0	0
Ghr	1.82533	0	0
Ttc39c	1.82113	0	0
Ptprd	1.81995	0	0
Cyp2c38	1.75611	0	0
Prr16	1.74847	0	0
Immp2l	1.72631	0	0
Cyp7b1	1.72114	0	0
Mlxipl	1.72009	0	0
Slc4a4	1.70891	0	0
Neat1	1.70741	0	0
Adk	1.70114	0	0
Abcb4	1.69914	0	0
Gfra1	1.66716	0	0
Gm36041	1.66182	0	0
Slco1b2	1.651	0	0
Cdh18	1.64901	0	0
Slc25a13	1.64287	0	0
Gm34667	1.63942	0	0
Elovl5	1.61973	0	0
Sult2a8	1.6128	0	0
Slc7a2	1.60502	0	0
Cmah	1.60222	0	0
Aox3	1.59482	0	0
Cyp3a25	1.59006	0	0
Pzp	1.58344	0	0
Pid1	1.57658	0	0
Hgd	1.57342	0	0
A1cf	1.56476	0	0
Cps1	1.55876	0	0
Hsd3b3	1.54881	0	0
Rnf125	1.54757	0	0
Egfr	1.5384	0	0
Adipor2	1.53402	0	0
9030622O22Rik	1.53196	0	0
Gm20319	1.52943	0	0
Klf12	1.52817	0	0
Abtb2	1.49198	0	0
Errfi1	1.491	0	0
Hnf4aos	1.46735	0	0
Hc	1.43058	0	0
Glt1d1	1.42415	0	0
Slc1a2	1.424	3.69e-112	7.9e-108
Slc27a2	1.41591	0	0
Lonp2	1.41447	0	0
Akr1c6	1.40679	0	0
Pbld1	1.40584	0	0
Pcyt2	1.40457	0	0
Slc22a30	1.40401	0	0
Gbe1	1.40261	0	0
Thrb	1.40027	0	0
Fggy	1.39834	0	0
Dpys	1.39631	0	0
Abca6	1.39415	0	0
Chka	1.38857	0	0
Fam214a	1.37733	0	0
Atp11c	1.37491	0	0
Acss2	1.37376	0	0
Adra1b	1.37331	0	0
Gclc	1.36763	0	0
Ces3a	1.3672	0	0
Me1	1.36435	0	0
Col18a1	1.36158	0	0
Vwa8	1.35209	0	0
Colec12	1.35128	0	0
Rapgef4	1.34506	0	0
Acox1	1.34204	0	0
Acsl1	1.33856	0	0
Scp2	1.33421	0	0
Esrrg	1.33174	0	0
Gm26917	1.33151	0	0
Uox	1.32996	0	0
Necab1	1.32942	0	0
Slc38a4	1.3291	0	0
Slc16a10	1.32605	0	0
Hoga1	1.32484	0	0
C8a	1.31981	0	0
Abcc6	1.31118	0	0
G6pc	1.30558	0	0
Ddc	1.292	0	0
Smoc1	1.29166	0	0
Mtus1	1.28622	0	0
Pah	1.28571	0	0
Fbp1	1.28171	0	0
Nox4	1.27856	0	0
Ppp1r3b	1.27394	0	0
St3gal3	1.27348	0	0
Chn2	1.26882	0	0
Cyp2c29	1.26688	0	0
Acnat1	1.26411	0	0
2022-03-01	1.26189	0	0
Mob3b	1.25901	0	0
Prodh2	1.25795	0	0
Plg	1.2578	0	0
Aqp9	1.25735	0	0
0610031O16Rik	1.25459	0	0
Pcsk6	1.25308	0	0
Serpinc1	1.25002	0	0
Eva1a	1.245	0	0
F5	1.23892	0	0
Sugct	1.23867	0	0
Nlrp6	1.23752	0	0
Pcx	1.23731	0	0
Gk	1.23421	0	0
Bckdhb	1.23307	0	0
Nr1i3	1.23142	0	0
Crp	1.23079	0	0
Fpgs	1.23058	0	0
Prox1os	1.22933	0	0
Slc39a14	1.22728	0	0
Msra	1.22675	0	0
Hsd17b2	1.22077	0	0
Slc22a23	1.22019	0	0
Tfr2	1.21837	0	0
Cyp2j5	1.21809	0	0
Kng2	1.21739	0	0
Acaa1b	1.21708	0	0
Gm48633	1.21594	0	0
Gsta3	1.21555	0	0
Agxt2	1.2106	0	0
Kyat3	1.2085	0	0
Slc38a3	1.20783	0	0
Prlr	1.20377	0	0
Gckr	1.19965	0	0
AC118710.3	1.1962	0	0
Sord	1.19613	0	0
Azgp1	1.19598	0	0
Eci2	1.19467	0	0
Sema4g	1.1939	0	0
Lin7a	1.19256	0	0
Garem1	1.19238	0	0
Grb14	1.18324	0	0
Tat	1.18118	0	0
Them7	1.17887	0	0
Elovl2	1.16971	0	0
Dhtkd1	1.16522	0	0
Crot	1.16403	0	0
Gramd1c	1.16312	0	0
Ctcflos	1.16245	0	0
Mat1a	1.16067	0	0
AI182371	1.15933	0	0
Tfpi2	1.15861	0	0
Plcxd2	1.15828	0	0
Chsy3	1.15581	0	0
Abca8b	1.15069	0	0
C9	1.14584	0	0
Rbm47	1.14502	0	0
Ncam2	1.14099	0	0
Ces1f	1.13971	0	0
Insig2	1.13901	0	0
Pank1	1.13653	0	0
Acaca	1.13493	0	0
Gm4756	1.13236	0	0
Cyp2c54	1.13173	0	0
Hnf1aos1	1.13076	0	0
Hmgcs2	1.12999	0	0
Apob	1.12919	0	0
Kyat1	1.12836	0	0
Upb1	1.12681	0	0
Rhobtb1	1.12424	0	0
Dmgdh	1.12192	0	0
Gprin3	1.12022	0	0
Elovl6	1.12002	0	0
Slc2a2	1.11987	0	0
0610005C13Rik	1.11591	0	0
Lpcat3	1.11376	0	0
Gm4788	1.11279	0	0
Enpp3	1.11117	0	0
Plcb1	1.11085	0	0
Acot12	1.10997	0	0
Hykk	1.10853	0	0
Otc	1.10459	0	0
Erc2	1.10302	0	0
Lactb2	1.10115	0	0
Pard3	1.1007	0	0
Gc	1.09991	0	0
Pck1	1.09859	0	0
Ugt2b36	1.09766	0	0
Pde3b	1.09694	0	0
Itih3	1.09693	0	0
Gldc	1.09611	0	0
Cecr2	1.09587	0	0
Slco1a1	1.09575	0	0
Tenm3	1.09467	0	0
Rdh16	1.09299	0	0
Hal	1.09283	0	0
Amdhd1	1.09161	0	0
Ftcd	1.09034	0	0
Ldlr	1.08485	0	0
Prkag2	1.08379	0	0
Nudt7	1.08125	0	0
Abcd3	1.07963	0	0
Pemt	1.07876	0	0
C4bp	1.07437	0	0
Nav2	1.07397	0	0
Chrm3	1.07318	0	0
Fam169b	1.07273	0	0
Cyp4f15	1.07033	0	0
Gpam	1.06248	8.75e-275	1.87e-270
Map7	1.06093	0	0
Pde4dip	1.05936	0	0
Cdo1	1.05878	0	0
Mia2	1.05818	0	0
Acss3	1.05804	0	0
Gm31333	1.05314	0	0
Kcnn2	1.05257	0	0
Slc22a1	1.05124	0	0
Fmo5	1.04955	0	0
Aspg	1.04772	0	0
Il1rap	1.04716	0	0
Rnf43	1.04676	0	0
Enpp2	1.04573	0	0
Kng1	1.04476	0	0
Tmem219	1.04417	0	0
Adtrp	1.04413	0	0
Tspan12	1.04235	0	0
Agmo	1.04155	0	0
Cyp7a1	1.03937	0	0
Taok3	1.03693	0	0
Rad51b	1.03459	0	0
Deptor	1.0334	0	0
Ahsg	1.03302	0	0
Akr1d1	1.0318	0	0
Ddah1	1.03175	0	0
Bhmt	1.03019	0	0
Acbd5	1.02937	0	0
Sgms2	1.02722	0	0
Optn	1.02695	0	0
Hao1	1.02395	0	0
Cpeb2	1.02315	0	0
Fam13a	1.0228	0	0
Larp1b	1.0223	0	0
Pxmp4	1.02032	0	0
Cth	1.01892	0	0
Kif21a	1.01748	0	0
Fn1	1.01661	0	0
Clpx	1.01649	0	0
Cobll1	1.01553	0	0
Por	1.01457	0	0
Gnmt	1.01426	0	0
5730522E02Rik	1.01063	0	0
Gcnt2	1.01056	0	0
Haao	1.00909	0	0
Slco1a4	1.00847	0	0
Bhmt2	1.00815	0	0
Ephx2	1.00803	0	0
Car3	1.00767	0	0
Atxn2	1.0043	0	0
Pbld2	1.00258	0	0
Ddi2	1.00254	0	0
Pde4d	1.00149	0	0
Ube2e2	1.00001	0	0
Maob	0.99677	0	0
Zfp385b	0.996624	0	0
Vwce	0.990816	0	0
Acad11	0.987431	0	0
Gas2	0.986325	0	0
Baiap2l1	0.985772	0	0
Glud1	0.984483	0	0
Gcgr	0.983587	0	0
Slc17a2	0.982644	0	0
Igf1	0.980638	0	0
Adcy9	0.98024	0	0
Met	0.973168	0	0
Cfhr2	0.97167	0	0
Ido2	0.969894	0	0
Echdc2	0.969586	0	0
Ass1	0.969526	0	0
Aldh1l1	0.969373	0	0
Ell2	0.969004	0	0
Cat	0.965592	0	0
Ugp2	0.965129	0	0
Zfand4	0.964929	0	0
Cpt1a	0.957888	0	0
Bcl6	0.956561	0	0
Dennd5b	0.952325	0	0
Hnf4a	0.950772	0	0
Grm8	0.950227	2.1e-287	4.48e-283
Ugt2b5	0.948498	0	0
G0s2	0.946621	0	0
Acsm1	0.946466	0	0
Bbox1	0.946223	0	0
Galm	0.944513	0	0
Sdc2	0.942935	0	0
Pon1	0.940338	0	0
Arrdc3	0.939103	0	0
Nos1ap	0.939091	0	0
Sec16b	0.938347	0	0
Sec14l2	0.934721	0	0
Sec24a	0.934607	0	0
Pdia5	0.933844	0	0
Sc5d	0.933517	0	0
H2-Q10	0.930462	0	0
Slc16a2	0.929477	0	0
Isoc2a	0.925747	0	0
Itih2	0.923807	0	0
Nedd4l	0.922903	0	0
Acat3	0.922479	0	0
Onecut2	0.921178	0	0
Fads2	0.920707	0	0
Cxadr	0.917112	0	0
Tdo2	0.915945	0	0
Tmem150a	0.915789	0	0
Hacd2	0.914391	0	0
Lgr4	0.913143	0	0
Prox1	0.909786	0	0
Evi5	0.90868	0	0
Slc47a1	0.907678	0	0
Kif1b	0.906397	0	0
Gm40438	0.904612	0	0
Uroc1	0.900484	0	0
Creb3l3	0.899979	0	0
Ctif	0.899971	0	0
Pcsk5	0.899567	0	0
C1s1	0.897932	0	0
Akap1	0.896959	0	0
Shmt1	0.895373	0	0
B630019A10Rik	0.894479	0	0
Sirt3	0.894145	0	0
Iqgap2	0.892644	0	0
Sfxn5	0.891096	0	0
Slc12a7	0.890997	0	0
Cep85l	0.889888	0	0
Rnf152	0.888447	0	0
Gm36264	0.88839	0	0
Baat	0.888291	0	0
Ranbp10	0.887878	0	0
Cyp4a14	0.886702	0	0
Gphn	0.886544	0	0
Eps8l2	0.884864	0	0
Gramd3	0.883864	0	0
Sntb1	0.883708	0	0
Bcar3	0.883154	0	0
Cpn1	0.882782	0	0
Osbpl1a	0.879289	0	0
Gm29571	0.877711	0	0
Tacc2	0.877194	0	0
Clybl	0.874656	0	0
Irs1	0.87434	0	0
Gys2	0.873409	0	0
Afm	0.873177	0	0
Suclg2	0.872164	0	0
Masp2	0.871579	0	0
Mctp2	0.871532	0	0
Acacb	0.870799	3.7e-248	7.9e-244
Adgrv1	0.868674	5.24e-99	1.12e-94
Kmo	0.86769	0	0
Lgr5	0.867586	1.53e-208	3.27e-204
Cyp27a1	0.865431	0	0
Cyp2d9	0.864607	0	0
Reps2	0.862879	0	0
Gabbr2	0.862051	0	0
Sntg2	0.860723	0	0
Gjb1	0.859692	0	0
Nr1i2	0.859274	0	0
Stra6l	0.859037	0	0
Mthfd1	0.858836	0	0
Xylb	0.857925	0	0
Adra1a	0.857602	0	0
Arhgef26	0.855554	0	0
Slc25a42	0.854787	0	0
Ablim3	0.853859	0	0
Etnk2	0.85374	0	0
Alas1	0.853532	0	0
Pter	0.852282	0	0
Pex14	0.851424	0	0
Ppm1k	0.848952	0	0
Hrg	0.848004	0	0
Bmp1	0.84799	0	0
Gpld1	0.845085	0	0
Arg1	0.844272	0	0
Clmn	0.843148	0	0
Pecr	0.841989	0	0
Fam107b	0.841255	0	0
Myo1e	0.836727	0	0
Inca1	0.836516	0	0
4732465J04Rik	0.834573	0	0
Prkaa2	0.834002	0	0
0610040J01Rik	0.833021	0	0
Tec	0.831057	0	0
Hpn	0.830604	0	0
Acsm5	0.83037	0	0
Ces1c	0.82827	0	0
Ppm1b	0.825819	0	0
Tox	0.825441	3.43e-200	7.34e-196
Brap	0.82492	0	0
Dgat2	0.824701	0	0
Gpt2	0.823953	0	0
Igfbp2	0.823569	0	0
Chdh	0.82325	0	0
Apoa5	0.823211	0	0
Vegfa	0.822684	0	0
Cmtm8	0.821441	0	0
Coq8a	0.819961	1.38e-282	2.96e-278
Rdh7	0.818541	0	0
Trim28	0.81737	0	0
Nipsnap1	0.814456	0	0
Slc35d2	0.813389	0	0
Taco1	0.812231	1.52e-201	3.26e-197
Shroom3	0.811853	0	0
Cyb5b	0.811411	0	0
Apol7a	0.810975	0	0
Gstz1	0.810815	0	0
Gch1	0.809539	0	0
Acat1	0.809312	0	0
Bdh1	0.808955	0	0
Slc19a2	0.808869	0	0
Hacd3	0.807586	0	0
Proc	0.80756	0	0
Map3k13	0.805542	0	0
Gls2	0.805501	3.94e-290	8.43e-286
Cyp2c67	0.805314	5.49e-300	1.17e-295
Adh1	0.804842	0	0
Txlng	0.80402	0	0
Cd1d1	0.803328	0	0
Cyp2e1	0.801325	0	0
Abat	0.800117	0	0
Comt	0.799153	0	0
Cyp2d26	0.798665	0	0
Hsd3b2	0.79813	0	0
Aox1	0.797281	0	0
Oaf	0.79702	0	0
Zhx3	0.796273	0	0
Atrn	0.794822	0	0
Lrrc28	0.792957	0	0
Slc6a13	0.792297	0	0
Igsf5	0.791229	0	0
Acly	0.791165	1.04e-142	2.22e-138
Fads6	0.790932	0	0
Sds	0.790189	1.22e-212	2.62e-208
Pygl	0.789918	6.82e-307	1.46e-302
Spata13	0.789311	0	0
Cbs	0.788941	0	0
Ppfibp2	0.787126	0	0
Itih1	0.786218	0	0
Caln1	0.78585	6.06e-240	1.3e-235
Sgk2	0.784315	0	0
Aldob	0.783802	0	0
Foxp2	0.78309	0	0
Slc17a3	0.782833	0	0
Pipox	0.780591	0	0
Rcl1	0.779631	0	0
Gm4951	0.776405	0	0
Rabgap1l	0.77556	0	0
Serpinf2	0.775393	0	0
Epb41	0.775358	0	0
Pqlc1	0.77221	0	0
Ugt3a2	0.771925	0	0
Acox2	0.770436	0	0
Plekha5	0.769237	0	0
Fah	0.767783	0	0
Slc25a22	0.765443	0	0
Ces3b	0.764147	0	0
Col5a3	0.762799	0	0
Nr5a2	0.7626	0	0
Gm26573	0.76214	0	0
Znrf3	0.761901	0	0
F12	0.761733	0	0
Cyp3a13	0.761291	0	0
Faah	0.760851	0	0
Sel1l3	0.760044	0	0
Sh3d19	0.759503	0	0
Aldh8a1	0.757871	0	0
Zbtb16	0.756202	1.27e-258	2.71e-254
Proz	0.754706	0	0
Lims2	0.754033	0	0
Cfh	0.753355	0	0
Bckdha	0.751785	0	0
5830473C10Rik	0.750332	0	0
Abcg5	0.750022	7.72e-280	1.65e-275
Cdh2	0.748615	0	0
Hsd17b4	0.748171	0	0
Chchd3	0.746039	0	0
Srr	0.745815	0	0
Fasn	0.745247	7.82e-148	1.67e-143
Gm4952	0.744187	0	0
Arid5b	0.742709	0	0
Fyb2	0.742513	0	0
Shb	0.741888	0	0
Myo5b	0.740271	0	0
Rmdn2	0.738534	2.16e-293	4.62e-289
Cyp4a32	0.738012	0	0
Npc1	0.737844	0	0
Lurap1l	0.737682	0	0
Hsd17b13	0.737273	8.14e-289	1.74e-284
Agmat	0.737068	0	0
Cyp2c70	0.736121	3.04e-123	6.51e-119
Chd3	0.735208	0	0
Slc35d1	0.735099	0	0
Sdc4	0.732235	0	0
Glul	0.732049	9.59e-45	2.05e-40
Gm32063	0.730814	3.95e-286	8.45e-282
Strbp	0.729603	0	0
Adh4	0.729036	0	0
Lpgat1	0.728609	0	0
Serping1	0.725718	0	0
Mfsd2a	0.72509	4.07e-236	8.71e-232
Hamp	0.725032	5.13e-200	1.1e-195
Rnf169	0.724992	0	0
Ttc23	0.724655	0	0
Ttpa	0.723791	0	0
1300017J02Rik	0.723576	0	0
Epb41l4b	0.723215	0	0
Phyh	0.72248	0	0
Gm12909	0.721995	9.52e-282	2.04e-277
Ero1lb	0.721073	2.21e-258	4.73e-254
Cep85	0.720465	0	0
Palmd	0.718449	0	0
Hjurp	0.71783	0	0
Nectin1	0.71773	1.82e-273	3.89e-269
Lhpp	0.716276	4.1e-208	8.76e-204
Entpd8	0.71567	0	0
Tlcd2	0.715631	0	0
Ccdc141	0.715383	0	0
Mup2	0.714911	4.1e-259	8.76e-255
Slc10a1	0.71457	0	0
Sco2	0.713311	3.15e-291	6.74e-287
Slc20a2	0.711856	0	0
Timd2	0.709644	1.48e-306	3.17e-302
Tmprss6	0.709449	0	0
Ppargc1a	0.709357	2.7e-300	5.78e-296
Aldh3a2	0.709243	4.64e-272	9.92e-268
Erbb3	0.708227	0	0
Pik3c2g	0.705379	0	0
Glyat	0.704382	0	0
Ugt2b35	0.703141	1.93e-294	4.12e-290
Cyp2f2	0.702313	3.63e-247	7.76e-243
Pcca	0.70207	0	0
Mttp	0.70116	0	0
Fga	0.698475	0	0
Il15ra	0.698026	0	0
F11	0.697791	1.9e-304	4.06e-300
Gck	0.69672	6.81e-182	1.46e-177
Ces1d	0.696395	0	0
Cyp2b9	0.694892	1.43e-104	3.06e-100
2900026A02Rik	0.694019	0	0
Naaladl2	0.692586	0	0
Zfhx4	0.691092	0	0
Osbpl8	0.690941	0	0
Ccs	0.690679	0	0
Got1	0.690466	2.41e-304	5.15e-300
Nr6a1	0.687961	0	0
Als2	0.687503	0	0
Slc2a9	0.687437	0	0
Cyb5a	0.686979	0	0
Slc25a47	0.686595	0	0
9030616G12Rik	0.685927	3.14e-278	6.71e-274
Hsd17b6	0.683723	2.05e-167	4.38e-163
Rdh16f2	0.682997	3.71e-257	7.94e-253
Slc16a12	0.682909	0	0
Fgl1	0.682863	0	0
Etnppl	0.681554	1.87e-161	3.99e-157
Gne	0.68089	0	0
Cluh	0.679555	0	0
Hlf	0.679019	1.07e-306	2.28e-302
Tcea3	0.678671	3.05e-285	6.53e-281
Hebp1	0.677983	0	0
Pgm2	0.677181	0	0
Cda	0.677119	1.89e-266	4.04e-262
Cfhr1	0.676025	0	0
Cpb2	0.674595	0	0
Osgin1	0.673623	3.62e-204	7.75e-200
Mpp6	0.6735	8.09e-299	1.73e-294
Angptl8	0.673393	1.1e-176	2.35e-172
Plin4	0.672139	2.02e-182	4.33e-178
Macrod1	0.671642	2.49e-256	5.33e-252
Rabep1	0.67084	0	0
Cgnl1	0.668387	0	0
Dapk1	0.665667	0	0
Sdr42e1	0.663974	2.37e-292	5.06e-288
Gm31121	0.66306	1.84e-225	3.93e-221
Pkp4	0.662918	0	0
Scarb1	0.662912	1.35e-291	2.88e-287
Slc30a10	0.662908	3.49e-240	7.47e-236
Pfkfb1	0.662568	1.13e-271	2.42e-267
Keg1	0.661672	9.61e-174	2.06e-169
Erc1	0.660912	0	0
Akr1c14	0.659625	0	0
Cyp2c23	0.659098	4.67e-286	9.99e-282
Ern1	0.657939	0	0
Bphl	0.654947	2.3e-291	4.92e-287
Adhfe1	0.654481	2.74e-301	5.86e-297
Ndrg2	0.65289	0	0
Habp2	0.652267	3.3e-281	7.06e-277
Kank1	0.651341	0	0
Zfyve1	0.650454	2.76e-298	5.9e-294
Fam35a	0.650338	0	0
Rtn4rl1	0.64687	1.53e-274	3.27e-270
Dnase2b	0.645863	3.17e-263	6.78e-259
Sardh	0.643553	0	0
C6	0.643068	0	0
Trhde	0.642693	2.58e-210	5.53e-206
Aadac	0.64236	1.19e-284	2.54e-280
Mgam	0.641027	1.21e-293	2.59e-289
Car5a	0.640589	6.26e-256	1.34e-251
Pkp2	0.640564	4.41e-258	9.44e-254
Atp2a2	0.638159	0	0
Itih4	0.637562	1.69e-303	3.6e-299
Ttc7	0.635307	1.21e-276	2.59e-272
Miga2	0.633982	6.94e-273	1.48e-268
Mapre3	0.633955	6.96e-260	1.49e-255
Dglucy	0.632612	3.01e-273	6.45e-269
Gulo	0.631187	2.73e-233	5.85e-229
Mical3	0.631077	0	0
Lrpprc	0.63057	0	0
Chuk	0.629564	0	0
Qsox1	0.629081	0	0
Grem2	0.628678	1.31e-232	2.81e-228
Chpt1	0.62849	0	0
Aacs	0.627316	6.46e-153	1.38e-148
Dhcr24	0.627124	5.38e-263	1.15e-258
Hsd17b12	0.626625	2.3e-280	4.92e-276
Lyst	0.626588	0	0
Asl	0.625562	4.32e-251	9.24e-247
Themis	0.624838	9.95e-133	2.13e-128
Aldh7a1	0.624804	5.74e-285	1.23e-280
C4b	0.624139	0	0
Ppp1r3c	0.623314	1.35e-226	2.89e-222
Ptpn3	0.622929	1.46e-254	3.13e-250
Tapt1	0.62081	1.16e-307	2.49e-303
Mettl7b	0.620742	0	0
Fhit	0.618282	0	0
Mreg	0.616793	3.43e-235	7.33e-231
A230050P20Rik	0.616097	6.98e-292	1.49e-287
Tprkb	0.615229	1.79e-294	3.83e-290
Nr3c2	0.613615	0	0
Insc	0.609895	7.55e-232	1.62e-227
Rnf144b	0.609716	1.31e-252	2.79e-248
Glyctk	0.609657	2.43e-269	5.2e-265
Tex2	0.608951	4.75e-307	1.02e-302
Rad54l2	0.608839	0	0
Psmd9	0.60769	3.81e-269	8.15e-265
Cdc14b	0.606165	0	0
Slc25a25	0.606165	4.24e-270	9.07e-266
Hdlbp	0.606141	0	0
Tmem19	0.604869	8.65e-286	1.85e-281
Selenoi	0.603956	1.26e-265	2.7e-261
Snd1	0.602716	0	0
Dcaf6	0.600939	0	0
Caprin1	0.600715	0	0
Wipf3	0.600689	1.43e-222	3.05e-218
Sil1	0.599669	5.34e-301	1.14e-296
Epb41l5	0.598888	4.91e-306	1.05e-301
Lrig1	0.598519	6.12e-238	1.31e-233
Acsl5	0.598002	3.29e-191	7.04e-187
Cpeb4	0.597671	4.92e-306	1.05e-301
Prodh	0.595898	5.18e-223	1.11e-218
Fbxo21	0.593841	1.11e-270	2.38e-266
Pex1	0.593806	1.45e-266	3.1e-262
Mgmt	0.593406	5.05e-293	1.08e-288
Ankrd33b	0.592654	9.93e-238	2.12e-233
Tesk2	0.592191	9.43e-250	2.02e-245
F10	0.591367	6.29e-284	1.35e-279
Ubc	0.590921	4.6e-218	9.84e-214
Cyp3a59	0.590884	4.33e-205	9.27e-201
Cpeb3	0.590332	0	0
Park2	0.588495	0	0
Insig1	0.587945	8.88e-138	1.9e-133
Hibadh	0.587837	0	0
Zkscan3	0.5878	0	0
Wwc1	0.586169	0	0
Prkca	0.585588	2.4e-304	5.14e-300
Fam20a	0.585379	9.15e-252	1.96e-247
Atf5	0.584962	5.15e-264	1.1e-259
Exph5	0.584621	9.53e-226	2.04e-221
Nadk2	0.583728	3.93e-272	8.41e-268
2022-03-02	0.583585	1.41e-297	3.01e-293
Gm16157	0.583012	2.28e-260	4.88e-256
Ccdc171	0.581778	5.85e-233	1.25e-228
Txndc11	0.58072	2.43e-253	5.2e-249
Ccdc58	0.580638	4.65e-253	9.95e-249
Entpd5	0.580526	1.06e-240	2.27e-236
F13b	0.58011	5.66e-275	1.21e-270
Slc25a15	0.578254	1.82e-283	3.89e-279
Tmem131l	0.577787	2.16e-299	4.62e-295
Zfp36l1	0.577114	1.49e-185	3.19e-181
Cyp4v3	0.576465	2.75e-231	5.89e-227
Atp13a3	0.575565	0	0
Plpp3	0.57544	0	0
9030624G23Rik	0.575363	1.94e-241	4.15e-237
Klkb1	0.573636	1.81e-249	3.87e-245
Gcdh	0.573265	2.36e-268	5.05e-264
Klb	0.572755	2.17e-217	4.64e-213
4930556N13Rik	0.572543	2.99e-243	6.39e-239
Map3k5	0.572541	0	0
Abca8a	0.57236	8.14e-248	1.74e-243
Akr1c20	0.571975	2.08e-228	4.44e-224
Gm47719	0.571026	1.04e-226	2.23e-222
Ar	0.57025	3.08e-198	6.58e-194
Sorbs2	0.569143	0	0
Cfi	0.568557	5.55e-269	1.19e-264
Ppp2r5a	0.568413	0	0
Ak2	0.566562	1.84e-259	3.93e-255
Hfe2	0.564228	3.39e-225	7.25e-221
St8sia3os	0.563725	4.73e-194	1.01e-189
Lmo7	0.562809	2.51e-243	5.38e-239
Ggact	0.562526	6.79e-237	1.45e-232
Gm36251	0.561247	4.2e-220	8.98e-216
Anks4b	0.559844	3.04e-226	6.5e-222
Rbfox2	0.558939	0	0
Arsg	0.557802	5.56e-207	1.19e-202
Fgg	0.557742	2.02e-275	4.32e-271
Magt1	0.556942	4.79e-239	1.02e-234
Dock5	0.55611	6.13e-276	1.31e-271
Rida	0.554571	9.39e-252	2.01e-247
Ikbkg	0.554157	1.84e-228	3.93e-224
Mst1	0.553664	1.52e-224	3.25e-220
Irak2	0.552615	2.16e-264	4.61e-260
Pxmp2	0.552354	1.6e-256	3.43e-252
Abcc3	0.552239	8.82e-192	1.89e-187
Gucd1	0.550912	8.59e-230	1.84e-225
Pex7	0.550611	1.36e-264	2.9e-260
Ppp1r9a	0.550299	7.58e-243	1.62e-238
Decr1	0.549215	2.3e-259	4.91e-255
Ugt3a1	0.546427	7.21e-204	1.54e-199
Usp40	0.546122	5.42e-267	1.16e-262
Dennd4a	0.545838	3.05e-304	6.53e-300
Echdc3	0.54552	7.33e-212	1.57e-207
Mcm10	0.545144	1.09e-243	2.34e-239
Rnf103	0.544997	7.37e-229	1.58e-224
Mafg	0.544353	4.03e-235	8.62e-231
Gclm	0.54409	8.46e-270	1.81e-265
Mia3	0.541843	8.03e-282	1.72e-277
Cyp2c68	0.541767	2.52e-215	5.39e-211
Ptprf	0.541734	2.06e-207	4.41e-203
Trip4	0.54173	5.21e-251	1.11e-246
Ocln	0.541708	1.71e-216	3.65e-212
C1rl	0.541601	5.54e-199	1.18e-194
Sel1l	0.54089	1.63e-235	3.49e-231
Hibch	0.540856	2.96e-246	6.34e-242
Adrb3	0.54052	1.53e-184	3.27e-180
F7	0.540057	8.67e-214	1.85e-209
Scap	0.539809	1.68e-213	3.6e-209
Dap	0.538832	2.46e-201	5.26e-197
Ppm1l	0.536847	1.22e-248	2.61e-244
Abhd17c	0.536476	6.71e-198	1.43e-193
Dcaf11	0.535992	3.86e-227	8.25e-223
4930404H11Rik	0.535735	3.75e-201	8.01e-197
Xkr9	0.535719	2.26e-202	4.83e-198
Slc23a1	0.535117	5.63e-202	1.2e-197
Myo1b	0.534444	9.66e-301	2.07e-296
Cpped1	0.534268	3.22e-238	6.88e-234
AC151836.1	0.534082	4.57e-242	9.77e-238
Prdx6	0.533475	9.46e-265	2.02e-260
Rxra	0.533092	5.03e-234	1.07e-229
Slc25a51	0.532316	9.41e-214	2.01e-209
Shroom1	0.530693	1.18e-196	2.53e-192
Foxo3	0.529941	4.15e-226	8.87e-222
Gpd2	0.529212	6.45e-207	1.38e-202
Pxdc1	0.528784	1.21e-147	2.59e-143
Prkd3	0.527672	6.74e-273	1.44e-268
Slc22a18	0.527267	3.32e-193	7.1e-189
Pde9a	0.526657	5.05e-168	1.08e-163
Aadat	0.526434	1.77e-216	3.79e-212
Gm31522	0.526322	1.95e-155	4.17e-151
Slc17a4	0.523663	7.52e-161	1.61e-156
Rbp4	0.523226	0	0
Vps13d	0.522041	4.67e-266	9.98e-262
Cdip1	0.520095	1.19e-242	2.53e-238
Csad	0.520083	8.19e-186	1.75e-181
Pdilt	0.519845	1.45e-186	3.1e-182
Abhd18	0.519078	3.04e-254	6.51e-250
Fam20c	0.518611	1.44e-181	3.07e-177
Ngef	0.518075	1.55e-223	3.32e-219
Cd302	0.517589	1.23e-251	2.63e-247
Atg7	0.517445	8.07e-213	1.73e-208
Fgb	0.516859	1.2e-258	2.57e-254
Zfp707	0.515178	2.01e-200	4.29e-196
Pde4c	0.513074	4.82e-179	1.03e-174
Agl	0.512915	2.22e-196	4.74e-192
Eefsec	0.511155	1.37e-220	2.93e-216
Cradd	0.510669	2.08e-265	4.44e-261
Lgals8	0.510561	1.87e-261	3.99e-257
Clec2d	0.508144	1.35e-242	2.88e-238
Dsc2	0.507283	3.88e-162	8.3e-158
Slc16a7	0.506957	1.9e-209	4.07e-205
Grb7	0.506295	1.21e-186	2.59e-182
Tbx3os1	0.505809	2.57e-123	5.49e-119
Slc25a20	0.505564	2.9e-220	6.19e-216
Ggnbp2	0.50497	5.78e-273	1.24e-268
Zfp395	0.504731	1.04e-224	2.23e-220
Aass	0.503667	5.27e-274	1.13e-269
Wdtc1	0.503211	3.46e-204	7.39e-200
Hagh	0.503179	1.42e-207	3.04e-203
Cyp2d10	0.502498	7.34e-240	1.57e-235
Ppargc1b	0.50243	1.66e-201	3.54e-197
Stard5	0.502279	3.98e-228	8.5e-224
Etfa	0.502214	8.21e-257	1.76e-252
Zranb1	0.501699	3.59e-264	7.68e-260
Nfe2l2	0.501322	2.53e-200	5.4e-196
Slc35e2	0.500757	2.7e-201	5.77e-197
Fat1	0.500452	2.26e-186	4.83e-182
Atl2	0.500052	5.74e-249	1.23e-244
Tbx3	0.499987	6.75e-170	1.44e-165
Slc15a4	0.498907	1.97e-172	4.22e-168
Sec14l4	0.498112	2.18e-186	4.66e-182
Tef	0.497276	2.04e-239	4.37e-235
Fgf1	0.495488	1.61e-222	3.44e-218
Ugt2b34	0.494916	5.12e-191	1.1e-186
Golim4	0.494858	8.26e-240	1.77e-235
Mindy1	0.494442	3.22e-231	6.89e-227
Carmil1	0.492826	1.01e-194	2.15e-190
Pex11a	0.492156	3.5e-189	7.48e-185
D230025D16Rik	0.491376	7.02e-191	1.5e-186
Cenpv	0.491371	1.27e-204	2.72e-200
Acsl3	0.491233	3.12e-126	6.68e-122
Mkl2	0.491189	1.96e-219	4.19e-215
Sh3pxd2a	0.490772	3.62e-215	7.75e-211
Metap1d	0.490562	3.71e-229	7.93e-225
1600014C10Rik	0.490545	2.39e-217	5.12e-213
Gm15638	0.489878	3.45e-199	7.39e-195
Rad23b	0.489555	9.99e-248	2.14e-243
Wwp1	0.489186	4.71e-270	1.01e-265
Serpina10	0.48749	1.65e-211	3.53e-207
Nmnat3	0.487355	1.78e-203	3.8e-199
Gpt	0.486287	1.46e-224	3.13e-220
Cmbl	0.486047	4.18e-201	8.93e-197
Gpcpd1	0.485801	6.32e-151	1.35e-146
Slc41a2	0.485032	5.77e-160	1.23e-155
Sec24d	0.484218	1.37e-198	2.93e-194
Rassf6	0.484216	1.86e-151	3.98e-147
Cyp2c37	0.483782	5.06e-133	1.08e-128
Arhgef19	0.483672	6.25e-186	1.34e-181
Syt1	0.482872	1.09e-168	2.32e-164
Wbp1l	0.48269	3.55e-225	7.59e-221
Cpox	0.482608	8.57e-234	1.83e-229
Slc25a23	0.482239	2.53e-208	5.41e-204
Psmd11	0.481757	1.2e-210	2.57e-206
Nlrp12	0.480646	1.58e-199	3.38e-195
Mtss1	0.479423	1.82e-215	3.89e-211
Nudt4	0.479411	2.26e-186	4.84e-182
Srebf1	0.47833	9.36e-125	2e-120
Zswim5	0.477664	2.15e-161	4.6e-157
Nfil3	0.477432	1.48e-155	3.17e-151
Pklr	0.476927	2.35e-135	5.03e-131
Them4	0.476826	1.75e-188	3.75e-184
Mylk	0.476413	0	0
Irs2	0.476287	3.56e-170	7.61e-166
Paqr9	0.474557	6.89e-236	1.47e-231
Chp1	0.474156	2.89e-214	6.18e-210
Larp1	0.473921	7.43e-218	1.59e-213
Plk3	0.473816	1.98e-134	4.24e-130
Mgll	0.473321	1.49e-235	3.19e-231
Mrpl18	0.473067	1.24e-170	2.65e-166
Pm20d1	0.472942	2.25e-164	4.82e-160
Aspscr1	0.471392	4.14e-174	8.85e-170
Cyp4a10	0.471287	4.9e-185	1.05e-180
Hook1	0.471154	8.06e-206	1.72e-201
Fbxo3	0.46971	3.23e-239	6.91e-235
Gm37240	0.469609	1.29e-206	2.75e-202
Nr1h4	0.46831	0	0
Amacr	0.467108	2.05e-195	4.38e-191
Cyp2c50	0.466552	1.61e-160	3.45e-156
Herpud1	0.465288	9.8e-219	2.1e-214
Mtfr1	0.464362	1.61e-195	3.45e-191
Zbtb44	0.464139	4.66e-226	9.96e-222
C77080	0.463823	1.08e-154	2.32e-150
AC135964.2	0.46375	1.56e-162	3.34e-158
Ehhadh	0.46354	4.86e-151	1.04e-146
Mmd	0.463154	7.31e-209	1.56e-204
Nrbp2	0.462833	5.84e-193	1.25e-188
Nmrk1	0.462498	2.8e-194	5.98e-190
Depdc7	0.461931	1.66e-182	3.56e-178
Slc17a8	0.461742	2.81e-133	6.01e-129
Nsmf	0.461484	5.47e-198	1.17e-193
Baiap2	0.460561	1.82e-164	3.88e-160
Lgals9	0.460171	2.47e-174	5.28e-170
Ell	0.460156	8.06e-199	1.72e-194
Dpy19l1	0.460015	4.31e-223	9.22e-219
Cobl	0.459731	2.34e-254	5.01e-250
Etfdh	0.459637	8.87e-205	1.9e-200
Rnase4	0.459604	2.68e-213	5.73e-209
Gm29669	0.458603	3.47e-181	7.43e-177
Nat8f2	0.457776	3.81e-220	8.15e-216
Golga4	0.457092	1.41e-208	3.01e-204
Golgb1	0.457056	2.22e-223	4.74e-219
Cdk8	0.456445	3.53e-155	7.56e-151
Lrrc20	0.456382	1.9e-161	4.07e-157
Hsf2	0.4556	7.53e-183	1.61e-178
Plekhg3	0.455257	3.76e-183	8.05e-179
Shtn1	0.454886	8.96e-235	1.92e-230
Pparg	0.453881	1.26e-147	2.69e-143
Slc25a30	0.453874	4.82e-97	1.03e-92
Agpat3	0.453504	5.86e-218	1.25e-213
Nrg4	0.453037	6.2e-154	1.33e-149
Abcg8	0.4526	9.07e-148	1.94e-143
Pnpla8	0.452448	5.15e-218	1.1e-213
AL589670.1	0.452023	4.12e-158	8.8e-154
Gm15622	0.451586	9.55e-168	2.04e-163
Fnip2	0.45117	5.04e-199	1.08e-194
Arhgap5	0.451054	2.75e-243	5.88e-239
Mbl1	0.448892	1.8e-183	3.85e-179
Slc22a28	0.448869	5.85e-172	1.25e-167
Whamm	0.448574	1.26e-199	2.7e-195
Bche	0.448264	3.43e-194	7.33e-190
Ces1e	0.448115	2.02e-159	4.32e-155
Tob1	0.44729	2.26e-188	4.83e-184
Neb	0.445184	1.33e-162	2.85e-158
Sepsecs	0.444383	9.64e-199	2.06e-194
Lmbrd2	0.444304	6.5e-194	1.39e-189
C8b	0.443485	9.63e-172	2.06e-167
Prkcz	0.443402	3e-174	6.41e-170
Stat5b	0.442298	2.89e-209	6.19e-205
Vmp1	0.441646	8.1e-209	1.73e-204
Susd4	0.440461	2.37e-137	5.07e-133
Atad3a	0.440164	1.53e-177	3.27e-173
Fbxo8	0.440131	3.33e-225	7.12e-221
Dnajc22	0.439671	4.66e-164	9.97e-160
Slc39a11	0.437869	2.49e-144	5.32e-140
H6pd	0.437595	2.71e-176	5.78e-172
Zfand6	0.437574	2.69e-215	5.76e-211
Lrp1	0.437389	2.57e-252	5.49e-248
Hgfac	0.436476	3.27e-154	6.99e-150
Acsf2	0.43636	2.84e-171	6.07e-167
Diaph1	0.435868	1.35e-203	2.89e-199
Atp8b1	0.43517	5.84e-193	1.25e-188
2810459M11Rik	0.434932	4.58e-168	9.79e-164
Fgd6	0.434148	2.5e-235	5.34e-231
Nbr1	0.434123	8.68e-189	1.86e-184
Atl3	0.434038	1.15e-205	2.46e-201
L2hgdh	0.433953	2.23e-182	4.77e-178
Zkscan1	0.433704	3.37e-189	7.2e-185
Dhrs4	0.433189	1.17e-170	2.5e-166
Ldah	0.433115	4.73e-205	1.01e-200
Nat8f1	0.433019	1.91e-163	4.08e-159
Ammecr1l	0.432478	9.46e-203	2.02e-198
F9	0.432326	2.54e-183	5.43e-179
Klf15	0.431928	6.26e-147	1.34e-142
Pdcd4	0.429994	2.35e-185	5.02e-181
Esrp2	0.429921	4.34e-152	9.27e-148
Tedc2	0.429514	1.62e-153	3.46e-149
Agxt	0.428371	8.92e-161	1.91e-156
Fabp1	0.42791	9.25e-186	1.98e-181
Bag4	0.42762	9.38e-179	2.01e-174
Homer2	0.427412	2.15e-152	4.59e-148
Il6ra	0.427344	5.71e-211	1.22e-206
Alb	0.427338	8.35e-156	1.78e-151
Ptprg	0.426718	6.15e-249	1.32e-244
F2	0.425337	3.31e-221	7.08e-217
Hectd1	0.425315	3.96e-223	8.47e-219
Gnpnat1	0.425193	2.23e-184	4.76e-180
Phlpp1	0.423643	1.24e-229	2.65e-225
Plin2	0.423597	3.6e-169	7.69e-165
Shpk	0.42334	2.75e-152	5.88e-148
Cpq	0.42168	3.9e-236	8.34e-232
Aco2	0.421583	1.75e-182	3.75e-178
Msh3	0.41977	8.04e-179	1.72e-174
Smlr1	0.419622	1.97e-157	4.2e-153
Mccc2	0.419445	1.24e-163	2.66e-159
C2cd2	0.419251	4.61e-183	9.86e-179
Gm10658	0.419125	7.02e-156	1.5e-151
Efna1	0.418613	6.25e-153	1.34e-148
Mpc1	0.418567	1.92e-205	4.11e-201
Proser2	0.418271	3.06e-124	6.55e-120
Atp7b	0.418122	6.16e-146	1.32e-141
Soat2	0.418011	2.71e-139	5.8e-135
4933406I18Rik	0.417794	3.2e-165	6.85e-161
Rab30	0.417601	1.72e-168	3.68e-164
Pde8a	0.416327	5.65e-190	1.21e-185
Lap3	0.415968	1.21e-157	2.58e-153
Foxa3	0.415704	2.52e-156	5.39e-152
Farp2	0.415154	2.42e-185	5.18e-181
Ugt2b1	0.414413	7.44e-166	1.59e-161
Ccl25	0.413693	3.1e-159	6.63e-155
Sema4a	0.413195	3.37e-141	7.21e-137
Got2	0.41299	2.02e-177	4.32e-173
Pon3	0.412514	3.73e-152	7.98e-148
Fbxo34	0.412323	1.25e-164	2.67e-160
Trp53inp2	0.41227	1.04e-161	2.23e-157
Agfg2	0.41215	7.08e-156	1.51e-151
Sh3bgrl2	0.411938	1.91e-151	4.07e-147
Ube4b	0.411834	1.02e-178	2.18e-174
Cutal	0.411787	5.17e-138	1.11e-133
Mpzl2	0.411649	1.65e-148	3.52e-144
Fam126b	0.410944	1.33e-201	2.84e-197
Rnf214	0.410884	4.44e-163	9.49e-159
Ttr	0.410756	1.17e-195	2.51e-191
Rnf128	0.410618	1.6e-163	3.42e-159
Tpk1	0.410475	8.16e-213	1.75e-208
Tbcel	0.409655	7.19e-143	1.54e-138
Rbks	0.409502	2.13e-171	4.56e-167
Fmo1	0.409288	1.04e-201	2.22e-197
Gstt2	0.409098	8.55e-175	1.83e-170
Gtf2ird1	0.408009	2.43e-135	5.2e-131
Ssbp3	0.407997	1.56e-177	3.34e-173
Kif13b	0.407943	4.69e-201	1e-196
Rnf217	0.407772	6.33e-193	1.35e-188
Igsf11	0.407519	7.9e-129	1.69e-124
BC025446	0.407368	7.76e-149	1.66e-144
Phka2	0.406137	1.37e-173	2.92e-169
Ube2g1	0.406022	1.28e-205	2.73e-201
Fgfr4	0.405122	4.11e-147	8.79e-143
Lsr	0.40502	2.8e-156	6e-152
BC005561	0.404816	7.74e-161	1.65e-156
Mal2	0.404721	2.75e-133	5.87e-129
Gm19619	0.40403	5.12e-92	1.09e-87
Akap9	0.40374	2.68e-212	5.73e-208
Sec63	0.40346	1.87e-194	4e-190
Cyp8b1	0.401748	2.77e-171	5.92e-167
Gm43449	0.401107	8.93e-138	1.91e-133
2022-03-06	0.400618	9.18e-205	1.96e-200
Nr0b2	0.400186	1.29e-105	2.77e-101
Elovl3	0.399345	1.59e-131	3.39e-127
Srd5a1	0.399309	1.23e-135	2.64e-131
Lpin1	0.399255	1.91e-98	4.08e-94
F830016B08Rik	0.398808	5.53e-174	1.18e-169
Akap13	0.398677	3.94e-229	8.43e-225
Echdc1	0.398415	1.43e-116	3.05e-112
Rmnd5a	0.398301	1.18e-194	2.52e-190
AI463229	0.398186	1.19e-139	2.54e-135
Ccnl2	0.397195	4.22e-200	9.03e-196
Rhpn2	0.396957	3.88e-114	8.31e-110
Papd5	0.396955	1.32e-192	2.81e-188
Rassf8	0.396583	4.67e-153	9.99e-149
B930025P03Rik	0.39622	1.36e-157	2.9e-153
Slc27a5	0.396178	2.51e-180	5.37e-176
Stard7	0.395608	2.02e-185	4.33e-181
Kcnk5	0.395103	5.8e-138	1.24e-133
Ugt2a3	0.394485	7.11e-156	1.52e-151
Sar1b	0.394294	4.3e-140	9.2e-136
Sik3	0.394231	3.37e-192	7.21e-188
Gm27216	0.394123	4.16e-146	8.89e-142
Ugdh	0.393729	4.05e-129	8.65e-125
Atg5	0.393296	1.96e-169	4.18e-165
C3	0.392968	1.52e-163	3.25e-159
Foxa2	0.392397	3.88e-126	8.3e-122
Nars2	0.392268	3.47e-164	7.41e-160
Cerkl	0.39049	4.03e-149	8.62e-145
Grpel2	0.389893	8.54e-154	1.83e-149
Tiam2	0.389417	2.38e-121	5.09e-117
Rdx	0.389004	3.52e-196	7.54e-192
Dtnb	0.388655	7.26e-184	1.55e-179
D17Wsu92e	0.38738	2.81e-183	6e-179
Dnajc12	0.386187	7.32e-125	1.57e-120
AC135964.1	0.385753	2.12e-143	4.53e-139
Asgr1	0.384691	7.7e-200	1.65e-195
Rtp3	0.384648	2.32e-147	4.97e-143
Scfd2	0.384477	1.08e-185	2.32e-181
R3hdm2	0.38383	2.64e-195	5.65e-191
Grhpr	0.383611	4.57e-162	9.78e-158
Acad10	0.383248	7.76e-131	1.66e-126
Inhbe	0.38322	5.04e-150	1.08e-145
Ahr	0.382996	2.42e-138	5.17e-134
Rgn	0.382903	2.54e-144	5.43e-140
Dusp16	0.382886	1.7e-159	3.64e-155
Lman1	0.382379	1.66e-167	3.55e-163
Cry2	0.382127	3.98e-145	8.52e-141
Abca1	0.382036	2.21e-211	4.72e-207
Dcakd	0.381545	2.42e-164	5.17e-160
Rorc	0.381236	1.26e-126	2.7e-122
Stard10	0.38073	3.59e-215	7.67e-211
Cipc	0.379824	1.93e-172	4.13e-168
Tango2	0.379801	4.42e-162	9.45e-158
Mpc2	0.379778	8.91e-174	1.9e-169
Simc1	0.378968	8.69e-149	1.86e-144
Asb13	0.378791	2.97e-130	6.36e-126
Gm45083	0.378558	2.74e-137	5.87e-133
Gm11342	0.378482	1.07e-138	2.3e-134
2022-03-08	0.378165	9.33e-160	1.99e-155
Inmt	0.376675	2.3e-146	4.91e-142
Pclo	0.375999	3.51e-96	7.52e-92
Ap3b1	0.375606	1.83e-178	3.91e-174
Nrn1	0.375584	4.13e-121	8.83e-117
Hsdl2	0.375312	4.22e-150	9.03e-146
Acaa2	0.3752	3.36e-203	7.18e-199
Gm33543	0.375091	5.66e-126	1.21e-121
Ambp	0.374898	7.44e-171	1.59e-166
Dixdc1	0.37441	2.37e-132	5.06e-128
Lrrc8d	0.37376	7.29e-167	1.56e-162
Dera	0.37358	8.98e-143	1.92e-138
Psen2	0.371754	2.01e-153	4.29e-149
Gm47352	0.371552	1.16e-136	2.48e-132
Cs	0.371049	4.41e-123	9.42e-119
Notum	0.370772	5.45e-132	1.17e-127
Ackr4	0.370745	1.98e-140	4.24e-136
Phldb2	0.370492	3.04e-184	6.5e-180
Mapk15	0.370473	1.25e-105	2.67e-101
Gna12	0.370323	2.83e-181	6.06e-177
Raf1	0.370085	1.41e-165	3.01e-161
Mocs2	0.368815	3.09e-141	6.61e-137
Lrig3	0.368785	9.44e-147	2.02e-142
Rnf13	0.368175	2.57e-170	5.5e-166
Reep6	0.367474	5.59e-164	1.2e-159
Acadm	0.36744	3.72e-182	7.96e-178
Decr2	0.367251	1.55e-160	3.32e-156
4930517O19Rik	0.366306	5.15e-123	1.1e-118
Ntrk2	0.366061	1.85e-102	3.95e-98
Ebpl	0.366025	2.13e-142	4.56e-138
D5Ertd579e	0.365365	1.37e-157	2.94e-153
Zpr1	0.365202	1.54e-125	3.3e-121
Pcgf5	0.365112	5.26e-176	1.12e-171
Nudt12	0.364896	2.42e-140	5.17e-136
Pxylp1	0.36489	2.77e-114	5.91e-110
Airn	0.364432	1.37e-21	2.94e-17
Taf15	0.364284	1.17e-178	2.5e-174
Mcc	0.364102	6.43e-173	1.37e-168
Aldh9a1	0.363689	2.81e-133	6.01e-129
Acaa1a	0.363103	1.1e-164	2.35e-160
Mfsd4b1	0.362555	2.39e-134	5.12e-130
Ppp4r4	0.36218	6.89e-137	1.47e-132
Zyg11a	0.361819	3.93e-126	8.4e-122
Coq3	0.361587	2.62e-149	5.61e-145
N4bp2	0.360462	2.92e-140	6.24e-136
Igfbp4	0.360358	4.24e-184	9.06e-180
Dmxl2	0.360256	4.52e-162	9.67e-158
Vtn	0.360012	1.1e-184	2.36e-180
Usf3	0.358949	2.57e-161	5.5e-157
Slc29a1	0.358924	2.73e-171	5.84e-167
Bcat2	0.358449	1.12e-133	2.4e-129
Map2k5	0.358428	1.74e-171	3.73e-167
Pgap1	0.358329	9.48e-164	2.03e-159
Hook3	0.357883	1.3e-168	2.77e-164
Hook2	0.357201	7.75e-129	1.66e-124
Sipa1l1	0.357092	4.36e-173	9.32e-169
Tmem205	0.356816	1.89e-170	4.04e-166
Fam210a	0.356567	1.24e-116	2.65e-112
Dnajc11	0.356445	7.69e-144	1.64e-139
2310001H17Rik	0.356241	7.16e-140	1.53e-135
Homer1	0.356062	4.61e-149	9.87e-145
Angptl3	0.355143	3.65e-138	7.81e-134
Agt	0.354504	9.09e-136	1.94e-131
Elp4	0.354167	1.7e-182	3.64e-178
Pstpip2	0.354113	3.99e-147	8.53e-143
Rufy3	0.354098	2.42e-189	5.18e-185
Lin52	0.353594	3.89e-185	8.31e-181
Lcat	0.353126	2.12e-163	4.53e-159
Mocs1	0.35305	3.44e-134	7.36e-130
Apoh	0.352751	1.28e-185	2.74e-181
Srbd1	0.352601	6.2e-146	1.33e-141
Mup21	0.352167	2.38e-113	5.1e-109
Fbxo9	0.352153	2.91e-155	6.22e-151
Patj	0.351779	3.39e-170	7.26e-166
Nploc4	0.350945	8.05e-157	1.72e-152
Gbf1	0.350463	3.54e-172	7.56e-168
Slc25a17	0.350378	3.91e-111	8.37e-107
Cyp4a12a	0.349011	3.42e-110	7.3e-106
Ahcy	0.348817	8.04e-149	1.72e-144
Acsm3	0.348559	5.37e-146	1.15e-141
Hs6st1	0.34841	2.21e-133	4.73e-129
Ube4a	0.348353	4.69e-174	1e-169
Idh1	0.348075	1.22e-137	2.62e-133
Luc7l2	0.347997	4.37e-195	9.34e-191
Sqstm1	0.347954	1.11e-139	2.37e-135
Ralgps1	0.34786	9.86e-95	2.11e-90
Gm3839	0.347661	1.71e-91	3.66e-87
Lipa	0.34733	1.16e-129	2.49e-125
1700001C19Rik	0.347085	1.11e-106	2.37e-102
Stau2	0.347021	1.57e-155	3.35e-151
Sec23a	0.346973	2.69e-148	5.75e-144
Tmem25	0.34697	4.86e-117	1.04e-112
Insr	0.346916	3.35e-257	7.17e-253
Shmt2	0.34687	9.69e-140	2.07e-135
Txnrd1	0.346256	4.19e-141	8.96e-137
Fdxr	0.346241	5.3e-121	1.13e-116
Cyp4f17	0.346094	6.23e-119	1.33e-114
Lgals4	0.346065	5.35e-129	1.14e-124
Rbpms2	0.345936	4.49e-125	9.6e-121
Eif4ebp2	0.345881	2.93e-144	6.27e-140
Pcdh1	0.345808	7.22e-118	1.54e-113
Rgl3	0.34526	1.54e-138	3.28e-134
Lrrfip2	0.34443	5.56e-147	1.19e-142
Tmem245	0.343922	3.73e-161	7.98e-157
Scrn3	0.343905	5.23e-142	1.12e-137
Trim7	0.343872	3.32e-112	7.09e-108
Pacsin3	0.343765	1.12e-126	2.39e-122
Fgd4	0.343599	4e-172	8.56e-168
Gss	0.343138	3.43e-101	7.34e-97
Dlg1	0.343047	9.63e-171	2.06e-166
Platr22	0.34302	9.76e-86	2.09e-81
P4hb	0.342483	5.38e-150	1.15e-145
Vkorc1l1	0.342409	1.17e-152	2.5e-148
Aldh6a1	0.341835	9.59e-159	2.05e-154
Gm47465	0.341486	2.39e-118	5.12e-114
Gm16573	0.341466	1.52e-103	3.25e-99
Edem1	0.341182	4.51e-127	9.64e-123
Ubxn4	0.341046	6.61e-147	1.41e-142
Cspp1	0.340954	3.53e-180	7.54e-176
Ptpn2	0.340589	1.37e-143	2.92e-139
Qdpr	0.34033	1.34e-114	2.87e-110
Slc17a1	0.340053	1.12e-118	2.4e-114
Mavs	0.339881	1.45e-114	3.1e-110
Ivd	0.339235	4.51e-134	9.65e-130
Pcyt1a	0.338671	2.46e-129	5.27e-125
Eif4g1	0.338658	6.91e-152	1.48e-147
Larp4	0.33861	2.57e-168	5.5e-164
Mgst1	0.338013	4.86e-162	1.04e-157
Zdhhc9	0.337739	1.59e-125	3.4e-121
Impa1	0.33747	4.44e-129	9.49e-125
Tnfaip8l1	0.337143	2.07e-123	4.42e-119
Tshz1	0.337137	1.1e-139	2.34e-135
AC169509.3	0.336905	9.21e-119	1.97e-114
Sec31a	0.336348	5.14e-156	1.1e-151
Zbtb43	0.335588	1.4e-118	2.99e-114
Ston2	0.335344	7.71e-119	1.65e-114
Prpsap1	0.335329	3.83e-132	8.2e-128
Sfmbt1	0.335005	3.11e-179	6.64e-175
Sec16a	0.334957	2.9e-140	6.2e-136
Platr4	0.33428	5.92e-113	1.27e-108
Gm10069	0.334126	8.17e-109	1.75e-104
Serpinf1	0.333703	3.44e-130	7.35e-126
Cyp2j9	0.333435	4.54e-118	9.7e-114
Fh1	0.333144	2.96e-127	6.33e-123
Aars	0.332572	2.32e-125	4.95e-121
Cflar	0.332537	1.08e-155	2.32e-151
Usp6nl	0.332481	1.36e-167	2.9e-163
Ulk2	0.332472	3.11e-165	6.65e-161
Tor1aip2	0.332457	2.06e-146	4.41e-142
Zfp568	0.331473	8.52e-116	1.82e-111
Mup3	0.330847	1.36e-102	2.92e-98
Asgr2	0.33054	9.45e-121	2.02e-116
Mn1	0.33043	2.94e-108	6.3e-104
Mrnip	0.330009	1.68e-109	3.6e-105
Gm13483	0.32999	3.76e-124	8.03e-120
Ipmk	0.329752	5.49e-100	1.17e-95
Car8	0.329261	3.2e-185	6.85e-181
Arhgap42	0.32893	0	0
Ephx1	0.328563	1.91e-134	4.07e-130
Scly	0.328522	3.88e-127	8.29e-123
N4bp2l1	0.328458	1.23e-141	2.62e-137
Gigyf2	0.32828	5.72e-162	1.22e-157
Josd2	0.328122	2.24e-112	4.79e-108
Rptor	0.327088	4.37e-146	9.34e-142
Cers2	0.326795	1.7e-139	3.63e-135
Tor1b	0.326775	5.86e-139	1.25e-134
Erbb4	0.326768	0	0
Zfp36	0.326119	1.79e-104	3.83e-100
Rmdn1	0.325603	2.94e-129	6.29e-125
Serpina1e	0.325426	1.99e-128	4.25e-124
Tbc1d16	0.325355	4.83e-111	1.03e-106
Gzf1	0.325277	1.03e-110	2.2e-106
Dym	0.324929	8.22e-148	1.76e-143
Crem	0.324304	1.58e-122	3.37e-118
Nfia	0.324152	6.22e-197	1.33e-192
Gm30262	0.32377	1.2e-114	2.57e-110
1600020E01Rik	0.322891	2.3e-116	4.92e-112
Pir	0.322743	7.67e-112	1.64e-107
Sox6	0.321042	7.49e-257	1.6e-252
Pafah2	0.320977	1.69e-122	3.61e-118
4732471J01Rik	0.320642	8.25e-145	1.76e-140
Ehmt1	0.320623	6.28e-151	1.34e-146
Net1	0.320598	9e-118	1.93e-113
Hadha	0.319341	8.84e-155	1.89e-150
Pex19	0.319263	7.49e-122	1.6e-117
Qprt	0.319255	1.96e-94	4.19e-90
Preb	0.319164	5.32e-140	1.14e-135
Ankrd13c	0.319145	2.82e-144	6.03e-140
Unc13b	0.319065	1.91e-146	4.09e-142
Zfp612	0.318909	8.21e-115	1.76e-110
Nup210	0.3185	5.82e-116	1.24e-111
Setdb2	0.318466	1.19e-127	2.54e-123
Gm15318	0.318445	2.93e-109	6.26e-105
Nek1	0.318272	5.45e-139	1.16e-134
Ttyh2	0.31797	1.55e-111	3.31e-107
Pdzk1	0.317761	1.71e-103	3.66e-99
Hmgcl	0.317385	3.3e-126	7.05e-122
Gm11266	0.316895	2.23e-139	4.78e-135
Stxbp6	0.316834	1.5e-271	3.2e-267
Kif1c	0.31647	1.72e-124	3.67e-120
Ak4	0.31633	3.42e-109	7.31e-105
Cgn	0.316238	3.44e-94	7.35e-90
Tmem135	0.316215	1.46e-146	3.11e-142
Scnn1a	0.315972	3.92e-107	8.39e-103
Aldh1a7	0.315709	3.21e-96	6.86e-92
Pitpnm2	0.315275	1.85e-127	3.95e-123
Syvn1	0.314933	1.55e-97	3.31e-93
Atf4	0.31488	3.99e-139	8.53e-135
Cyp4f13	0.31342	2.93e-151	6.26e-147
Apol9b	0.313319	1.1e-103	2.34e-99
Amfr	0.313242	3.75e-145	8.01e-141
1810034E14Rik	0.313205	3e-106	6.42e-102
Tkfc	0.313096	1.35e-101	2.89e-97
Pdia4	0.31278	2.57e-111	5.5e-107
Psmd1	0.312736	2.89e-136	6.18e-132
Ablim1	0.312438	1.03e-136	2.19e-132
Uhrf1bp1l	0.312238	2.61e-146	5.59e-142
Ptgr2	0.312112	1.19e-121	2.54e-117
Eprs	0.311706	2.43e-133	5.2e-129
Abhd3	0.310996	6.07e-108	1.3e-103
Smarca2	0.310893	1.32e-168	2.82e-164
Otulin	0.310848	2.65e-135	5.66e-131
Inhbc	0.310463	8.47e-108	1.81e-103
Dsp	0.310422	4.05e-102	8.66e-98
Tmem82	0.310279	2.26e-105	4.83e-101
Ggcx	0.310248	3.35e-112	7.16e-108
Aco1	0.309166	7.99e-121	1.71e-116
Ndrg3	0.308661	5.17e-122	1.11e-117
Sphk2	0.308386	8.17e-113	1.75e-108
Rtf2	0.307961	1.02e-118	2.18e-114
Khnyn	0.307677	8.84e-107	1.89e-102
Fech	0.30761	1.24e-113	2.65e-109
AU022252	0.307351	2.78e-107	5.95e-103
Arhgef10l	0.307075	5.93e-107	1.27e-102
Sall1	0.306825	2.16e-98	4.62e-94
Gdap2	0.30616	1.03e-98	2.2e-94
Dcaf8	0.30598	2.09e-154	4.47e-150
Lrrc4	0.305223	1.15e-100	2.45e-96
Ak3	0.304696	1.71e-133	3.65e-129
Nat10	0.304654	2.85e-94	6.1e-90
Meiob	0.304527	1.37e-107	2.93e-103
Dnmbp	0.30438	2.86e-140	6.12e-136
Rai14	0.304108	1.08e-155	2.32e-151
Asap3	0.30359	2.24e-101	4.8e-97
Ppp2r3a	0.303552	3.57e-157	7.63e-153
Larp4b	0.303332	6.22e-156	1.33e-151
Xrcc5	0.303117	5.63e-115	1.2e-110
Gm15261	0.303066	5.65e-97	1.21e-92
Ttc38	0.302917	6.67e-110	1.43e-105
Cxxc5	0.302867	8.98e-101	1.92e-96
Inhba	0.302316	7.83e-90	1.67e-85
Hadh	0.302131	5.08e-136	1.09e-131
C230088H06Rik	0.301995	4.23e-106	9.05e-102
Glo1	0.301688	2.21e-118	4.73e-114
Cisd1	0.301582	6.71e-118	1.44e-113
Fxyd1	0.300567	5.03e-116	1.08e-111
Sdc1	0.300423	3.24e-106	6.94e-102
Aspdh	0.300271	2.16e-102	4.63e-98
Pms1	0.30001	3.05e-119	6.52e-115
Ttll5	0.299942	5.66e-118	1.21e-113
Eml5	0.299814	1.25e-124	2.66e-120
Osbpl9	0.299752	6.59e-133	1.41e-128
Ube2r2	0.299685	5.34e-144	1.14e-139
Dido1	0.299263	2.12e-149	4.52e-145
Gm15401	0.299228	5.58e-89	1.19e-84
Tomm70a	0.299201	3.5e-136	7.49e-132
Gm17359	0.299194	2.61e-97	5.59e-93
Hmgcs1	0.298724	1.28e-73	2.75e-69
Dvl1	0.298077	2.7e-126	5.78e-122
Cox19	0.297697	8.4e-101	1.8e-96
Pacsin2	0.297586	5.74e-118	1.23e-113
Gpd1	0.297524	1.96e-113	4.2e-109
Pcmtd1	0.297301	1.42e-148	3.03e-144
Spen	0.297016	3.06e-104	6.55e-100
Ece1	0.296986	1.21e-132	2.59e-128
Vps37a	0.296718	5.97e-118	1.28e-113
Cidec	0.296635	1.28e-85	2.74e-81
Mtx2	0.296252	1.99e-134	4.25e-130
Nfx1	0.296137	1.11e-135	2.37e-131
Dcun1d1	0.295847	3.45e-131	7.37e-127
Gpsm2	0.295396	3.64e-102	7.78e-98
Mthfs	0.295346	2.53e-141	5.41e-137
Abcb7	0.295185	8.31e-149	1.78e-144
0610043K17Rik	0.295049	8.02e-106	1.72e-101
Coq9	0.294446	8.51e-110	1.82e-105
Selenoo	0.293469	1.4e-106	2.99e-102
Prpf4b	0.2933	1.32e-126	2.82e-122
Gjb2	0.292951	5.02e-107	1.07e-102
Zfp992	0.292867	2.32e-96	4.97e-92
Atp9a	0.292863	8.51e-101	1.82e-96
Arhgef18	0.29278	5.24e-102	1.12e-97
Kcnq1ot1	0.292543	2.54e-143	5.44e-139
Hsp90b1	0.292041	6.61e-131	1.41e-126
Slc33a1	0.291181	3.25e-116	6.95e-112
Tom1l1	0.289843	2.12e-106	4.53e-102
Ildr2	0.288887	1.51e-95	3.24e-91
Sos1	0.288871	7.01e-132	1.5e-127
Vgll4	0.288762	3.87e-128	8.27e-124
Catsper2	0.288757	1.21e-102	2.59e-98
Slc37a4	0.288025	2.18e-94	4.66e-90
Cab39l	0.287836	1.92e-142	4.1e-138
Tcaim	0.287776	7.2e-118	1.54e-113
Tmem63b	0.287414	1.71e-111	3.65e-107
Erlin1	0.287116	1.99e-96	4.26e-92
Nr1d2	0.286768	1.54e-128	3.28e-124
Dlgap1	0.286714	8.56e-109	1.83e-104
Jade1	0.28665	5.05e-114	1.08e-109
Sfxn2	0.286565	4.01e-102	8.58e-98
Zfp444	0.286521	1.44e-116	3.07e-112
Cul4a	0.286442	9.99e-137	2.14e-132
Rassf3	0.28633	2.52e-126	5.4e-122
Manba	0.286314	6.3e-118	1.35e-113
Gpat4	0.285969	1.39e-142	2.97e-138
Hsd17b11	0.285491	1.11e-133	2.38e-129
Chac2	0.284973	2.42e-107	5.18e-103
BC004004	0.284892	6.34e-102	1.36e-97
Ccdc28a	0.284559	5.8e-103	1.24e-98
Mocos	0.283939	3.24e-87	6.93e-83
Pex11g	0.283368	4.04e-98	8.64e-94
Dna2	0.282793	1.56e-110	3.34e-106
Ap3m1	0.282685	1.37e-106	2.94e-102
Khk	0.282605	1.22e-105	2.61e-101
Cyp4f14	0.282297	3.45e-96	7.38e-92
Pctp	0.282135	2.94e-99	6.3e-95
Tpmt	0.281986	1.73e-95	3.7e-91
Mapkap1	0.281415	1.14e-138	2.44e-134
C730036E19Rik	0.281003	6.2e-112	1.33e-107
Fbxo22	0.280893	1.71e-113	3.66e-109
Oplah	0.280775	1.3e-103	2.78e-99
Selenbp1	0.280493	8.4e-86	1.8e-81
Ctsh	0.280368	2.06e-129	4.41e-125
Tm7sf3	0.279841	2.45e-88	5.24e-84
Trabd	0.279806	8.9e-113	1.9e-108
Rffl	0.279735	1.97e-131	4.21e-127
Aldh2	0.279505	1.56e-148	3.33e-144
Mtor	0.279115	1.57e-92	3.36e-88
Clstn3	0.278836	7.13e-76	1.52e-71
Als2cl	0.278608	7.79e-97	1.67e-92
Blvrb	0.277984	5.64e-108	1.21e-103
Acnat2	0.277913	1.23e-95	2.64e-91
Ick	0.277712	3.93e-85	8.4e-81
Zfp655	0.27717	1.31e-102	2.81e-98
Phactr4	0.276926	1.8e-132	3.84e-128
Gm26904	0.276769	1.96e-109	4.19e-105
Rhot1	0.276095	3.1e-134	6.64e-130
Sfxn1	0.275711	2.61e-83	5.58e-79
Lima1	0.275424	4.86e-136	1.04e-131
Nectin3	0.275423	7.96e-142	1.7e-137
Pum1	0.275194	1.58e-123	3.38e-119
Dcun1d4	0.275109	3.78e-98	8.08e-94
Pcmt1	0.274989	3.79e-130	8.11e-126
Mbl2	0.274882	1.18e-114	2.52e-110
Ptk2b	0.274674	1.22e-139	2.6e-135
Pex26	0.274516	2.29e-91	4.9e-87
Uso1	0.274511	1.69e-111	3.6e-107
Aven	0.274132	4.97e-97	1.06e-92
Stat2	0.273637	1.82e-132	3.9e-128
Glce	0.273256	2.87e-89	6.15e-85
Stk38l	0.2731	2.18e-83	4.67e-79
Hectd2	0.273072	9.71e-85	2.08e-80
Klf9	0.27288	2.42e-126	5.17e-122
Atxn1	0.272617	3.42e-133	7.31e-129
Timm9	0.272025	3.39e-103	7.24e-99
Pex16	0.271188	2.71e-98	5.81e-94
2810004N23Rik	0.270987	7.14e-95	1.53e-90
Focad	0.270696	5.53e-110	1.18e-105
Ubr2	0.270477	3.62e-105	7.75e-101
Snap47	0.270122	4.01e-107	8.57e-103
Marf1	0.269481	5.36e-149	1.15e-144
Nacc2	0.269434	1.03e-89	2.2e-85
Rab3ip	0.269156	1.97e-98	4.2e-94
Ciapin1	0.269155	1.26e-109	2.68e-105
Zfp809	0.268208	4.17e-101	8.92e-97
Dlat	0.26795	4.29e-78	9.18e-74
Edc3	0.267796	1.41e-122	3.01e-118
Kdm5b	0.267294	3.3e-122	7.06e-118
B4galt5	0.267103	1.66e-84	3.56e-80
Tuba4a	0.266332	8.7e-85	1.86e-80
Zhx2	0.266286	7.88e-114	1.68e-109
Tle1	0.266198	7.86e-133	1.68e-128
Wnt5b	0.266064	1.16e-95	2.47e-91
Cnot8	0.265852	5.59e-95	1.2e-90
Dnajc3	0.26573	7.13e-99	1.52e-94
Mipol1	0.265602	1.76e-123	3.77e-119
Cryl1	0.265564	4.98e-50	1.06e-45
Mdm2	0.265473	5.55e-110	1.19e-105
Ppa1	0.265126	3.46e-92	7.4e-88
Erp44	0.264347	3.02e-114	6.47e-110
Nfyc	0.263634	3.52e-124	7.52e-120
Ulk1	0.263546	4.16e-83	8.9e-79
Pten	0.263064	6.13e-123	1.31e-118
Nit1	0.26297	3.04e-107	6.51e-103
Habp4	0.262916	7.91e-103	1.69e-98
Mtmr10	0.262771	2.58e-100	5.51e-96
Serpind1	0.26261	2.4e-88	5.12e-84
Sirt7	0.262587	8.03e-96	1.72e-91
Rrbp1	0.26213	4.11e-115	8.8e-111
Slc25a10	0.261912	5.04e-111	1.08e-106
Dusp12	0.261663	3.95e-89	8.45e-85
Tmem259	0.261547	1.02e-127	2.17e-123
Zfyve26	0.260926	8.93e-91	1.91e-86
Cyp2u1	0.260831	2.36e-88	5.05e-84
Ibtk	0.260434	5.96e-118	1.27e-113
Trak1	0.260385	1.55e-105	3.31e-101
B4galt1	0.260336	1.94e-108	4.16e-104
Ggnbp1	0.260228	6.53e-81	1.4e-76
Fyco1	0.260093	2.28e-121	4.89e-117
Cep57l1	0.259334	1.59e-86	3.4e-82
Celf1	0.259326	1.4e-119	2.99e-115
Aifm1	0.259123	4.56e-101	9.75e-97
Tmem183a	0.258823	8.29e-115	1.77e-110
Gm36975	0.258201	6.3e-90	1.35e-85
Eif5	0.258076	5.17e-137	1.1e-132
Ank	0.258024	1.01e-103	2.17e-99
Bace1	0.257869	1.6e-89	3.42e-85
Mfn2	0.257584	3.47e-90	7.42e-86
Cyp2d22	0.257502	6.94e-119	1.48e-114
Nek6	0.257252	3.83e-70	8.18e-66
Angptl4	0.257204	2.04e-97	4.37e-93
Bnip3	0.257192	2.03e-126	4.34e-122
Stat3	0.256886	5.81e-124	1.24e-119
Cideb	0.256048	4.71e-93	1.01e-88
Gfod2	0.25602	8.87e-92	1.9e-87
Rnf19a	0.255537	2.67e-132	5.7e-128
Trim14	0.255294	7.71e-115	1.65e-110
Ube2h	0.255143	4.59e-106	9.81e-102
Pcsk4	0.255017	3.65e-83	7.8e-79
Minpp1	0.254939	1.26e-91	2.69e-87
Mme	0.254697	4.46e-74	9.53e-70
Derl2	0.254531	1.36e-94	2.92e-90
Sorbs2os	0.254395	1.13e-84	2.42e-80
Cacul1	0.254212	4.23e-123	9.05e-119
Stard13	0.254137	5.61e-85	1.2e-80
Osbpl3	0.253049	2.15e-46	4.6e-42
Xpo7	0.252874	2.85e-130	6.1e-126
Ercc6	0.252041	7.05e-99	1.51e-94
Nadk	0.251931	4.41e-106	9.43e-102
C130074G19Rik	0.251915	5.32e-104	1.14e-99
Adck5	0.251755	1.88e-90	4.02e-86
Srsf4	0.25143	3.2e-123	6.84e-119
Xpnpep3	0.251327	4.94e-109	1.06e-104
Pnpla7	0.25123	1.02e-130	2.18e-126
Ppp2r1b	0.251018	1.3e-66	2.79e-62
Siah2	0.250793	1.13e-82	2.42e-78
Plekha8	0.250728	7.03e-94	1.5e-89
Htatip2	0.250579	1.88e-77	4.02e-73
Abhd15	0.250344	3.68e-87	7.86e-83
Zfp445	0.250089	4.64e-139	9.92e-135

## Sheet: Table S4
Supplementary Table S4: Human hepatocyte markers identified by snRNA-seq (GSE192742).
Gene Symbol	avg_log2FC	Pvalue	adj_Pvalue
SDS	2.71075	0	0
CPS1	2.2436	0	0
CYP2B6	2.11522	0	0
LINC00907	2.00807	0	0
PPARGC1A	1.98056	0	0
ACSM2A	1.97846	0	0
APOA2	1.95619	0	0
NSUN6	1.92128	0	0
CLPTM1L	1.90061	0	0
ADRA1A	1.89777	0	0
FTCD	1.88379	0	0
HPN	1.87841	0	0
RP11-115J16.1	1.83546	0	0
ACSM2B	1.83505	0	0
APBA1	1.83385	0	0
AOX1	1.80884	0	0
AMBP	1.79719	0	0
PCSK6	1.78327	0	0
AGMO	1.77422	0	0
APOC1	1.76808	0	0
ASS1	1.76782	0	0
BAAT	1.73568	0	0
CYP2A6	1.73546	0	0
CA5A	1.7195	0	0
SLC27A2	1.71582	0	0
IL6R	1.70345	0	0
AASS	1.69494	0	0
HGD	1.69465	0	0
CYP2C19	1.69296	0	0
HPD	1.66785	0	0
MAT1A	1.66633	0	0
BHMT	1.66176	0	0
SLC38A4	1.65927	0	0
PDE3B	1.65917	0	0
GPT2	1.65001	0	0
POR	1.64979	0	0
G6PC	1.64905	0	0
CLMN	1.64186	0	0
AC016682.1	1.63001	0	0
GHR	1.62379	0	0
SORBS2	1.60236	0	0
SLC7A2	1.60141	0	0
FBP1	1.59502	0	0
TTR	1.59479	0	0
GOT1	1.5904	0	0
PLG	1.58779	0	0
CP	1.5802	0	0
ALDH1A2	1.57965	0	0
MLIP	1.57791	0	0
INSIG1	1.57265	0	0
ABCB11	1.56151	0	0
AC016768.1	1.55605	0	0
CPB2	1.53872	0	0
SMOC1	1.53745	0	0
RP11-548L20.1	1.53694	0	0
DPYS	1.53472	0	0
CYP3A43	1.5303	0	0
ACACB	1.50698	0	0
CES1	1.50386	0	0
MYO1B	1.49414	0	0
ZC3H13	1.49263	0	0
AFM	1.4843	0	0
MOGAT1	1.48323	0	0
F5	1.47915	0	0
APOE	1.47129	7.35e-206	2.06e-201
CYP4F3	1.46339	0	0
EBNA1BP2	1.46307	0	0
CYP3A4	1.46223	0	0
SOX5	1.44715	0	0
NRG1	1.44416	0	0
C9	1.44047	0	0
DMGDH	1.43169	0	0
AGPAT9	1.43159	0	0
PRKAG2	1.41806	0	0
FMO5	1.40801	0	0
SUGCT	1.40147	0	0
A1CF	1.40086	0	0
BDH1	1.40031	0	0
APOA1	1.39874	0	0
TF	1.39841	0	0
ASL	1.39695	0	0
F12	1.38135	0	0
ALDH1L1	1.37865	0	0
APOC3	1.37549	0	0
C1orf168	1.37476	0	0
LINC01146	1.37059	0	0
TENM2	1.36591	0	0
CGNL1	1.36211	0	0
HAO1	1.35997	0	0
AKR1D1	1.35236	0	0
ACMSD	1.3507	0	0
PROX1	1.35061	0	0
SCP2	1.34643	0	0
APOH	1.34541	0	0
MLXIPL	1.34204	0	0
CYP2E1	1.341	0	0
SHROOM3	1.33653	0	0
TAT	1.33651	0	0
GREM2	1.32739	0	0
PAH	1.32555	0	0
RNF152	1.3186	0	0
AKR1CL1	1.31759	0	0
SLC22A25	1.31467	0	0
TENM1	1.31146	0	0
PIK3C2G	1.30848	0	0
SLC22A1	1.30845	0	0
GAS2	1.30409	0	0
FGB	1.30313	0	0
ABHD2	1.30101	0	0
GPR125	1.29871	0	0
LPA	1.29846	0	0
ARG1	1.29348	0	0
ESR1	1.28897	0	0
ACSL1	1.28793	0	0
HMGCS1	1.2876	0	0
PCK1	1.28664	0	0
COL18A1	1.28205	0	0
GANC	1.28091	0	0
PEPD	1.28065	0	0
CTNNA3	1.2799	0	0
SLCO1B1	1.27874	0	0
U91319.1	1.27765	0	0
GPAM	1.27525	0	0
RGN	1.27447	0	0
KCNN2	1.27093	0	0
HPR	1.27066	0	0
CPT1A	1.27021	0	0
C5	1.27002	0	0
KNG1	1.26823	0	0
PFKFB1	1.26777	0	0
LURAP1L	1.26626	0	0
ABCB4	1.2616	0	0
SORL1	1.2601	0	0
APOB	1.25928	0	0
SNTG1	1.25916	0	0
C5orf27	1.25867	0	0
CDC14B	1.25575	0	0
SLC13A5	1.24307	0	0
PSD3	1.23876	0	0
XDH	1.23122	0	0
CLDN14	1.22834	0	0
LINC00886	1.22452	0	0
ITPR2	1.22439	0	0
TPRG1	1.2223	0	0
CYP2C8	1.21951	0	0
HMGCS2	1.21836	0	0
HLF	1.21238	0	0
C3	1.21031	0	0
FGGY	1.20967	0	0
CYP3A5	1.20911	0	0
RP11-798K3.2	1.20481	0	0
EGFR	1.20448	0	0
ECHDC2	1.20437	0	0
CADM1	1.20369	0	0
MGST1	1.2033	0	0
FGL1	1.19899	0	0
FABP1	1.19864	1.65e-213	4.64e-209
FGA	1.19577	0	0
MME	1.19538	0	0
SLC25A15	1.19528	0	0
C4orf19	1.1941	0	0
HNF4A-AS1	1.19191	0	0
RCL1	1.19174	0	0
FN1	1.19154	0	0
AP000472.2	1.19151	0	0
RP11-1151B14.3	1.19144	0	0
SLC28A1	1.19066	0	0
HPX	1.18767	0	0
ABCC6	1.18546	0	0
IL1RAPL2	1.18538	0	0
F2	1.18153	0	0
GYS2	1.17553	0	0
LIPC	1.16943	0	0
MFSD2A	1.16715	0	0
CRYL1	1.16555	0	0
POU6F2	1.16436	0	0
EPB41L4B	1.16349	0	0
ASGR1	1.15711	0	0
ENPP1	1.15343	0	0
ACOT12	1.15156	0	0
ZNF385B	1.15112	0	0
ERRFI1	1.1489	0	0
ERN1	1.14808	0	0
TMPRSS6	1.14582	0	0
SORD	1.14529	0	0
AR	1.1416	0	0
ELL2	1.14094	0	0
AGXT	1.13901	0	0
COBLL1	1.13777	0	0
C6	1.13694	0	0
DCXR	1.13339	1.18e-255	3.33e-251
EHHADH	1.13293	0	0
SERPINA1	1.123	2.48e-267	6.97e-263
RP11-418J17.3	1.12239	0	0
ITIH1	1.1223	0	0
RP1-60O19.1	1.12024	0	0
AIG1	1.12024	0	0
PNPLA3	1.11976	0	0
CTPS1	1.11924	0	0
PON1	1.11773	0	0
BHMT2	1.11575	0	0
TFR2	1.11222	0	0
ALDOB	1.11003	0	0
SYBU	1.10959	0	0
RP4-764O22.2	1.10684	0	0
THRB	1.10573	0	0
ARHGEF26	1.09821	0	0
GLYAT	1.09691	0	0
COBL	1.09582	0	0
ZFAND5	1.09021	0	0
CUX2	1.08938	0	0
CYB5A	1.08881	0	0
CYP4F12	1.08722	0	0
UROC1	1.08679	0	0
HSD11B1	1.08636	0	0
RP11-475O6.1	1.08409	0	0
CLU	1.08126	3.91e-218	1.1e-213
ORM1	1.07802	9.61e-185	2.7e-180
AZGP1	1.07683	0	0
ITIH3	1.07681	0	0
GS1-122H1.2	1.07033	0	0
PPM1L	1.07015	0	0
WDR72	1.06467	1.92e-242	5.4e-238
SFXN5	1.06428	0	0
HPGD	1.0619	0	0
RBP4	1.05968	8.69e-291	2.44e-286
AQP9	1.05911	0	0
SLC25A18	1.05684	0	0
CHRNA4	1.05602	0	0
UPB1	1.04904	0	0
AC144449.1	1.04651	0	0
RP11-701P16.2	1.04637	4.73e-295	1.33e-290
AHSG	1.0414	3.07e-246	8.63e-242
PTGR1	1.03678	0	0
PSMA1	1.03577	0	0
GDA	1.03507	0	0
CTH	1.03501	6.15e-257	1.73e-252
ADH4	1.03422	0	0
MOCOS	1.03388	0	0
CYP2C9	1.02783	0	0
TLE1	1.02371	0	0
MT1G	1.01866	4.42e-123	1.24e-118
F11	1.01036	0	0
PROX1-AS1	1.00886	6.25e-300	1.75e-295
ABCG5	1.00769	0	0
FMO3	1.00564	0	0
C4BPA	1.00532	0	0
PLIN5	1.00371	0	0
ZKSCAN1	1.00342	0	0
IDO2	1.00006	0	0
ABTB2	0.997735	0	0
PPARA	0.997225	0	0
ANO1	0.995639	0	0
RP11-141M1.3	0.992428	0	0
SLC43A1	0.988606	2.53e-305	7.11e-301
PANK1	0.985508	0	0
CFH	0.984401	0	0
SULT2A1	0.98256	0	0
C8B	0.980679	0	0
SIK2	0.976788	0	0
EFHD1	0.973682	0	0
SLC22A9	0.973348	0	0
PRDX6	0.972492	0	0
GPLD1	0.972246	0	0
ATP2B2	0.971759	0	0
CECR2	0.969664	0	0
ATRN	0.968927	6.16e-306	1.73e-301
C8A	0.965243	0	0
SHMT1	0.964414	0	0
ADH1B	0.962311	0	0
APOA5	0.961807	0	0
SLC41A2	0.961452	0	0
RP11-444D3.1	0.957966	0	0
RORA	0.955744	0	0
CPEB4	0.952578	4.52e-265	1.27e-260
NAV2	0.950923	0	0
PQLC1	0.947714	0	0
HAL	0.947664	1.29e-178	3.61e-174
ABCG8	0.941195	0	0
NBPF12	0.941183	3.01e-295	8.44e-291
MTHFD1	0.939774	0	0
SAA4	0.936867	6.32e-243	1.78e-238
C1orf228	0.934353	2.63e-278	7.37e-274
ANKUB1	0.931338	4.88e-213	1.37e-208
GOT2	0.93086	0	0
GC	0.929382	4.46e-295	1.25e-290
MT2A	0.928425	7.25e-142	2.04e-137
ABCC9	0.928183	3.81e-285	1.07e-280
NAT1	0.927417	0	0
MAOB	0.926608	0	0
KLKB1	0.925893	0	0
ACSM5	0.924241	0	0
RP11-761E20.1	0.923889	0	0
SLC2A2	0.923634	0	0
CAPN12	0.920469	0	0
SH3RF2	0.919564	6.07e-308	1.7e-303
XYLB	0.918454	0	0
CYP2A7	0.917517	1.5e-263	4.2e-259
ADAMTS17	0.914223	3.82e-303	1.07e-298
KCND3	0.91266	2.66e-298	7.48e-294
RANBP10	0.909134	4.73e-301	1.33e-296
A1BG	0.908887	1.15e-237	3.23e-233
ACSL5	0.905221	3.08e-281	8.64e-277
SLC6A1	0.904359	0	0
SLC1A1	0.90259	3.79e-298	1.06e-293
ARHGEF10L	0.902268	0	0
TTC6	0.90111	0	0
OAT	0.900182	2.61e-205	7.32e-201
GREB1L	0.898828	0	0
GLT1D1	0.898349	0	0
SRD5A1	0.897974	2.33e-282	6.53e-278
ADORA2A-AS1	0.896789	0	0
TDO2	0.895881	2.77e-274	7.77e-270
ALDH8A1	0.895134	0	0
RP11-6B4.1	0.894276	7.52e-284	2.11e-279
F9	0.890421	0	0
BCKDHB	0.887362	1.18e-235	3.31e-231
ADCY1	0.886672	0	0
LGR4	0.88396	1.76e-287	4.94e-283
NUGGC	0.88328	0	0
SORCS2	0.880075	1.68e-243	4.71e-239
ABCA6	0.879303	0	0
SLC17A4	0.877576	0	0
NR1I2	0.877259	0	0
PDE11A	0.877205	1.3e-275	3.64e-271
SERPINC1	0.876133	3.91e-259	1.1e-254
CTC-297N7.5	0.8753	0	0
PAPSS2	0.873875	7.85e-273	2.2e-268
CTD-2337A12.1	0.873785	9.64e-257	2.71e-252
MYO16	0.87341	5.25e-306	1.47e-301
RP11-298H24.1	0.871341	1.32e-252	3.71e-248
GPC5	0.871158	2.63e-167	7.37e-163
HYDIN	0.866388	1.61e-198	4.51e-194
SPRN	0.866	8.22e-231	2.31e-226
SLC25A13	0.864797	9.49e-259	2.66e-254
LONP2	0.862603	5.07e-271	1.42e-266
MREG	0.860379	0	0
GLDC	0.858939	3.45e-274	9.68e-270
IL1RAP	0.857733	6.9e-226	1.94e-221
CDO1	0.85631	0	0
SLC27A5	0.855863	0	0
PECR	0.85425	1.25e-306	3.52e-302
PID1	0.853586	0	0
DHTKD1	0.851531	3.42e-305	9.6e-301
SLC22A7	0.849872	0	0
TTC38	0.849488	0	0
KMO	0.848655	0	0
RP11-79E3.3	0.847941	5.48e-237	1.54e-232
ACOX1	0.847601	1.73e-304	4.85e-300
MST1	0.846639	0	0
MSMO1	0.845858	3.71e-274	1.04e-269
CCRN4L	0.845749	7.93e-187	2.23e-182
NEK10	0.845483	1.95e-175	5.47e-171
LEPR	0.84542	1.69e-182	4.74e-178
ADK	0.84522	0	0
FOXO1	0.84351	4.44e-244	1.24e-239
PRODH2	0.843467	2.19e-230	6.15e-226
GRB14	0.840893	2.34e-297	6.57e-293
ABCC2	0.839679	0	0
RARRES2	0.836799	2.82e-201	7.92e-197
ALB	0.83541	7.87e-217	2.21e-212
GPR126	0.833469	2.26e-287	6.34e-283
ABCA5	0.833152	8.01e-284	2.25e-279
EPHX1	0.831047	1.01e-146	2.83e-142
SLC17A1	0.830325	1.91e-272	5.36e-268
GATM	0.829314	3.06e-253	8.58e-249
LINC00486	0.828832	1.18e-203	3.31e-199
RP11-114N19.3	0.828799	1.32e-260	3.72e-256
HSD17B6	0.828312	5.28e-276	1.48e-271
CDHR5	0.826099	2.21e-212	6.19e-208
RP11-173D3.1	0.82426	7.79e-193	2.19e-188
FGG	0.824112	9.99e-240	2.8e-235
GLYCTK	0.819575	1.27e-237	3.56e-233
ACSF2	0.819285	8.67e-216	2.43e-211
GPR128	0.817976	2.23e-271	6.25e-267
GNE	0.817763	7.21e-263	2.02e-258
UPP2	0.817451	3.79e-159	1.06e-154
RP11-136K7.2	0.817233	2.08e-240	5.83e-236
SHANK2	0.816341	0	0
ZNF385D	0.816216	4.19e-97	1.18e-92
MET	0.812778	0	0
SLC47A1	0.811906	5e-286	1.4e-281
AMOTL1	0.811061	5.32e-184	1.49e-179
RP11-399D6.2	0.809395	2.59e-252	7.28e-248
CTA-85E5.10	0.808865	8.5e-269	2.39e-264
CNTNAP2	0.808758	5.84e-147	1.64e-142
ACADSB	0.806345	2.52e-282	7.07e-278
IRS2	0.806217	1.31e-252	3.69e-248
ATF7IP2	0.805385	1.26e-259	3.53e-255
FRK	0.802832	3.42e-256	9.6e-252
RAB17	0.801587	7.84e-254	2.2e-249
SLC25A25	0.798722	3.59e-186	1.01e-181
KHK	0.79696	9.58e-224	2.69e-219
FRRS1	0.796085	6.45e-297	1.81e-292
IGFBP1	0.794851	1.45e-220	4.07e-216
GFRA1	0.790888	2.35e-230	6.61e-226
NTN1	0.790453	2.53e-271	7.11e-267
KCNT2	0.788836	4.6e-223	1.29e-218
FTL	0.787637	2.03e-47	5.69e-43
SETBP1	0.787155	2.44e-286	6.86e-282
SH3BP4	0.786471	1.85e-194	5.2e-190
UGT2B7	0.785192	8.05e-166	2.26e-161
SNX29P2	0.78367	2.54e-296	7.12e-292
GLUD1	0.782995	1.03e-189	2.9e-185
N4BP2L1	0.780725	4.24e-222	1.19e-217
MYLK	0.779782	2.74e-269	7.69e-265
GAMT	0.778076	2.32e-217	6.51e-213
SLC22A10	0.776936	2.35e-222	6.6e-218
NOS1AP	0.774925	8.14e-226	2.28e-221
RAD54L2	0.774205	1.51e-222	4.24e-218
CLYBL	0.773437	3.06e-243	8.6e-239
GPT	0.773	3.91e-228	1.1e-223
SELO	0.772609	1.34e-249	3.76e-245
LDLRAD4	0.772338	8.87e-293	2.49e-288
HNF4A	0.77157	7.27e-289	2.04e-284
ABCA8	0.768724	7.2e-260	2.02e-255
FAM20A	0.767098	9.17e-242	2.57e-237
ETFB	0.764354	2.67e-154	7.49e-150
RP11-290F5.1	0.76419	2.09e-280	5.87e-276
ABLIM1	0.762932	1.92e-271	5.39e-267
PPP2R1B	0.762193	6.64e-205	1.86e-200
CXADR	0.762131	4.54e-225	1.27e-220
SOD1	0.761826	4.49e-142	1.26e-137
LIMD1	0.760674	2.44e-194	6.84e-190
SLC22A3	0.758152	2.27e-241	6.38e-237
C11orf54	0.757659	1.74e-233	4.87e-229
ATF5	0.75495	3.51e-153	9.84e-149
AC068533.7	0.75131	2.19e-195	6.16e-191
EPHX2	0.749755	1.13e-266	3.18e-262
SHPK	0.748951	1.01e-230	2.84e-226
C4BPB	0.748292	6.73e-301	1.89e-296
ACSS3	0.746141	4.8e-194	1.35e-189
SLC30A10	0.745923	7.25e-252	2.03e-247
LRP1B	0.744008	6.39e-168	1.79e-163
TRABD2B	0.740244	1.24e-211	3.49e-207
SERPINF2	0.73643	1.79e-285	5.02e-281
GPC6	0.736371	3.87e-300	1.09e-295
QDPR	0.733057	1.23e-235	3.45e-231
C16orf45	0.732529	2.44e-196	6.86e-192
ORM2	0.73151	6.11e-134	1.71e-129
ST3GAL6	0.730424	1.7e-201	4.77e-197
MAP7	0.730215	1.18e-239	3.32e-235
VWA8	0.727253	1.6e-172	4.5e-168
LRRTM4	0.726676	1.65e-176	4.64e-172
KYNU	0.725865	3.26e-229	9.14e-225
HADHB	0.72477	7.43e-205	2.08e-200
MBNL2	0.72441	1.9e-164	5.34e-160
FASN	0.721261	1.25e-184	3.51e-180
CDA	0.721111	3.8e-248	1.07e-243
SYT7	0.721065	6.45e-162	1.81e-157
GLYATL1	0.720662	2.39e-276	6.71e-272
WDPCP	0.72052	1.23e-119	3.46e-115
MMAB	0.717958	4.51e-188	1.27e-183
PACRG	0.717232	5.15e-175	1.44e-170
NFIC	0.715713	6.9e-202	1.94e-197
NEAT1	0.715362	1.91e-146	5.35e-142
CRY2	0.715141	6.66e-227	1.87e-222
UGT2B4	0.713045	2.94e-225	8.24e-221
UGT2B10	0.711657	4.31e-206	1.21e-201
CFHR3	0.709774	3e-253	8.43e-249
MYOM1	0.709441	4.02e-187	1.13e-182
EYS	0.709219	3.85e-116	1.08e-111
PROC	0.706486	4.28e-211	1.2e-206
DCDC1	0.704423	1.89e-208	5.3e-204
CYP2D6	0.703771	3.56e-148	9.99e-144
MT1E	0.70157	2.91e-136	8.16e-132
GCGR	0.701505	8.48e-164	2.38e-159
CYP39A1	0.700873	3.47e-225	9.75e-221
ASGR2	0.700217	1.13e-228	3.18e-224
RAB11B-AS1	0.700194	1.43e-171	4.01e-167
ADHFE1	0.69977	2.2e-224	6.19e-220
SCN8A	0.699642	1.03e-213	2.88e-209
RALGPS2	0.699162	3.48e-234	9.77e-230
RP11-252E2.2	0.699043	1.01e-255	2.83e-251
NADK2	0.696987	3.35e-207	9.39e-203
SLC6A13	0.696648	1.32e-191	3.72e-187
L3MBTL4	0.694699	1.31e-199	3.69e-195
GADD45G	0.692888	2.24e-161	6.29e-157
CTIF	0.690929	4.54e-166	1.27e-161
HRSP12	0.690775	5.27e-207	1.48e-202
RP11-85M11.2	0.689633	9.98e-147	2.8e-142
SESN2	0.68887	4.13e-185	1.16e-180
7SK.2	0.687629	1.89e-151	5.29e-147
ACO1	0.686253	2.91e-183	8.16e-179
CHN2	0.68465	2.01e-221	5.64e-217
MGMT	0.684374	9.86e-146	2.77e-141
AKR1C4	0.683741	1.62e-233	4.54e-229
CAT	0.683469	3.77e-227	1.06e-222
SARDH	0.682555	4.83e-227	1.36e-222
NPC1L1	0.682414	1.39e-206	3.91e-202
CCDC125	0.682252	2.76e-211	7.76e-207
SH2D4A	0.681268	1.99e-218	5.59e-214
GCH1	0.680716	7.81e-185	2.19e-180
RPL41	0.677877	2.74e-97	7.69e-93
ACAT1	0.677067	9.46e-212	2.65e-207
PLEKHA7	0.677013	3.93e-262	1.1e-257
EPB41L5	0.676761	2.47e-185	6.95e-181
APMAP	0.675761	1.93e-213	5.42e-209
SMIM2-AS1	0.675619	6.34e-172	1.78e-167
PZP	0.67309	2.74e-194	7.68e-190
IYD	0.671359	5.28e-215	1.48e-210
DPP6	0.670867	6.01e-203	1.69e-198
CYP8B1	0.670062	7.63e-201	2.14e-196
TMEM87A	0.6668	2.62e-151	7.35e-147
GSTA1	0.665772	1.81e-128	5.08e-124
TOR1AIP2	0.665691	2.02e-180	5.67e-176
CDK14	0.664237	9.02e-188	2.53e-183
LINC01093	0.663593	2.05e-202	5.74e-198
ADCY10	0.663521	4.46e-203	1.25e-198
DHCR24	0.661527	6.76e-163	1.9e-158
C19orf12	0.660696	7.58e-172	2.13e-167
ACAA1	0.660642	1.3e-177	3.65e-173
FOXP2	0.657774	2.92e-170	8.18e-166
INADL	0.65589	4.34e-242	1.22e-237
SERPINA6	0.654765	4.26e-208	1.2e-203
GRAMD3	0.653565	8.64e-151	2.42e-146
RBFOX1	0.653284	4.18e-111	1.17e-106
LINC00535	0.653029	6.16e-166	1.73e-161
2022-03-01	0.65259	9.5e-171	2.67e-166
ITIH2	0.652541	1.54e-210	4.32e-206
ECHS1	0.651782	2.01e-138	5.64e-134
TEAD1	0.651053	1.6e-187	4.49e-183
HAAO	0.65042	1.91e-212	5.35e-208
EXOC3L4	0.648811	3.96e-210	1.11e-205
RP11-279F6.3	0.647518	2.93e-212	8.22e-208
NR1I3	0.647336	6.01e-184	1.69e-179
PEBP1	0.646892	2.45e-115	6.88e-111
ALDH1A1	0.646412	3.14e-158	8.83e-154
DNAH14	0.646342	3.1e-201	8.72e-197
HSD17B2	0.646029	3.61e-237	1.01e-232
DCAF6	0.645885	5.71e-167	1.6e-162
OSBPL9	0.644997	3.47e-147	9.74e-143
CDHR3	0.644536	3.04e-210	8.54e-206
ZCCHC6	0.64452	5.02e-140	1.41e-135
HSD17B4	0.644173	6.22e-175	1.75e-170
RP11-541P9.3	0.642665	4.51e-147	1.27e-142
LL22NC03-2H8.5	0.640747	1.72e-107	4.82e-103
TTPA	0.64073	4.78e-223	1.34e-218
C1R	0.640191	5.98e-196	1.68e-191
LARP1B	0.639678	1.22e-181	3.41e-177
ZBTB20	0.637253	1.04e-217	2.93e-213
GPHN	0.637018	8.61e-145	2.42e-140
DCPS	0.636849	4.42e-152	1.24e-147
HAMP	0.636144	1.9e-120	5.34e-116
C9orf3	0.634941	2.02e-97	5.66e-93
DUSP16	0.634895	3.26e-148	9.14e-144
ABAT	0.634383	1.9e-181	5.34e-177
TTC39C	0.63427	7.05e-220	1.98e-215
PALMD	0.633114	3.31e-205	9.3e-201
KLF12	0.633095	1.57e-198	4.4e-194
USP54	0.632405	4.45e-86	1.25e-81
SLC25A42	0.62784	1.22e-184	3.42e-180
CES2	0.627776	2.46e-179	6.9e-175
NNMT	0.626653	4.28e-179	1.2e-174
NREP	0.626186	1.29e-54	3.63e-50
VNN1	0.625096	2.16e-197	6.08e-193
ALDH2	0.624453	2.39e-142	6.71e-138
SLC19A2	0.623576	2.55e-149	7.15e-145
D2HGDH	0.623404	1.81e-143	5.08e-139
HADHA	0.622998	1.76e-168	4.93e-164
CFHR2	0.622344	3.72e-208	1.04e-203
SPP2	0.621504	5.28e-206	1.48e-201
TRIM66	0.61897	2.27e-175	6.38e-171
PGM1	0.618232	3.37e-185	9.45e-181
SDC1	0.617635	2.84e-134	7.96e-130
TOM1L1	0.614927	7.77e-196	2.18e-191
RHOBTB3	0.613816	5.35e-149	1.5e-144
IDH1	0.613312	6.66e-186	1.87e-181
DLG2	0.612751	1.06e-207	2.96e-203
UQCRQ	0.612707	2.11e-106	5.93e-102
AFMID	0.612474	2.49e-170	6.99e-166
PTGFR	0.61109	2e-189	5.61e-185
CAPN3	0.610655	7.01e-144	1.97e-139
MT-CO2	0.610334	2.55e-154	7.15e-150
MPST	0.609155	2.41e-138	6.78e-134
LARGE	0.608614	1.92e-131	5.38e-127
HOMER2	0.607929	1.03e-220	2.88e-216
ZIC1	0.606356	3.01e-214	8.44e-210
GSTA2	0.603829	2.19e-102	6.15e-98
CTNNA2	0.603367	9.01e-85	2.53e-80
RPL35	0.598271	9.8e-78	2.75e-73
C1S	0.597022	2.43e-170	6.83e-166
LRRC28	0.596188	1.49e-105	4.19e-101
RBFOX2	0.593994	1.04e-121	2.91e-117
APCS	0.593968	1.01e-150	2.84e-146
PROSER2	0.59377	1.38e-184	3.88e-180
NDUFAF6	0.593115	7.84e-156	2.2e-151
PC	0.59218	1.41e-192	3.96e-188
HGFAC	0.592127	3.15e-147	8.85e-143
UGT2B15	0.592113	1.42e-176	4e-172
LPIN2	0.591791	1.79e-105	5.01e-101
NOL4	0.591595	1.12e-168	3.15e-164
LMO7	0.590831	3.12e-179	8.77e-175
HRG	0.589097	3.59e-117	1.01e-112
CTD-2034I4.1	0.587739	1.55e-141	4.35e-137
ADH1A	0.587299	1.69e-139	4.75e-135
RP11-626H12.1	0.586946	4.89e-167	1.37e-162
TPD52L1	0.58618	2.73e-158	7.66e-154
SH3PXD2A	0.585534	6.97e-121	1.96e-116
PHLPP1	0.582038	7.36e-119	2.07e-114
TMEM176B	0.581862	2.6e-164	7.29e-160
DGKB	0.580641	4.58e-156	1.29e-151
HAO2	0.579013	8.46e-174	2.37e-169
MYH14	0.578129	8.7e-157	2.44e-152
AC022816.2	0.577752	1.5e-195	4.21e-191
NCAM2	0.577102	4.93e-138	1.38e-133
LHPP	0.577016	5.54e-165	1.55e-160
F7	0.576394	8.94e-140	2.51e-135
CHD1L	0.575062	3e-96	8.42e-92
RP11-136O12.2	0.575048	2.19e-171	6.14e-167
PPP1R3B	0.574968	1.3e-144	3.64e-140
AKR1C2	0.573866	1.14e-155	3.19e-151
FAM9B	0.573509	3.65e-103	1.02e-98
NGEF	0.572079	1.23e-180	3.47e-176
TSKU	0.571971	7.43e-176	2.09e-171
THSD4	0.570563	0	0
PBLD	0.569707	1.88e-193	5.29e-189
2022-03-02	0.568412	9.91e-162	2.78e-157
HNF4G	0.567988	1.12e-195	3.15e-191
CLUH	0.567569	4.79e-133	1.35e-128
LRP6	0.567216	5.1e-135	1.43e-130
HNMT	0.567186	7.82e-157	2.2e-152
GRID2	0.566134	1.67e-77	4.68e-73
LDHB	0.565652	1.15e-160	3.22e-156
GPR98	0.565349	1.6e-142	4.49e-138
AKAP6	0.56532	2.32e-165	6.5e-161
AGXT2	0.564631	1.08e-212	3.04e-208
APLP2	0.562418	2.78e-117	7.81e-113
ASPG	0.562336	4.2e-141	1.18e-136
FANCC	0.561516	2.02e-116	5.67e-112
MTTP	0.560649	3.9e-199	1.1e-194
ZRANB1	0.560557	2.29e-111	6.42e-107
PEMT	0.559793	2.18e-177	6.13e-173
PDE4DIP	0.559145	1.56e-215	4.37e-211
PCDH15	0.559008	7.19e-81	2.02e-76
PLGLB1	0.55803	9.46e-164	2.66e-159
HSD17B7	0.557891	4.42e-147	1.24e-142
PDIA5	0.557621	2.61e-137	7.31e-133
F10	0.557325	1.2e-150	3.36e-146
REPS2	0.557047	1.35e-140	3.8e-136
CNTN3	0.556839	3.63e-163	1.02e-158
AGT	0.5566	5.97e-136	1.67e-131
SLC25A47	0.556573	2.65e-138	7.43e-134
FST	0.555865	2.4e-143	6.75e-139
DIO1	0.555764	2.4e-156	6.74e-152
EVA1A	0.554297	1.73e-191	4.86e-187
GPR39	0.554278	1.05e-154	2.95e-150
CDH12	0.553962	5.95e-79	1.67e-74
ALPK2	0.553298	1.16e-117	3.25e-113
SLC15A1	0.552539	1.2e-163	3.37e-159
FAM134B	0.551821	8.7e-159	2.44e-154
PRKAB2	0.551258	3.25e-162	9.12e-158
H6PD	0.551251	6.97e-171	1.96e-166
GBE1	0.549763	1.03e-84	2.9e-80
ANKRD30BL	0.54925	5.46e-92	1.53e-87
RP11-624L4.1	0.548413	2.62e-110	7.36e-106
KDM4B	0.548187	6.16e-85	1.73e-80
CTB-43E15.4	0.547981	2.25e-135	6.32e-131
EMP2	0.547564	2.42e-144	6.8e-140
CHP1	0.545631	1.52e-114	4.28e-110
GIPC2	0.545617	8.98e-148	2.52e-143
SDC2	0.544577	2.3e-153	6.45e-149
MYO1E	0.542994	3.62e-139	1.02e-134
CFB	0.542585	1.56e-106	4.38e-102
SMIM14	0.542397	1.88e-108	5.27e-104
ACADS	0.54237	8.02e-119	2.25e-114
LIPG	0.542333	1.77e-168	4.97e-164
IMPA1	0.541793	3.17e-156	8.9e-152
SERPING1	0.541309	7.4e-141	2.08e-136
RAB4A	0.540275	8.26e-142	2.32e-137
RP11-432I5.1	0.539601	2.08e-134	5.84e-130
AC007682.1	0.537628	2.18e-80	6.11e-76
HAGH	0.5353	2.74e-153	7.7e-149
ETFDH	0.534906	6.86e-137	1.93e-132
HSBP1L1	0.528662	4.37e-109	1.23e-104
CDH23	0.527768	2.95e-136	8.27e-132
RUNDC3B	0.527316	3.67e-167	1.03e-162
CNGA1	0.525031	6.05e-162	1.7e-157
GCKR	0.523881	2.64e-169	7.41e-165
CYP4A11	0.522763	3.3e-173	9.27e-169
C6orf123	0.52173	9.97e-143	2.8e-138
ADH6	0.521684	1.26e-158	3.54e-154
DSP	0.521582	2.43e-149	6.82e-145
LINC00470	0.52045	2.9e-134	8.14e-130
ZNF91	0.520292	3.62e-64	1.02e-59
TOB2	0.519734	2.71e-86	7.6e-82
C16orf70	0.519391	2.08e-134	5.85e-130
AC074391.1	0.518856	9.05e-102	2.54e-97
GALNTL6	0.518464	2.42e-68	6.8e-64
GRHPR	0.517875	4.53e-129	1.27e-124
AC011043.1	0.517829	7.02e-119	1.97e-114
SGK2	0.517424	1.74e-178	4.89e-174
MTHFD2L	0.516385	2.4e-84	6.73e-80
MASP2	0.516232	2.38e-174	6.69e-170
PLIN2	0.516175	6.41e-91	1.8e-86
CYP27A1	0.515885	6.8e-142	1.91e-137
USP31	0.515702	1.67e-112	4.69e-108
KCNJ3	0.515437	1.29e-140	3.61e-136
CNTLN	0.51521	3.14e-105	8.8e-101
SLC2A9	0.514314	9.28e-116	2.6e-111
CNTNAP5	0.513923	1.39e-74	3.89e-70
C1RL	0.513675	8.69e-142	2.44e-137
USH2A	0.513551	2.19e-114	6.14e-110
CDK10	0.512617	1.46e-87	4.09e-83
ACSS2	0.512471	6.08e-117	1.71e-112
RP11-556I14.2	0.512166	1.17e-90	3.3e-86
HSDL2	0.510961	2.96e-112	8.3e-108
ERICH1-AS1	0.510737	7.49e-95	2.1e-90
SLCO5A1	0.510676	3.85e-95	1.08e-90
RP11-499P20.2	0.509517	1.26e-133	3.53e-129
SCD	0.509247	4.6e-89	1.29e-84
TPT1	0.509158	6.25e-49	1.75e-44
GCAT	0.508915	5.05e-103	1.42e-98
PLA2G12B	0.508815	5.53e-183	1.55e-178
ELOVL6	0.507948	1.79e-125	5.02e-121
PNPLA7	0.50758	3.87e-104	1.09e-99
SNTB1	0.506999	3.19e-74	8.95e-70
NCKAP5	0.506457	2.67e-162	7.5e-158
RP11-410D17.2	0.505551	7.86e-96	2.21e-91
KB-1507C5.2	0.505253	3.16e-110	8.86e-106
TMOD1	0.505202	5.06e-107	1.42e-102
RP4-601P9.2	0.504182	4.43e-137	1.24e-132
KIAA0922	0.503922	2.77e-122	7.77e-118
PHF8	0.503419	3.64e-96	1.02e-91
ACADL	0.502723	3.27e-165	9.19e-161
ASB13	0.50233	5.8e-155	1.63e-150
FPGS	0.502058	1.18e-101	3.3e-97
FAXDC2	0.50157	1.63e-115	4.58e-111
TRIM55	0.499718	4.07e-163	1.14e-158
RPL13	0.499488	1.13e-53	3.17e-49
OSGIN1	0.499298	7.94e-103	2.23e-98
UBA52	0.494061	1.14e-62	3.21e-58
MT1F	0.493967	3.62e-74	1.02e-69
PCYT2	0.493715	1.53e-101	4.29e-97
ACTR3C	0.49357	8.8e-167	2.47e-162
OSBPL6	0.49357	8.57e-120	2.41e-115
METTL7A	0.493519	8.56e-92	2.4e-87
ALDH7A1	0.493292	1.96e-123	5.51e-119
CBR4	0.492672	3.58e-101	1e-96
SLC20A2	0.492122	2.86e-90	8.04e-86
RP11-40F8.2	0.491823	5.18e-67	1.45e-62
RAPH1	0.49173	1.03e-96	2.9e-92
SEPP1	0.491404	5.99e-97	1.68e-92
AC009120.4	0.49128	7.71e-123	2.16e-118
LARP4	0.491123	2.21e-119	6.19e-115
ASIC2	0.48983	1.78e-52	4.99e-48
MT-ND4	0.489032	5.31e-113	1.49e-108
EXPH5	0.488614	8.85e-156	2.49e-151
RP11-191G24.1	0.487553	2.22e-119	6.23e-115
SLC39A11	0.487548	8.45e-112	2.37e-107
PPAP2B	0.487483	3.65e-152	1.03e-147
RP11-286E11.1	0.486962	3.71e-147	1.04e-142
CACNA1D	0.48583	1.01e-133	2.83e-129
TAPT1-AS1	0.485739	1.21e-90	3.4e-86
ABLIM3	0.485444	2.92e-56	8.2e-52
PPP1R1C	0.485231	1.82e-145	5.12e-141
MAP3K5	0.484709	9.84e-98	2.76e-93
SMC5-AS1	0.483835	9.06e-126	2.54e-121
CTC-210G5.1	0.483533	2.39e-148	6.7e-144
F13B	0.48184	3.42e-171	9.59e-167
VAV2	0.481792	1.94e-105	5.46e-101
ONECUT1	0.480878	8.92e-193	2.5e-188
PLXNB1	0.48085	5.75e-98	1.62e-93
TCEA3	0.480781	6.16e-146	1.73e-141
RP11-372E1.4	0.480588	2.67e-167	7.49e-163
ABCA1	0.479151	3.12e-128	8.75e-124
RDH16	0.478777	1.53e-91	4.28e-87
SCNN1D	0.477683	8.72e-67	2.45e-62
NEU4	0.477652	2.28e-101	6.39e-97
ISPD	0.476684	4.79e-98	1.34e-93
SDSL	0.476116	5.35e-96	1.5e-91
PGRMC1	0.475766	4.53e-86	1.27e-81
OSBPL11	0.474363	1.68e-128	4.72e-124
CCBL1	0.474008	4.89e-102	1.37e-97
SELENBP1	0.473533	7.26e-101	2.04e-96
SCARB2	0.473049	8.91e-82	2.5e-77
RP11-65J21.3	0.472613	3.28e-159	9.21e-155
CTB-171A8.1	0.472203	2.09e-124	5.86e-120
CCDC57	0.471791	3.25e-56	9.12e-52
RN7SL1	0.470701	2.14e-70	6.02e-66
TTC36	0.470647	4.84e-86	1.36e-81
MT1X	0.470206	1.73e-88	4.87e-84
LECT2	0.47006	1.24e-143	3.49e-139
ATAD2	0.469541	4.42e-70	1.24e-65
SLCO2B1	0.467487	4.32e-226	1.21e-221
CFI	0.46717	1.39e-137	3.89e-133
FTH1	0.466699	4.55e-36	1.28e-31
ESPN	0.466618	1.75e-97	4.91e-93
TM4SF2	0.466341	4.47e-110	1.25e-105
RPS29	0.466277	1.75e-69	4.91e-65
ABCC3	0.465508	1.45e-161	4.07e-157
FDPS	0.464002	1.67e-104	4.68e-100
HNF1A-AS1	0.463989	9.05e-157	2.54e-152
RP11-390F4.6	0.463953	6.68e-146	1.88e-141
PGLYRP2	0.463304	3.24e-99	9.11e-95
SLC10A1	0.462361	6.09e-168	1.71e-163
CCDC73	0.462141	8.94e-126	2.51e-121
PTP4A1	0.461311	1.29e-131	3.63e-127
CNDP1	0.461111	1.28e-126	3.6e-122
RNF165	0.461027	1.78e-138	5e-134
MIR29A	0.460592	7.07e-68	1.99e-63
GRM8	0.460535	5.17e-96	1.45e-91
ETNK2	0.460401	4.09e-133	1.15e-128
MICU1	0.45919	3.26e-81	9.15e-77
LTBP1	0.4585	8.81e-161	2.47e-156
FAAH2	0.45781	7.5e-78	2.1e-73
TIAM1	0.457722	7.85e-106	2.2e-101
RANBP3L	0.457551	2.88e-106	8.08e-102
SCN9A	0.456793	1.85e-104	5.2e-100
PTPRF	0.456619	5.29e-115	1.48e-110
FAM20C	0.456163	9.66e-101	2.71e-96
RBKS	0.455821	2.61e-135	7.33e-131
ADI1	0.454776	2.25e-124	6.32e-120
ANGPTL4	0.45431	3.96e-102	1.11e-97
KLB	0.454118	1.16e-134	3.26e-130
ACBD4	0.453425	4.71e-120	1.32e-115
ETNPPL	0.453259	2.87e-107	8.05e-103
DCC	0.452985	1.58e-65	4.42e-61
RP11-30J20.1	0.452342	1.69e-74	4.74e-70
GRTP1	0.451895	1.69e-127	4.76e-123
R3HDM2	0.451471	3.4e-73	9.54e-69
MT1H	0.45082	3.19e-77	8.95e-73
SCARB1	0.45025	5.56e-122	1.56e-117
RP11-511B23.2	0.450046	2.04e-97	5.72e-93
RNF125	0.449613	1.47e-111	4.12e-107
TST	0.448319	5.66e-77	1.59e-72
AC012487.2	0.448037	8.54e-139	2.4e-134
WWOX	0.447191	7.9e-116	2.22e-111
HSD17B13	0.446972	2.46e-130	6.89e-126
ACADM	0.446859	8.92e-108	2.5e-103
BCO2	0.445056	5.24e-101	1.47e-96
TM7SF3	0.444905	1.29e-106	3.61e-102
AC013463.2	0.444889	3.52e-114	9.88e-110
XKR9	0.444675	5.02e-141	1.41e-136
GPX4	0.444667	6.51e-63	1.83e-58
DPF3	0.44406	7.89e-100	2.22e-95
GYG2	0.443685	1.39e-143	3.89e-139
ARHGEF28	0.443318	1.26e-92	3.54e-88
SYT17	0.4425	1.27e-105	3.57e-101
CALCB	0.44002	6.14e-72	1.72e-67
TMEM56-RWDD3	0.439733	4.29e-105	1.2e-100
LPPR1	0.43955	5.59e-94	1.57e-89
FAM214A	0.439508	1.33e-57	3.75e-53
AGL	0.439126	4.19e-111	1.18e-106
NUPR1	0.438806	2.42e-78	6.78e-74
RPS23	0.438425	2.03e-54	5.69e-50
PROZ	0.438294	7.02e-115	1.97e-110
RTTN	0.438207	6.86e-69	1.93e-64
CRYZ	0.437907	9.14e-120	2.57e-115
SNAP25-AS1	0.43749	2.95e-91	8.28e-87
DDI2	0.437443	4.53e-101	1.27e-96
RP11-622A1.2	0.437402	1.27e-84	3.57e-80
RP11-205M3.3	0.437369	1.22e-140	3.43e-136
EBP	0.436558	1.77e-101	4.98e-97
MAST4	0.43553	8.25e-61	2.32e-56
MAOA	0.435432	6.82e-139	1.92e-134
MAP3K13	0.434591	4.47e-106	1.26e-101
FUOM	0.434463	2.24e-91	6.29e-87
RP11-439L18.3	0.434204	9.58e-130	2.69e-125
RP11-206L10.9	0.434176	1.03e-33	2.89e-29
SS18L1	0.433912	3.22e-83	9.05e-79
RP11-1113L8.1	0.433785	1.2e-133	3.37e-129
CACNA1H	0.433242	3.22e-98	9.03e-94
UGP2	0.433089	8.91e-79	2.5e-74
LINC00862	0.433011	2.55e-109	7.17e-105
SEC16B	0.431967	4.18e-90	1.17e-85
RP1-167A14.2	0.431225	9.76e-122	2.74e-117
KIFC2	0.430968	1.34e-68	3.77e-64
ZFHX4	0.430905	2e-132	5.63e-128
TMEM143	0.430521	6.11e-78	1.72e-73
CCDC158	0.4301	4.8e-117	1.35e-112
MDN1	0.429968	3.3e-78	9.27e-74
UBB	0.429424	7.47e-69	2.1e-64
BPHL	0.429309	3.34e-140	9.38e-136
RP4-639F20.1	0.429134	2.86e-87	8.02e-83
CACNA1A	0.428868	6.29e-53	1.77e-48
CYP2J2	0.428477	1.17e-151	3.28e-147
RPL11	0.428412	1.46e-43	4.1e-39
IFNLR1	0.428242	5.07e-107	1.42e-102
RP11-4O3.1	0.427548	4.95e-137	1.39e-132
EYA2	0.427121	4.99e-79	1.4e-74
DOK6	0.426732	8.62e-74	2.42e-69
COX4I1	0.42644	1.16e-58	3.25e-54
RP11-704M14.1	0.425868	1.09e-153	3.07e-149
SFXN1	0.425851	6.4e-123	1.8e-118
IGFBP2	0.425834	4.03e-75	1.13e-70
DGAT2	0.424317	4.39e-96	1.23e-91
RORC	0.424027	1.09e-121	3.06e-117
GK	0.42351	9.48e-113	2.66e-108
AC004862.6	0.422617	2.48e-152	6.96e-148
RP11-434D9.1	0.422221	7.8e-89	2.19e-84
SNRNP70	0.421691	1.25e-78	3.51e-74
CMBL	0.420868	1.56e-128	4.39e-124
ALDH3A2	0.420537	1.04e-97	2.92e-93
PTPN3	0.420348	3.49e-128	9.8e-124
HINT1	0.420186	4.09e-67	1.15e-62
ANKS1B	0.419985	2.76e-60	7.76e-56
AKR1C3	0.419908	7.83e-104	2.2e-99
OAF	0.419342	9.06e-136	2.54e-131
TGDS	0.41877	1.72e-84	4.83e-80
C21orf33	0.418461	1.74e-74	4.87e-70
LRRFIP1	0.418103	1.26e-71	3.54e-67
PARP10	0.418075	5.59e-57	1.57e-52
GSTZ1	0.417924	3.1e-80	8.7e-76
SERPIND1	0.417631	2.64e-81	7.41e-77
ARHGAP32	0.417322	4.65e-84	1.3e-79
CKMT2-AS1	0.416958	2.91e-73	8.16e-69
ZRANB3	0.416259	1.08e-72	3.02e-68
DNAJC22	0.414709	1.86e-118	5.22e-114
RPL3	0.413898	4.43e-42	1.24e-37
FAH	0.412961	6.45e-116	1.81e-111
GNG12-AS1	0.412756	2.72e-80	7.63e-76
PKP2	0.412307	2.38e-106	6.68e-102
DBI	0.412174	2.6e-75	7.29e-71
GPRC5C	0.41124	4.68e-94	1.31e-89
GSDMB	0.410858	9.35e-110	2.62e-105
LSS	0.409252	9.9e-108	2.78e-103
UAP1	0.408846	6.72e-92	1.89e-87
CXCL2	0.408471	9.01e-106	2.53e-101
HAPLN4	0.408352	2.65e-72	7.43e-68
RP11-118B18.1	0.408209	4.7e-82	1.32e-77
SLC25A33	0.408177	3.41e-89	9.57e-85
PHYH	0.407453	3.03e-83	8.52e-79
ZNF444	0.407343	8.87e-81	2.49e-76
INHBC	0.407223	1.61e-135	4.51e-131
ETFA	0.407139	5.93e-78	1.66e-73
IL17RC	0.404905	4.71e-78	1.32e-73
KIAA1191	0.402255	4.19e-92	1.18e-87
SLC23A2	0.401968	2e-63	5.62e-59
BBOX1	0.401511	7.85e-125	2.2e-120
RREB1	0.40127	1.79e-61	5.02e-57
SCG5	0.401167	7.85e-141	2.2e-136
LINC00969	0.401166	1.61e-70	4.53e-66
CMYA5	0.401114	9.61e-87	2.7e-82
AGPAT3	0.400326	4.4e-61	1.23e-56
TMEM220	0.400171	5.43e-112	1.52e-107
TMEM45A	0.399513	4.6e-89	1.29e-84
ERBB3	0.399284	2.28e-104	6.4e-100
ACACA	0.398711	1.19e-68	3.33e-64
SLC25A30	0.396924	1.51e-94	4.24e-90
PSAT1	0.396764	3.38e-110	9.47e-106
SLC2A12	0.396756	4.31e-106	1.21e-101
SYT9	0.396734	2.01e-109	5.63e-105
ECM2	0.396596	1.5e-107	4.2e-103
GFOD2	0.396436	2.62e-87	7.35e-83
ZNRF3	0.396405	1.15e-84	3.23e-80
RP11-431K24.1	0.396159	2.74e-100	7.7e-96
SERPINF1	0.395755	8.73e-80	2.45e-75
ELOVL2	0.394982	3.65e-90	1.02e-85
TMEM150C	0.394479	4.51e-105	1.27e-100
RPL19	0.394456	1.33e-51	3.72e-47
CRADD	0.394124	1.49e-74	4.18e-70
P4HB	0.39314	9.16e-42	2.57e-37
GNMT	0.392157	7.38e-84	2.07e-79
ATOH8	0.391919	2.29e-82	6.44e-78
PITPNM2	0.390466	1.98e-66	5.57e-62
OPTN	0.3892	4.06e-54	1.14e-49
STEAP3	0.389	3.38e-120	9.5e-116
PSD4	0.388527	3.84e-99	1.08e-94
LINC00261	0.38808	7.72e-112	2.17e-107
GCDH	0.387617	1.28e-77	3.58e-73
SPTLC3	0.386354	1.72e-89	4.82e-85
PLEKHA6	0.385263	3.5e-102	9.83e-98
PUS10	0.385079	3.81e-99	1.07e-94
GAPDH	0.384465	1.24e-47	3.49e-43
TMEM63B	0.384271	2.92e-90	8.19e-86
HMGCL	0.383072	1.2e-82	3.36e-78
RPL8	0.38265	6.75e-50	1.9e-45
OGDHL	0.382538	8.14e-105	2.28e-100
RPS9	0.381683	2.12e-47	5.95e-43
FTCDNL1	0.380439	8.73e-98	2.45e-93
ACOX2	0.379855	2.48e-130	6.95e-126
MYO5B	0.379699	5.72e-117	1.61e-112
FAM19A2	0.379551	4.69e-70	1.32e-65
FMO4	0.379409	3.47e-121	9.75e-117
TM7SF2	0.378918	4.8e-71	1.35e-66
RP11-514P8.6	0.377769	4.28e-37	1.2e-32
PIK3R1	0.377657	7.66e-54	2.15e-49
CROCCP2	0.377135	2.61e-103	7.32e-99
HIBADH	0.374795	1.13e-53	3.17e-49
ZFHX3	0.37321	5.3e-45	1.49e-40
SIRT5	0.372152	5.2e-79	1.46e-74
SIAH2	0.371862	6.88e-69	1.93e-64
CHDH	0.371333	5.1e-123	1.43e-118
ANKRD24	0.371311	8.47e-79	2.38e-74
RP11-16B13.1	0.370168	7.65e-107	2.15e-102
DIAPH2	0.369383	1.47e-72	4.12e-68
EEF2	0.36899	5.82e-46	1.63e-41
CDH1	0.368327	3.07e-95	8.61e-91
HMGB1	0.367175	1.68e-56	4.72e-52
GNAO1	0.367031	6.51e-98	1.83e-93
ATXN7L1	0.366989	2.32e-44	6.51e-40
KIAA0232	0.366776	9.78e-50	2.75e-45
RPL37A	0.366476	6.13e-42	1.72e-37
CNTN5	0.366342	4.98e-46	1.4e-41
ACVR1	0.366204	1.16e-70	3.26e-66
FETUB	0.366121	1.01e-96	2.83e-92
TMEM192	0.365665	9.43e-77	2.65e-72
MRPL23	0.365581	2e-67	5.6e-63
RP11-91K9.1	0.365548	1.74e-106	4.9e-102
RP11-403P17.5	0.365463	2.17e-64	6.09e-60
SAA1	0.365194	4.75e-32	1.33e-27
GABARAPL1	0.364501	9.23e-69	2.59e-64
PER3	0.364241	4.09e-47	1.15e-42
TNRC6A	0.363817	1.47e-58	4.12e-54
DAB1	0.363491	3.55e-88	9.96e-84
ASTN2	0.363294	8.72e-65	2.45e-60
SREBF2	0.362997	1.51e-67	4.23e-63
TFDP2	0.362498	7.18e-67	2.02e-62
DUSP10	0.358848	9.66e-87	2.71e-82
LINC00174	0.35872	1.14e-81	3.19e-77
EEF1A1	0.357349	6.84e-36	1.92e-31
IVD	0.357306	3.2e-68	8.99e-64
MVD	0.35693	1.21e-58	3.4e-54
RABEPK	0.356888	3.36e-79	9.43e-75
SLC19A3	0.35663	4.22e-96	1.18e-91
AADAC	0.356268	1.12e-102	3.15e-98
BAIAP2L1	0.356115	9.08e-84	2.55e-79
HEATR4	0.355972	4.61e-97	1.29e-92
ZER1	0.355852	4.62e-61	1.3e-56
RPL27A	0.355325	4.56e-37	1.28e-32
NR6A1	0.354628	5.27e-79	1.48e-74
SLC1A2	0.354253	1.78e-67	4.99e-63
ALG14	0.353657	1.15e-72	3.24e-68
RAD23B	0.353527	3.05e-63	8.57e-59
OPLAH	0.352717	1.52e-55	4.27e-51
REPS1	0.352677	4.15e-45	1.17e-40
GTF2IRD1	0.352563	6.02e-58	1.69e-53
CSRNP3	0.352435	1.36e-78	3.82e-74
PGPEP1	0.351751	3.62e-84	1.02e-79
ATHL1	0.351621	8.87e-51	2.49e-46
IGF1	0.350755	7.73e-73	2.17e-68
PTPRD	0.349259	2.6e-79	7.3e-75
RP11-72M17.1	0.349253	6.66e-64	1.87e-59
DECR1	0.348807	4.62e-61	1.3e-56
STAP2	0.348738	2.16e-59	6.08e-55
ASPSCR1	0.348715	7.78e-54	2.18e-49
DDT	0.34858	9.68e-60	2.72e-55
RAB26	0.348024	1.37e-57	3.86e-53
IGFBP4	0.347761	1e-59	2.81e-55
SPATA6L	0.347651	1.05e-75	2.94e-71
AKAP8L	0.346522	7.57e-36	2.13e-31
TRPM3	0.34621	4.4e-63	1.24e-58
SMIM12	0.346076	1.23e-59	3.45e-55
HSD17B3	0.345612	3.94e-90	1.11e-85
ALDH6A1	0.34559	3.58e-67	1e-62
NDUFV1	0.34493	2.4e-45	6.75e-41
GLS2	0.344898	1.6e-87	4.48e-83
BDNF-AS	0.344862	1.98e-67	5.56e-63
ONECUT2	0.344093	5.96e-132	1.67e-127
TMEM176A	0.344077	3.19e-60	8.94e-56
BCHE	0.342956	3.87e-107	1.09e-102
CEP164	0.342851	2.91e-58	8.16e-54
FBXO31	0.342409	2.5e-81	7.03e-77
DNAH6	0.342309	1.71e-63	4.8e-59
MLPH	0.342042	2.94e-94	8.24e-90
CTSZ	0.340718	1.09e-50	3.07e-46
PIPOX	0.340247	1.3e-87	3.65e-83
QPRT	0.339521	2.37e-92	6.65e-88
SCAP	0.339355	2.23e-64	6.26e-60
PROS1	0.339191	3.64e-64	1.02e-59
AMDHD1	0.339021	4e-67	1.12e-62
CRLS1	0.338733	1.93e-81	5.43e-77
LDLR	0.33767	1.66e-114	4.67e-110
PDXDC1	0.33742	2.92e-62	8.19e-58
TSHZ2	0.337305	3.19e-179	8.97e-175
ABCD3	0.337011	1.83e-60	5.14e-56
ID2	0.336766	7.93e-64	2.23e-59
ALAD	0.3367	5.95e-109	1.67e-104
PNN	0.336014	6e-48	1.68e-43
NIPSNAP1	0.334816	5.4e-89	1.52e-84
RP11-17A1.3	0.334259	3.14e-66	8.82e-62
PCK2	0.334062	2.22e-80	6.23e-76
WDR34	0.333491	8.11e-47	2.28e-42
SVIL	0.333337	1.78e-60	4.99e-56
MT-CO3	0.333068	3.85e-36	1.08e-31
VSNL1	0.33169	2.32e-110	6.51e-106
TPI1	0.331315	1.47e-43	4.14e-39
EIF2B5	0.330513	1.31e-30	3.67e-26
TPST1	0.330297	9.99e-80	2.8e-75
CYFIP2	0.330273	3.61e-68	1.01e-63
CES3	0.330221	1.35e-81	3.79e-77
RPL32	0.329945	2.76e-36	7.75e-32
RPS15	0.328762	4.1e-38	1.15e-33
GDPD4	0.328572	1.18e-88	3.32e-84
RP11-420A23.1	0.32845	1.27e-69	3.57e-65
EPS8L2	0.328156	2.43e-66	6.82e-62
MSRA	0.327987	3.99e-47	1.12e-42
BRIP1	0.327737	2.23e-76	6.27e-72
SLC25A10.1	0.327129	9.86e-52	2.77e-47
RPS19	0.326844	6.34e-28	1.78e-23
DEPDC5	0.326799	7.99e-56	2.24e-51
GALM	0.326432	4.92e-78	1.38e-73
RP11-661P17.1	0.32619	4.7e-86	1.32e-81
SEC24B	0.3253	1.14e-32	3.21e-28
SMCO4	0.32339	4.91e-72	1.38e-67
L2HGDH	0.322989	6.74e-65	1.89e-60
RP4-665J23.1	0.322919	2.68e-97	7.53e-93
FAAH	0.32263	2.54e-60	7.12e-56
GJB1	0.322118	2.93e-91	8.24e-87
SLC16A2	0.322021	2.21e-85	6.2e-81
RPL36	0.321872	1.47e-38	4.13e-34
TOB1	0.321478	1.92e-71	5.39e-67
FBXW5	0.3213	2.46e-42	6.92e-38
ANGPTL3	0.321234	1.04e-90	2.93e-86
RP11-328K4.1	0.320372	1.83e-94	5.14e-90
DPH6	0.320362	1.45e-49	4.07e-45
PPP6R2	0.320127	5.22e-44	1.47e-39
NSMF	0.319256	4.54e-38	1.27e-33
CHPT1	0.318494	2.21e-85	6.2e-81
NINL	0.318191	1.37e-51	3.85e-47
TBL1X	0.318081	6.69e-40	1.88e-35
ERP29	0.317572	1.28e-46	3.59e-42
FAM184A	0.317527	2.29e-95	6.43e-91
HEBP2	0.316619	3.62e-74	1.02e-69
CHST9	0.316228	1.14e-116	3.21e-112
CYP4F2	0.315261	8.13e-91	2.28e-86
C8G	0.314855	3.38e-69	9.5e-65
MPC2	0.314228	2.91e-80	8.17e-76
CLDN12	0.314091	3.86e-77	1.08e-72
HFM1	0.313918	2.89e-65	8.1e-61
KLHL20	0.312384	2.1e-49	5.9e-45
KATNAL2	0.312363	3.05e-59	8.57e-55
ACAA2	0.312143	6.67e-77	1.87e-72
NUDT7	0.310514	1.69e-91	4.75e-87
PRG4	0.309767	8.85e-108	2.48e-103
RPS8	0.309231	1.96e-33	5.5e-29
NAPRT1	0.309193	1.79e-55	5.02e-51
RPL13A	0.309135	1.82e-32	5.12e-28
CLSTN3	0.309089	3.25e-67	9.11e-63
RPS27A	0.308949	6.86e-33	1.92e-28
MLTK	0.308871	1.82e-54	5.12e-50
MUM1	0.308391	1.08e-50	3.04e-46
COX6C	0.307902	6.21e-36	1.74e-31
CYP4A22	0.307875	1.99e-101	5.6e-97
SHROOM1	0.307797	1.64e-64	4.61e-60
ATP5E	0.307094	2.39e-41	6.71e-37
CPPED1	0.306444	6.94e-64	1.95e-59
SPAG1	0.306119	5.44e-59	1.53e-54
XBP1	0.306054	2.52e-75	7.06e-71
ZHX3	0.305983	2.32e-34	6.51e-30
FBXO17	0.305898	5.34e-74	1.5e-69
MACROD1	0.305712	5.84e-65	1.64e-60
DDC	0.303727	1.32e-103	3.71e-99
TNKS	0.303039	1.57e-22	4.4e-18
ENTPD5	0.302775	3.36e-72	9.42e-68
GLCE	0.302653	1.15e-51	3.24e-47
SCGB2B2	0.302319	5.76e-60	1.62e-55
EHBP1	0.30219	2.7e-59	7.58e-55
EDF1	0.301709	2.08e-44	5.84e-40
RBM25	0.301488	2.4e-30	6.75e-26
AK4	0.301381	2.88e-83	8.07e-79
KCNK5	0.301276	4.75e-70	1.33e-65
ATP5J	0.301145	1.49e-61	4.19e-57
GEN1	0.301125	1.07e-81	2.99e-77
ATOX1	0.301076	2.74e-53	7.69e-49
WDR59	0.300894	4.21e-46	1.18e-41
CDK3	0.300556	6.26e-39	1.76e-34
DAG1	0.300259	1.56e-40	4.39e-36
RPL34	0.300258	4.14e-27	1.16e-22
RPL10	0.300249	2.03e-34	5.71e-30
GRAMD1C	0.299498	2.06e-74	5.77e-70
MPC1	0.299073	4.02e-66	1.13e-61
SLC25A20	0.29828	8.88e-55	2.49e-50
SCML1	0.298106	2.05e-64	5.75e-60
PEX14	0.297784	4.06e-52	1.14e-47
PCCA	0.29736	7.68e-23	2.16e-18
ERGIC1	0.29723	7.75e-45	2.18e-40
RP11-222A11.1	0.296804	4.57e-78	1.28e-73
RPS12	0.296052	1.76e-31	4.95e-27
STPG2	0.295645	1.74e-56	4.89e-52
ATP7B	0.295043	2.73e-77	7.66e-73
C2orf72	0.294763	6.06e-91	1.7e-86
DUSP1	0.294463	6.11e-39	1.72e-34
C1QTNF6	0.292989	6.71e-59	1.88e-54
KIAA1715	0.292936	2.82e-51	7.9e-47
ECI2	0.291465	2.2e-64	6.17e-60
RIMS1	0.291203	1.13e-26	3.18e-22
VSIG10	0.290193	1.84e-62	5.17e-58
RPS18	0.290077	3.42e-35	9.61e-31
MOGAT2	0.289932	3.5e-71	9.83e-67
ZNF680	0.2899	2.12e-35	5.96e-31
SULT1E1	0.289281	4.85e-88	1.36e-83
GARNL3	0.289231	1.11e-48	3.1e-44
GCNT2	0.289063	9.42e-50	2.64e-45
RPL28	0.288749	7.33e-28	2.06e-23
IL27	0.288419	7.24e-70	2.03e-65
HADH	0.287641	9.37e-73	2.63e-68
FDFT1	0.28749	1.86e-61	5.21e-57
KIAA1598	0.287418	1.44e-77	4.03e-73
CARKD	0.287325	1.99e-34	5.57e-30
MACROD2	0.286252	3.92e-80	1.1e-75
BLNK	0.286035	7e-69	1.96e-64
TMEM245	0.285611	3.6e-18	1.01e-13
SULT1A1	0.285281	1.03e-44	2.9e-40
KDM8	0.28482	4.66e-67	1.31e-62
IQCJ-SCHIP1	0.284648	1.75e-39	4.9e-35
MT-CO1	0.284516	1.63e-27	4.57e-23
RPH3AL	0.284325	9.69e-34	2.72e-29
SEPSECS	0.283944	2.06e-72	5.79e-68
FGFR1OP	0.283931	4.36e-54	1.22e-49
KLF15	0.28382	4.49e-80	1.26e-75
SMARCA1	0.282958	7.35e-58	2.06e-53
RP11-83A24.2	0.282695	3.76e-58	1.05e-53
WBSCR17	0.281739	3.95e-22	1.11e-17
NT5DC3	0.281378	7.77e-75	2.18e-70
RP11-15H20.7	0.281299	6.17e-76	1.73e-71
ZNHIT1	0.281153	1.28e-37	3.58e-33
SLC9B2	0.280746	2.3e-79	6.45e-75
XRCC5	0.279378	2.28e-18	6.39e-14
SLC39A14	0.279377	5.34e-193	1.5e-188
HDAC6	0.279253	1.44e-46	4.04e-42
HECTD1	0.279079	2.02e-33	5.68e-29
FAHD2A	0.278864	1.64e-44	4.59e-40
MAPK6	0.278454	3.06e-30	8.6e-26
TBC1D14	0.277708	1.06e-50	2.97e-46
FAM35A	0.276847	6.27e-53	1.76e-48
NFX1	0.275814	3.47e-48	9.74e-44
NBPF10	0.27558	1.13e-38	3.16e-34
TACC2	0.275101	5.02e-36	1.41e-31
SDC4	0.275096	1.47e-64	4.13e-60
DBH-AS1	0.274462	6.99e-41	1.96e-36
DPYD	0.273849	5.39e-49	1.51e-44
RPS24	0.273716	6.05e-32	1.7e-27
LEAP2	0.272766	4.43e-71	1.24e-66
SAT2	0.272762	3.88e-47	1.09e-42
NOTCH2	0.272658	1.5e-53	4.21e-49
TANGO6	0.272003	1.37e-33	3.86e-29
ZNF281	0.270525	4.27e-65	1.2e-60
FAM105B	0.270189	2.25e-59	6.32e-55
ENPEP	0.269912	3.86e-79	1.08e-74
CCS	0.269446	3.86e-35	1.08e-30
NDRG2	0.269287	4.49e-26	1.26e-21
DDAH1	0.268649	2.6e-71	7.29e-67
SLC22A23	0.268128	9.09e-67	2.55e-62
ATP11C	0.267579	3.39e-30	9.52e-26
NIT2	0.26752	1.37e-71	3.84e-67
KLC4	0.266973	3.04e-60	8.53e-56
PCMT1	0.264945	2.54e-44	7.13e-40
FAM46A	0.26462	3.7e-67	1.04e-62
SCCPDH	0.263701	5.52e-63	1.55e-58
PALM3	0.263546	5.57e-68	1.56e-63
RPS16	0.262679	2.85e-28	8.01e-24
IQGAP2	0.262644	3.89e-56	1.09e-51
NBPF15	0.261888	1.14e-47	3.2e-43
ALDH5A1	0.261884	3.56e-62	1e-57
TMPRSS2	0.261708	7.92e-78	2.22e-73
RHPN2	0.260898	1.47e-37	4.12e-33
POFUT1	0.260794	5.87e-68	1.65e-63
SLC39A5	0.260492	3.01e-60	8.45e-56
PAPD7	0.26036	2.55e-23	7.17e-19
RPL30	0.260312	1.63e-29	4.58e-25
TEF	0.259963	5.61e-48	1.58e-43
CLDN1	0.259803	1.4e-91	3.92e-87
SNORA76	0.259706	3.76e-47	1.05e-42
APOO	0.258831	3.74e-29	1.05e-24
VKORC1L1	0.258688	1.46e-35	4.09e-31
PFKL	0.258429	7.93e-27	2.23e-22
ERBB2	0.258332	1.19e-40	3.34e-36
MPHOSPH9	0.257931	7.7e-51	2.16e-46
USP38	0.257905	1.18e-47	3.32e-43
RXRA	0.257312	7.45e-38	2.09e-33
ACADVL	0.257217	5.97e-38	1.67e-33
ACOT13	0.257152	9.53e-65	2.68e-60
HLCS	0.257149	2.92e-42	8.21e-38
CEP70	0.256434	5.66e-57	1.59e-52
HABP2	0.254932	4.88e-69	1.37e-64
MICAL3	0.254911	2.71e-43	7.62e-39
MTSS1	0.253283	3.82e-41	1.07e-36
MT-ATP6	0.252705	6.15e-31	1.73e-26
ASCC1	0.25227	8.54e-19	2.4e-14
NT5DC1	0.251628	2.98e-30	8.36e-26
NUP210	0.25128	1.85e-76	5.19e-72
MORC3	0.251028	2.81e-30	7.89e-26
RPS14	0.250885	1.91e-26	5.36e-22
AL163953.3	0.250592	1.81e-33	5.08e-29
LARP1	0.250476	1.59e-28	4.45e-24
ULK1	0.250417	1.19e-32	3.34e-28
MSH3	0.250386	1.75e-39	4.92e-35
DIAPH1	0.250367	1.72e-80	4.84e-76
FRY	0.250328	3.94e-35	1.11e-30

## Sheet: Table S5
Supplementary Table S5: The 94 hepatocytes specified liver zonation markers used for classification.
Gene symbol (Mus musculus)	Gene symbol (Homo sapiens)	Type
Abcb4	ABCB4	Central marker
Abcc2	ABCC2	Central marker
Abcg8	ABCG8	Central marker
Acot12	ACOT12	Central marker
Acsf2	ACSF2	Central marker
Acss3	ACSS3	Central marker
Aldh3a2	ALDH3A2	Central marker
Aqp9	AQP9	Central marker
Atrn	ATRN	Central marker
C6	C6	Central marker
Cgnl1	CGNL1	Central marker
Cobl	COBL	Central marker
Cyp27a1	CYP27A1	Central marker
Cyp2e1	CYP2E1	Central marker
Dcaf6	DCAF6	Central marker
Ell2	ELL2	Central marker
Entpd5	ENTPD5	Central marker
F5	F5	Central marker
Foxp2	FOXP2	Central marker
Glt1d1	GLT1D1	Central marker
Hlf	HLF	Central marker
Irs2	IRS2	Central marker
Lhpp	LHPP	Central marker
Pank1	PANK1	Central marker
Pcsk6	PCSK6	Central marker
Pde3b	PDE3B	Central marker
Pde4dip	PDE4DIP	Central marker
Pfkfb1	PFKFB1	Central marker
Pon1	PON1	Central marker
Por	POR	Central marker
Ppara	PPARA	Central marker
Ppp2r1b	PPP2R1B	Central marker
Rgn	RGN	Central marker
Sgk2	SGK2	Central marker
Slc19a2	SLC19A2	Central marker
Slc22a1	SLC22A1	Central marker
Slc25a42	SLC25A42	Central marker
Sord	SORD	Central marker
Ugt2b34	UGT2B10	Central marker
Afm	AFM	Portal marker
Agxt	AGXT	Portal marker
Ahsg	AHSG	Portal marker
Alb	ALB	Portal marker
Aldh1l1	ALDH1L1	Portal marker
Aldob	ALDOB	Portal marker
Asgr2	ASGR2	Portal marker
Asl	ASL	Portal marker
Aspg	ASPG	Portal marker
Ass1	ASS1	Portal marker
C8a	C8A	Portal marker
C8b	C8B	Portal marker
C9	C9	Portal marker
Ephx2	EPHX2	Portal marker
F10	F10	Portal marker
F2	F2	Portal marker
F7	F7	Portal marker
Fbp1	FBP1	Portal marker
Fga	FGA	Portal marker
Fgg	FGG	Portal marker
Ftcd	FTCD	Portal marker
Gas2	GAS2	Portal marker
Gldc	GLDC	Portal marker
Got1	GOT1	Portal marker
Grb14	GRB14	Portal marker
Gys2	GYS2	Portal marker
Hal	HAL	Portal marker
Hmgcs2	HMGCS2	Portal marker
Hsd17b13	HSD17B13	Portal marker
Hsd17b6	HSD17B6	Portal marker
Ido2	IDO2	Portal marker
Itih1	ITIH1	Portal marker
Itih2	ITIH2	Portal marker
Itih3	ITIH3	Portal marker
Khk	KHK	Portal marker
Kynu	KYNU	Portal marker
Maob	MAOB	Portal marker
Mfsd2a	MFSD2A	Portal marker
Pck1	PCK1	Portal marker
Pdia5	PDIA5	Portal marker
Pecr	PECR	Portal marker
Plg	PLG	Portal marker
Plin2	PLIN2	Portal marker
Pnpla7	PNPLA7	Portal marker
Qdpr	QDPR	Portal marker
Sdc1	SDC1	Portal marker
Sdc2	SDC2	Portal marker
Sds	SDS	Portal marker
Serpinc1	SERPINC1	Portal marker
Serpinf1	SERPINF1	Portal marker
Serpinf2	SERPINF2	Portal marker
Slc30a10	SLC30A10	Portal marker
Slc6a13	SLC6A13	Portal marker
Tat	TAT	Portal marker
Uroc1	UROC1	Portal marker

## Sheet: Table S6
Supplementary Table S6: Functional enrichment analyses of hepatocytes specified zonation markers
Central markers
Term	Description	Category	Pvalue	Adj.pvalue	Ratio	Symbols
GO:0032787	monocarboxylic acid metabolic process	GO Biological Processes	6.14126e-10	1.36772e-05	10/502	ALDH3A2,CYP2E1,CYP27A1,PFKFB1,POR,PPARA,SORD,UGT2B10,ACSF2,ACOT12
R-HSA-556833	Metabolism of lipids	Reactome Gene Sets	3.47316e-07	0.00128918	9/743	ALDH3A2,CYP2E1,CYP27A1,ABCB4,PON1,PPARA,ACSS3,ACSF2,ACOT12
GO:0006631	fatty acid metabolic process	GO Biological Processes	3.67329e-06	0.00511299	6/326	ALDH3A2,CYP2E1,POR,PPARA,ACSF2,ACOT12
R-HSA-8978868	Fatty acid metabolism	Reactome Gene Sets	8.02333e-05	0.0417728	4/177	ALDH3A2,PON1,ACSF2,ACOT12
hsa04976	Bile secretion	KEGG Pathway	1.67561e-09	1.86588e-05	6/89	AQP9,ABCC2,ABCB4,SLC22A1,UGT2B10,ABCG8
WP5238	Cholestasis	WikiPathways	9.11024e-09	6.76314e-05	4/19	ABCC2,ABCB4,SLC22A1,ABCG8
WP299	Nuclear receptors in lipid metabolism and toxicity	WikiPathways	1.21253e-07	0.000675109	4/35	ABCC2,CYP2E1,ABCB4,PPARA
WP5176	Disorders of bile acid synthesis and biliary transport	WikiPathways	2.24236e-06	0.00416164	3/20	ABCC2,CYP27A1,ABCB4
GO:0042908	xenobiotic transport	GO Biological Processes	2.37802e-05	0.0206308	3/43	ABCC2,ABCB4,SLC22A1
hsa02010	ABC transporters	KEGG Pathway	2.72942e-05	0.020961	3/45	ABCC2,ABCB4,ABCG8
R-HSA-382551	Transport of small molecules	Reactome Gene Sets	3.66621e-05	0.0272168	7/729	AQP9,ABCC2,PCSK6,ABCB4,SLC22A1,SGK2,ABCG8
GO:0015850	organic hydroxy compound transport	GO Biological Processes	5.55548e-05	0.0334395	4/161	AQP9,ABCC2,SLC22A1,ABCG8
GO:0015711	organic anion transport	GO Biological Processes	5.91056e-05	0.0346405	5/324	AQP9,ABCC2,ABCB4,SLC19A2,SLC25A42
GO:0010876	lipid localization	GO Biological Processes	0.00010355	0.0480453	5/365	AQP9,ABCC2,ABCB4,PPARA,ABCG8
R-HSA-9748784	Drug ADME	Reactome Gene Sets	1.81067e-07	0.00080651	5/99	ABCC2,CYP2E1,PON1,SLC22A1,UGT2B10
R-HSA-9749641	Aspirin ADME	Reactome Gene Sets	2.54974e-05	0.020961	3/44	ABCC2,CYP2E1,UGT2B10
GO:0046364	monosaccharide biosynthetic process	GO Biological Processes	4.8432e-07	0.0015409	4/49	PFKFB1,PPARA,SORD,RGN
GO:0044283	small molecule biosynthetic process	GO Biological Processes	1.50497e-06	0.00372414	7/446	CYP2E1,CYP27A1,PFKFB1,PPARA,SORD,RGN,ACSS3
GO:0005996	monosaccharide metabolic process	GO Biological Processes	2.95915e-06	0.00439649	5/174	PFKFB1,PPARA,SORD,IRS2,RGN
GO:0010906	regulation of glucose metabolic process	GO Biological Processes	1.11784e-05	0.0124477	4/107	PFKFB1,PPARA,IRS2,RGN
GO:0006006	glucose metabolic process	GO Biological Processes	1.38696e-05	0.014709	4/113	PFKFB1,PPARA,SORD,IRS2
GO:0045923	positive regulation of fatty acid metabolic process	GO Biological Processes	1.90892e-05	0.0184841	3/40	PPARA,IRS2,RGN
GO:0010907	positive regulation of glucose metabolic process	GO Biological Processes	2.21409e-05	0.0205458	3/42	PPARA,IRS2,RGN
GO:0016051	carbohydrate biosynthetic process	GO Biological Processes	2.40852e-05	0.0206308	4/130	PFKFB1,PPARA,SORD,RGN
GO:0019319	hexose biosynthetic process	GO Biological Processes	2.72942e-05	0.020961	3/45	PFKFB1,PPARA,SORD
GO:0062013	positive regulation of small molecule metabolic process	GO Biological Processes	4.44061e-05	0.0304927	4/152	POR,PPARA,IRS2,RGN
GO:0019318	hexose metabolic process	GO Biological Processes	4.67275e-05	0.0304927	4/154	PFKFB1,PPARA,SORD,IRS2
GO:0045834	positive regulation of lipid metabolic process	GO Biological Processes	4.67275e-05	0.0304927	4/154	POR,PPARA,IRS2,RGN
GO:0010675	regulation of cellular carbohydrate metabolic process	GO Biological Processes	4.79209e-05	0.0304927	4/155	PFKFB1,PPARA,IRS2,RGN
GO:0010676	positive regulation of cellular carbohydrate metabolic process	GO Biological Processes	5.27972e-05	0.0326624	3/56	PPARA,IRS2,RGN
GO:0062012	regulation of small molecule metabolic process	GO Biological Processes	7.31776e-05	0.0417728	5/339	PFKFB1,POR,PPARA,IRS2,RGN
GO:0050994	regulation of lipid catabolic process	GO Biological Processes	7.51642e-05	0.0417728	3/63	PDE3B,PPARA,IRS2
GO:0019216	regulation of lipid metabolic process	GO Biological Processes	8.16694e-05	0.0417728	5/347	PDE3B,POR,PPARA,IRS2,RGN
GO:0006109	regulation of carbohydrate metabolic process	GO Biological Processes	9.71881e-05	0.0470538	4/186	PFKFB1,PPARA,IRS2,RGN
GO:0043434	response to peptide hormone	GO Biological Processes	0.000100919	0.0478204	5/363	PDE3B,PFKFB1,POR,PPARA,IRS2
GO:0072531	pyrimidine-containing compound transmembrane transport	GO Biological Processes	7.19838e-07	0.00200394	3/14	AQP9,SLC22A1,SLC19A2
GO:0072530	purine-containing compound transmembrane transport	GO Biological Processes	4.50387e-06	0.00557254	3/25	AQP9,SLC22A1,SLC25A42
GO:0015695	organic cation transport	GO Biological Processes	1.50528e-05	0.0152382	3/37	SLC22A1,SLC19A2,SLC25A42
GO:0032368	regulation of lipid transport	GO Biological Processes	1.67772e-06	0.00373644	5/155	ABCB4,PON1,PPARA,IRS2,ABCG8
WP2882	Nuclear receptors meta-pathway	WikiPathways	2.96113e-06	0.00439649	6/314	ABCC2,ABCB4,PPARA,IRS2,SLC19A2,ABCG8
GO:1905952	regulation of lipid localization	GO Biological Processes	3.993e-06	0.00523106	5/185	ABCB4,PON1,PPARA,IRS2,ABCG8
GO:1905953	negative regulation of lipid localization	GO Biological Processes	8.2529e-05	0.0417728	3/65	PPARA,IRS2,ABCG8
GO:0031667	response to nutrient levels	GO Biological Processes	1.95572e-06	0.00395961	7/464	F5,PFKFB1,PON1,POR,PPARA,SORD,ABCG8
GO:0009991	response to extracellular stimulus	GO Biological Processes	2.9566e-06	0.00439649	7/494	F5,PFKFB1,PON1,POR,PPARA,SORD,ABCG8
hsa00053	Ascorbate and aldarate metabolism	KEGG Pathway	7.91482e-06	0.00927742	3/30	ALDH3A2,UGT2B10,RGN
hsa01240	Biosynthesis of cofactors	KEGG Pathway	4.5556e-05	0.0304927	4/153	ALDH3A2,UGT2B10,RGN,PANK1
WP43	Oxidation by cytochrome P450	WikiPathways	7.87904e-05	0.0417728	3/64	CYP2E1,CYP27A1,POR
R-HSA-211897	Cytochrome P450 - arranged by substrate type	Reactome Gene Sets	8.63817e-05	0.0427513	3/66	CYP2E1,CYP27A1,POR
Portal markers
Term	Description	Category	Pvalue	Adj.pvalue	Ratio	Symbols
GO:1901605	alpha-amino acid metabolic process	GO Biological Processes	5.5248e-19	1.23341e-14	14/197	AGXT,ASL,ASS1,GLDC,GOT1,HAL,QDPR,TAT,KYNU,FTCD,SDS,UROC1,IDO2,ASPG
GO:0006520	cellular amino acid metabolic process	GO Biological Processes	7.86788e-17	4.69271e-13	14/280	AGXT,ASL,ASS1,GLDC,GOT1,HAL,QDPR,TAT,KYNU,FTCD,SDS,UROC1,IDO2,ASPG
GO:0044282	small molecule catabolic process	GO Biological Processes	9.2464e-17	4.69271e-13	15/363	AGXT,ALDOB,GLDC,GOT1,HAL,PCK1,QDPR,TAT,HSD17B6,KYNU,ALDH1L1,FTCD,SDS,UROC1,IDO2
GO:0009063	cellular amino acid catabolic process	GO Biological Processes	1.051e-16	4.69271e-13	11/111	AGXT,GLDC,GOT1,HAL,QDPR,TAT,KYNU,FTCD,SDS,UROC1,IDO2
GO:0046395	carboxylic acid catabolic process	GO Biological Processes	1.71415e-16	6.37805e-13	13/225	AGXT,GLDC,GOT1,HAL,PCK1,QDPR,TAT,KYNU,ALDH1L1,FTCD,SDS,UROC1,IDO2
GO:0016054	organic acid catabolic process	GO Biological Processes	2.15778e-16	6.88177e-13	13/229	AGXT,GLDC,GOT1,HAL,PCK1,QDPR,TAT,KYNU,ALDH1L1,FTCD,SDS,UROC1,IDO2
GO:0043648	dicarboxylic acid metabolic process	GO Biological Processes	9.79768e-16	2.73417e-12	10/91	ASL,ASS1,GOT1,HAL,PCK1,TAT,KYNU,ALDH1L1,FTCD,UROC1
R-HSA-71291	Metabolism of amino acids and derivatives	Reactome Gene Sets	4.36618e-15	1.08306e-11	14/374	AGXT,ASL,ASS1,GLDC,GOT1,HAL,QDPR,TAT,KYNU,FTCD,SDS,UROC1,IDO2,ASPG
WP3925	Amino acid metabolism	WikiPathways	5.42364e-12	9.31406e-09	8/91	ASS1,GOT1,HAL,HMGCS2,PCK1,TAT,FTCD,SDS
GO:1901606	alpha-amino acid catabolic process	GO Biological Processes	6.48124e-12	1.03353e-08	8/93	AGXT,GLDC,GOT1,QDPR,TAT,KYNU,SDS,IDO2
GO:0006536	glutamate metabolic process	GO Biological Processes	1.96943e-11	2.44264e-08	6/31	ASL,GOT1,HAL,TAT,FTCD,UROC1
GO:0009064	glutamine family amino acid metabolic process	GO Biological Processes	5.47299e-11	5.8183e-08	7/71	ASL,ASS1,GOT1,HAL,TAT,FTCD,UROC1
GO:0019556	histidine catabolic process to glutamate and formamide	GO Biological Processes	2.29029e-08	1.02262e-05	3/4	HAL,FTCD,UROC1
GO:0019557	histidine catabolic process to glutamate and formate	GO Biological Processes	2.29029e-08	1.02262e-05	3/4	HAL,FTCD,UROC1
GO:0043606	formamide metabolic process	GO Biological Processes	2.29029e-08	1.02262e-05	3/4	HAL,FTCD,UROC1
hsa00340	Histidine metabolism	KEGG Pathway	7.05529e-08	2.54047e-05	4/22	HAL,MAOB,FTCD,UROC1
GO:0015942	formate metabolic process	GO Biological Processes	1.14219e-07	3.98427e-05	3/6	HAL,FTCD,UROC1
WP4661	Amino acid metabolism pathway excerpt: histidine catabolism extension	WikiPathways	1.14219e-07	3.98427e-05	3/6	HAL,FTCD,UROC1
GO:0032787	monocarboxylic acid metabolic process	GO Biological Processes	2.93489e-07	8.40019e-05	9/502	AGXT,ALDOB,HAL,PCK1,KYNU,FTCD,SDS,PECR,UROC1
GO:0006548	histidine catabolic process	GO Biological Processes	3.18986e-07	8.79181e-05	3/8	HAL,FTCD,UROC1
R-HSA-70921	Histidine catabolism	Reactome Gene Sets	3.18986e-07	8.79181e-05	3/8	HAL,FTCD,UROC1
GO:0006547	histidine metabolic process	GO Biological Processes	6.81776e-07	0.000161922	3/10	HAL,FTCD,UROC1
hsa04610	Complement and coagulation cascades	KEGG Pathway	4.90633e-18	5.47669e-14	11/85	SERPINC1,C8A,C8B,C9,F2,F7,F10,FGA,FGG,PLG,SERPINF2
WP272	Blood clotting cascade	WikiPathways	7.51461e-15	1.67764e-11	7/22	F2,F7,F10,FGA,FGG,PLG,SERPINF2
R-HSA-381426	Regulation of Insulin-like Growth Factor (IGF) transport and uptake by Insulin-like Growth Factor Binding Proteins (IGFBPs)	Reactome Gene Sets	1.45456e-12	2.95209e-09	9/125	AHSG,ALB,SERPINC1,F2,FGA,FGG,ITIH2,PLG,SDC2
R-HSA-109582	Hemostasis	Reactome Gene Sets	4.24769e-12	7.90248e-09	14/621	AHSG,ALB,SERPINC1,F2,F7,F10,FGA,FGG,GRB14,ITIH3,PLG,SERPINF2,SDC1,SDC2
WP558	Complement and coagulation cascades	WikiPathways	1.26001e-11	1.82869e-08	7/58	SERPINC1,C9,F2,F7,F10,PLG,SERPINF2
GO:0030193	regulation of blood coagulation	GO Biological Processes	4.94028e-11	5.51458e-08	7/70	SERPINC1,F2,F7,FGA,FGG,PLG,SERPINF2
GO:1900046	regulation of hemostasis	GO Biological Processes	6.05394e-11	6.14337e-08	7/72	SERPINC1,F2,F7,FGA,FGG,PLG,SERPINF2
GO:0050818	regulation of coagulation	GO Biological Processes	8.12288e-11	7.88449e-08	7/75	SERPINC1,F2,F7,FGA,FGG,PLG,SERPINF2
R-HSA-140877	Formation of Fibrin Clot (Clotting Cascade)	Reactome Gene Sets	8.63025e-11	8.02793e-08	6/39	SERPINC1,F2,F7,F10,FGA,FGG
GO:0042730	fibrinolysis	GO Biological Processes	1.90566e-10	1.70176e-07	5/19	F2,FGA,FGG,PLG,SERPINF2
WP15	Selenium micronutrient network	WikiPathways	2.16551e-10	1.79055e-07	7/86	ALB,F2,F7,FGA,FGG,PLG,KYNU
WP4927	COVID-19, thrombosis and anticoagulation	WikiPathways	3.44495e-10	2.74673e-07	4/7	F2,FGA,FGG,PLG
R-HSA-140875	Common Pathway of Fibrin Clot Formation	Reactome Gene Sets	4.29791e-10	3.23546e-07	5/22	SERPINC1,F2,F10,FGA,FGG
WP2806	Complement system	WikiPathways	5.09849e-10	3.67173e-07	7/97	ALB,C8A,C9,F10,FGA,FGG,PLG
R-HSA-8957275	Post-translational protein phosphorylation	Reactome Gene Sets	1.0898e-09	7.15582e-07	7/108	AHSG,ALB,SERPINC1,FGA,FGG,ITIH2,SDC2
WP176	Folate metabolism	WikiPathways	3.04116e-09	1.88594e-06	6/69	ALB,F2,F7,FGA,FGG,PLG
R-HSA-114608	Platelet degranulation	Reactome Gene Sets	3.79373e-09	2.22881e-06	7/129	AHSG,ALB,FGA,FGG,ITIH3,PLG,SERPINF2
R-HSA-76005	Response to elevated platelet cytosolic Ca2+	Reactome Gene Sets	4.94734e-09	2.76123e-06	7/134	AHSG,ALB,FGA,FGG,ITIH3,PLG,SERPINF2
GO:0061041	regulation of wound healing	GO Biological Processes	5.77304e-09	3.14349e-06	7/137	SERPINC1,F2,F7,FGA,FGG,PLG,SERPINF2
GO:0030195	negative regulation of blood coagulation	GO Biological Processes	2.1642e-08	1.02262e-05	5/46	F2,FGA,FGG,PLG,SERPINF2
GO:1900047	negative regulation of hemostasis	GO Biological Processes	2.4185e-08	1.05869e-05	5/47	F2,FGA,FGG,PLG,SERPINF2
R-HSA-76002	Platelet activation, signaling and aggregation	Reactome Gene Sets	2.5623e-08	1.10007e-05	8/263	AHSG,ALB,F2,FGA,FGG,ITIH3,PLG,SERPINF2
GO:0007596	blood coagulation	GO Biological Processes	2.79127e-08	1.15398e-05	7/172	SERPINC1,F2,F7,F10,FGA,FGG,PLG
GO:1903034	regulation of response to wounding	GO Biological Processes	2.79127e-08	1.15398e-05	7/172	SERPINC1,F2,F7,FGA,FGG,PLG,SERPINF2
GO:0050817	coagulation	GO Biological Processes	3.02246e-08	1.22684e-05	7/174	SERPINC1,F2,F7,F10,FGA,FGG,PLG
GO:0050819	negative regulation of coagulation	GO Biological Processes	3.32674e-08	1.32624e-05	5/50	F2,FGA,FGG,PLG,SERPINF2
GO:0007599	hemostasis	GO Biological Processes	3.39956e-08	1.33149e-05	7/177	SERPINC1,F2,F7,F10,FGA,FGG,PLG
GO:0042060	wound healing	GO Biological Processes	1.60719e-07	5.35532e-05	8/334	SERPINC1,F2,F7,F10,FGA,FGG,PLG,SDC1
GO:0030194	positive regulation of blood coagulation	GO Biological Processes	1.95884e-07	6.33785e-05	4/28	F2,F7,PLG,SERPINF2
GO:1900048	positive regulation of hemostasis	GO Biological Processes	1.95884e-07	6.33785e-05	4/28	F2,F7,PLG,SERPINF2
GO:0061045	negative regulation of wound healing	GO Biological Processes	2.44682e-07	7.58683e-05	5/74	F2,FGA,FGG,PLG,SERPINF2
GO:0050820	positive regulation of coagulation	GO Biological Processes	2.61475e-07	7.79283e-05	4/30	F2,F7,PLG,SERPINF2
GO:0050878	regulation of body fluid levels	GO Biological Processes	3.71584e-07	9.99473e-05	8/373	SERPINC1,F2,F7,F10,FGA,FGG,PLG,SERPINF2
GO:1903035	negative regulation of response to wounding	GO Biological Processes	6.52972e-07	0.000160193	5/90	F2,FGA,FGG,PLG,SERPINF2
GO:0009611	response to wounding	GO Biological Processes	1.35052e-06	0.000298518	8/443	SERPINC1,F2,F7,F10,FGA,FGG,PLG,SDC1
GO:0051918	negative regulation of fibrinolysis	GO Biological Processes	1.61861e-06	0.000347456	3/13	F2,PLG,SERPINF2
WP1533	Vitamin B12 metabolism	WikiPathways	2.31759e-06	0.00047468	4/51	ALB,F2,F7,PLG
GO:0051917	regulation of fibrinolysis	GO Biological Processes	4.58837e-06	0.000839635	3/18	F2,PLG,SERPINF2
GO:0090303	positive regulation of wound healing	GO Biological Processes	5.09715e-06	0.000917693	4/62	F2,F7,PLG,SERPINF2
GO:1903036	positive regulation of response to wounding	GO Biological Processes	1.21171e-05	0.00201877	4/77	F2,F7,PLG,SERPINF2
M169	PID INTEGRIN2 PATHWAY	Canonical Pathways	2.02565e-05	0.00314046	3/29	F10,FGA,FGG
WP5115	Network map of SARS-CoV-2 signaling pathway	WikiPathways	4.87846e-05	0.00684979	5/218	ALB,C8A,FGA,FGG,ITIH3
R-HSA-76009	Platelet Aggregation (Plug Formation)	Reactome Gene Sets	5.00134e-05	0.00697843	3/39	F2,FGA,FGG
M174	PID UPA UPAR PATHWAY	Canonical Pathways	6.25818e-05	0.0083661	3/42	FGA,FGG,PLG
M53	PID INTEGRIN3 PATHWAY	Canonical Pathways	6.71887e-05	0.00887566	3/43	FGA,FGG,SDC1
WP4136	Fibrin complement receptor 3 signaling pathway	WikiPathways	6.71887e-05	0.00887566	3/43	FGA,FGG,PLG
M92	PID ANGIOPOIETIN RECEPTOR PATHWAY	Canonical Pathways	9.9533e-05	0.0126254	3/49	F2,GRB14,PLG
GO:0003018	vascular process in circulatory system	GO Biological Processes	0.000133532	0.0164701	5/270	FGA,FGG,SERPINF2,SLC6A13,MFSD2A
GO:0032102	negative regulation of response to external stimulus	GO Biological Processes	0.000135083	0.0165699	6/433	F2,FGA,FGG,SERPINF1,PLG,SERPINF2
R-HSA-1474244	Extracellular matrix organization	Reactome Gene Sets	0.000217799	0.0253248	5/300	FGA,FGG,PLG,SDC1,SDC2
GO:0022604	regulation of cell morphogenesis	GO Biological Processes	0.000260981	0.0297266	5/312	F2,FGA,FGG,GAS2,MFSD2A
GO:0022407	regulation of cell-cell adhesion	GO Biological Processes	0.000263124	0.0298185	6/490	ASS1,FGA,FGG,PCK1,PLG,SERPINF2
WP4583	Biomarkers for urea cycle disorders	WikiPathways	1.31059e-11	1.82869e-08	5/12	ASL,ASS1,F7,F10,GOT1
GO:0044283	small molecule biosynthetic process	GO Biological Processes	4.34777e-10	3.23546e-07	11/446	AGXT,ASL,ASS1,FBP1,GOT1,HMGCS2,PCK1,QDPR,KYNU,SDS,PECR
WP106	Alanine and aspartate metabolism	WikiPathways	4.83929e-09	2.76123e-06	4/12	AGXT,ASL,ASS1,GOT1
GO:1901607	alpha-amino acid biosynthetic process	GO Biological Processes	1.59653e-07	5.35532e-05	5/68	AGXT,ASL,ASS1,GOT1,SDS
hsa01230	Biosynthesis of amino acids	KEGG Pathway	2.61797e-07	7.79283e-05	5/75	ALDOB,ASL,ASS1,GOT1,SDS
GO:0008652	cellular amino acid biosynthetic process	GO Biological Processes	2.79847e-07	8.11374e-05	5/76	AGXT,ASL,ASS1,GOT1,SDS
GO:0046394	carboxylic acid biosynthetic process	GO Biological Processes	5.9829e-07	0.000151782	7/270	AGXT,ASL,ASS1,GOT1,KYNU,SDS,PECR
hsa00250	Alanine, aspartate and glutamate metabolism	KEGG Pathway	6.24209e-07	0.000155933	4/37	AGXT,ASL,ASS1,GOT1
GO:0016053	organic acid biosynthetic process	GO Biological Processes	6.2862e-07	0.000155933	7/272	AGXT,ASL,ASS1,GOT1,KYNU,SDS,PECR
GO:0009066	aspartate family amino acid metabolic process	GO Biological Processes	1.81188e-06	0.000381606	4/48	ASS1,GOT1,SDS,ASPG
hsa00220	Arginine biosynthesis	KEGG Pathway	8.61478e-06	0.00150254	3/22	ASL,ASS1,GOT1
WP4595	Urea cycle and associated pathways	WikiPathways	1.12931e-05	0.00190998	3/24	ASL,ASS1,GOT1
M3468	NABA ECM REGULATORS	Canonical Pathways	1.65573e-11	2.17437e-08	10/238	SERPINC1,F2,F7,F10,ITIH1,ITIH2,ITIH3,SERPINF1,PLG,SERPINF2
M5885	NABA MATRISOME ASSOCIATED	Canonical Pathways	8.5405e-09	4.43411e-06	12/751	SERPINC1,F2,F7,F10,ITIH1,ITIH2,ITIH3,SERPINF1,PLG,SERPINF2,SDC1,SDC2
GO:0045861	negative regulation of proteolysis	GO Biological Processes	2.39579e-07	7.53325e-05	8/352	AHSG,SERPINC1,F2,ITIH1,ITIH2,ITIH3,SERPINF1,SERPINF2
GO:0010951	negative regulation of endopeptidase activity	GO Biological Processes	3.7638e-07	0.000100032	7/252	AHSG,SERPINC1,ITIH1,ITIH2,ITIH3,SERPINF1,SERPINF2
GO:0010466	negative regulation of peptidase activity	GO Biological Processes	5.01632e-07	0.000128723	7/263	AHSG,SERPINC1,ITIH1,ITIH2,ITIH3,SERPINF1,SERPINF2
GO:0051346	negative regulation of hydrolase activity	GO Biological Processes	5.08549e-06	0.000917693	7/373	AHSG,SERPINC1,ITIH1,ITIH2,ITIH3,SERPINF1,SERPINF2
GO:0052548	regulation of endopeptidase activity	GO Biological Processes	1.24249e-05	0.00204714	7/428	AHSG,SERPINC1,ITIH1,ITIH2,ITIH3,SERPINF1,SERPINF2
GO:0052547	regulation of peptidase activity	GO Biological Processes	1.9477e-05	0.00306214	7/459	AHSG,SERPINC1,ITIH1,ITIH2,ITIH3,SERPINF1,SERPINF2
GO:0030212	hyaluronan metabolic process	GO Biological Processes	2.02565e-05	0.00314046	3/29	ITIH1,ITIH2,ITIH3
GO:0030162	regulation of proteolysis	GO Biological Processes	6.09686e-05	0.00835045	8/750	AHSG,SERPINC1,F2,ITIH1,ITIH2,ITIH3,SERPINF1,SERPINF2
GO:0010038	response to metal ion	GO Biological Processes	4.49036e-11	5.27618e-08	11/360	ASS1,FBP1,FGA,FGG,HMGCS2,KHK,MAOB,SERPINF1,SDC1,TAT,SLC30A10
GO:0051384	response to glucocorticoid	GO Biological Processes	1.99434e-10	1.71245e-07	8/142	ASS1,GOT1,HMGCS2,MAOB,PCK1,SERPINF1,SDC1,TAT
GO:0031960	response to corticosteroid	GO Biological Processes	6.60446e-10	4.60764e-07	8/165	ASS1,GOT1,HMGCS2,MAOB,PCK1,SERPINF1,SDC1,TAT
GO:0009725	response to hormone	GO Biological Processes	8.67493e-10	5.86872e-07	13/764	ASS1,F7,FBP1,GOT1,GRB14,HMGCS2,KHK,MAOB,PCK1,SERPINF1,SDC1,TAT,SLC30A10
GO:0010035	response to inorganic substance	GO Biological Processes	2.80144e-09	1.78692e-06	11/533	ASS1,FBP1,FGA,FGG,HMGCS2,KHK,MAOB,SERPINF1,SDC1,TAT,SLC30A10
GO:1901654	response to ketone	GO Biological Processes	3.53157e-09	2.13087e-06	8/204	ASS1,F7,FBP1,HMGCS2,MAOB,PCK1,SERPINF1,TAT
GO:1901652	response to peptide	GO Biological Processes	8.09522e-09	4.303e-06	10/451	ASS1,F7,FBP1,GOT1,GRB14,HMGCS2,KHK,PCK1,SERPINF1,SLC30A10
GO:0043434	response to peptide hormone	GO Biological Processes	1.8698e-08	9.27628e-06	9/363	ASS1,F7,FBP1,GOT1,GRB14,HMGCS2,KHK,PCK1,SLC30A10
GO:0048545	response to steroid hormone	GO Biological Processes	4.51364e-08	1.73736e-05	8/283	ASS1,GOT1,HMGCS2,MAOB,PCK1,SERPINF1,SDC1,TAT
GO:0071375	cellular response to peptide hormone stimulus	GO Biological Processes	2.78566e-07	8.11374e-05	7/241	ASS1,FBP1,GOT1,GRB14,HMGCS2,PCK1,SLC30A10
GO:0071548	response to dexamethasone	GO Biological Processes	1.15696e-06	0.000263562	4/43	ASS1,PCK1,SERPINF1,TAT
GO:1901653	cellular response to peptide	GO Biological Processes	1.44017e-06	0.000312154	7/308	ASS1,FBP1,GOT1,GRB14,HMGCS2,PCK1,SLC30A10
GO:0032868	response to insulin	GO Biological Processes	2.57638e-06	0.000513551	6/214	FBP1,GOT1,GRB14,HMGCS2,KHK,PCK1
GO:0032870	cellular response to hormone stimulus	GO Biological Processes	2.60361e-06	0.000514386	8/484	ASS1,FBP1,GOT1,GRB14,HMGCS2,PCK1,SERPINF1,SLC30A10
GO:0071385	cellular response to glucocorticoid stimulus	GO Biological Processes	3.14591e-06	0.0006024	4/55	ASS1,HMGCS2,PCK1,SERPINF1
GO:0071384	cellular response to corticosteroid stimulus	GO Biological Processes	5.7899e-06	0.00103408	4/64	ASS1,HMGCS2,PCK1,SERPINF1
GO:0032869	cellular response to insulin stimulus	GO Biological Processes	7.57971e-06	0.00133242	5/148	FBP1,GOT1,GRB14,HMGCS2,PCK1
GO:0071549	cellular response to dexamethasone stimulus	GO Biological Processes	1.62571e-05	0.00259243	3/27	ASS1,PCK1,SERPINF1
GO:0051591	response to cAMP	GO Biological Processes	2.24809e-05	0.00341419	4/90	ASS1,FBP1,HMGCS2,SDC1
GO:0060416	response to growth hormone	GO Biological Processes	2.73902e-05	0.00404957	3/32	ASS1,F7,HMGCS2
GO:1901655	cellular response to ketone	GO Biological Processes	3.96976e-05	0.0056449	4/104	ASS1,FBP1,PCK1,SERPINF1
GO:0046683	response to organophosphorus	GO Biological Processes	8.91675e-05	0.0116413	4/128	ASS1,FBP1,HMGCS2,SDC1
GO:0071417	cellular response to organonitrogen compound	GO Biological Processes	9.30226e-05	0.0120042	7/588	ASS1,FBP1,GOT1,GRB14,HMGCS2,PCK1,SLC30A10
GO:0014074	response to purine-containing compound	GO Biological Processes	0.000133158	0.0164701	4/142	ASS1,FBP1,HMGCS2,SDC1
GO:0007584	response to nutrient	GO Biological Processes	0.000152121	0.018558	4/147	ASS1,F7,HMGCS2,KYNU
GO:0071383	cellular response to steroid hormone stimulus	GO Biological Processes	0.000164396	0.0199464	4/150	ASS1,HMGCS2,PCK1,SERPINF1
GO:1901699	cellular response to nitrogen compound	GO Biological Processes	0.000166254	0.0200628	7/646	ASS1,FBP1,GOT1,GRB14,HMGCS2,PCK1,SLC30A10
GO:0070542	response to fatty acid	GO Biological Processes	0.000210695	0.024627	3/63	ASS1,GLDC,HMGCS2
GO:0009074	aromatic amino acid family catabolic process	GO Biological Processes	1.76969e-08	8.97917e-06	4/16	QDPR,TAT,KYNU,IDO2
GO:0009072	aromatic amino acid family metabolic process	GO Biological Processes	2.26919e-07	7.23708e-05	4/29	QDPR,TAT,KYNU,IDO2
GO:1901361	organic cyclic compound catabolic process	GO Biological Processes	3.64121e-07	9.91342e-05	8/372	EPHX2,MAOB,QDPR,TAT,HSD17B6,KYNU,ALDH1L1,IDO2
GO:0019439	aromatic compound catabolic process	GO Biological Processes	2.99075e-06	0.000580596	7/344	EPHX2,MAOB,QDPR,TAT,KYNU,ALDH1L1,IDO2
GO:0042537	benzene-containing compound metabolic process	GO Biological Processes	1.62571e-05	0.00259243	3/27	EPHX2,KYNU,IDO2
hsa00380	Tryptophan metabolism	KEGG Pathway	6.25818e-05	0.0083661	3/42	MAOB,KYNU,IDO2
GO:0019362	pyridine nucleotide metabolic process	GO Biological Processes	0.000231156	0.0266008	3/65	KYNU,ALDH1L1,IDO2
GO:0046496	nicotinamide nucleotide metabolic process	GO Biological Processes	0.000231156	0.0266008	3/65	KYNU,ALDH1L1,IDO2
GO:0072524	pyridine-containing compound metabolic process	GO Biological Processes	0.000312783	0.0349144	3/72	KYNU,ALDH1L1,IDO2
M106	PID HNF3B PATHWAY	Canonical Pathways	1.93163e-08	9.37469e-06	5/45	ALB,ALDOB,F2,PCK1,TAT
GO:0006091	generation of precursor metabolites and energy	GO Biological Processes	4.77598e-08	1.80718e-05	9/405	ALDOB,GLDC,GYS2,HMGCS2,MAOB,QDPR,HSD17B6,ALDH1L1,PDIA5
GO:0022900	electron transport chain	GO Biological Processes	1.44182e-05	0.00233251	5/169	GLDC,MAOB,QDPR,HSD17B6,PDIA5
R-HSA-71387	Metabolism of carbohydrates	Reactome Gene Sets	6.2136e-08	2.31198e-05	8/295	ALDOB,FBP1,GOT1,GYS2,KHK,PCK1,SDC1,SDC2
R-HSA-70263	Gluconeogenesis	Reactome Gene Sets	4.40093e-07	0.000115589	4/34	ALDOB,FBP1,GOT1,PCK1
GO:0009743	response to carbohydrate	GO Biological Processes	1.33324e-06	0.000297647	6/191	FBP1,GYS2,HMGCS2,KHK,PCK1,SERPINF1
WP534	Glycolysis and gluconeogenesis	WikiPathways	1.39304e-06	0.000304899	4/45	ALDOB,FBP1,GOT1,PCK1
GO:0006000	fructose metabolic process	GO Biological Processes	2.05739e-06	0.000425288	3/14	ALDOB,FBP1,KHK
WP5178	Disorders of fructose metabolism	WikiPathways	2.05739e-06	0.000425288	3/14	ALDOB,FBP1,KHK
GO:0034637	cellular carbohydrate biosynthetic process	GO Biological Processes	2.70835e-06	0.000530384	4/53	FBP1,GOT1,GYS2,PCK1
GO:0016051	carbohydrate biosynthetic process	GO Biological Processes	4.02435e-06	0.000748697	5/130	FBP1,GOT1,GYS2,PCK1,SDS
GO:0019318	hexose metabolic process	GO Biological Processes	9.1943e-06	0.00159118	5/154	ALDOB,FBP1,KHK,PCK1,SDS
GO:0034284	response to monosaccharide	GO Biological Processes	1.24708e-05	0.00204714	5/164	GYS2,HMGCS2,KHK,PCK1,SERPINF1
GO:0044262	cellular carbohydrate metabolic process	GO Biological Processes	1.32234e-05	0.00215483	5/166	FBP1,GOT1,GYS2,KHK,PCK1
GO:0005996	monosaccharide metabolic process	GO Biological Processes	1.65951e-05	0.00262756	5/174	ALDOB,FBP1,KHK,PCK1,SDS
GO:0005975	carbohydrate metabolic process	GO Biological Processes	2.1458e-05	0.00330379	7/466	ALDOB,FBP1,GOT1,GYS2,KHK,PCK1,SDS
R-HSA-70326	Glucose metabolism	Reactome Gene Sets	2.34828e-05	0.00353644	4/91	ALDOB,FBP1,GOT1,PCK1
hsa00051	Fructose and mannose metabolism	KEGG Pathway	3.00903e-05	0.00439063	3/33	ALDOB,FBP1,KHK
R-HSA-5663084	Diseases of carbohydrate metabolism	Reactome Gene Sets	3.29597e-05	0.00474726	3/34	ALDOB,GYS2,KHK
GO:0006094	gluconeogenesis	GO Biological Processes	6.25818e-05	0.0083661	3/42	FBP1,PCK1,SDS
GO:0019319	hexose biosynthetic process	GO Biological Processes	7.70561e-05	0.0101193	3/45	FBP1,PCK1,SDS
R-HSA-5668914	Diseases of metabolism	Reactome Gene Sets	9.14018e-05	0.0118636	5/249	ALDOB,GYS2,KHK,SDC1,SDC2
GO:0046364	monosaccharide biosynthetic process	GO Biological Processes	9.9533e-05	0.0126254	3/49	FBP1,PCK1,SDS
GO:0009749	response to glucose	GO Biological Processes	0.000168642	0.0202415	4/151	GYS2,KHK,PCK1,SERPINF1
GO:0009746	response to hexose	GO Biological Processes	0.000191069	0.0228108	4/156	GYS2,KHK,PCK1,SERPINF1
GO:0006090	pyruvate metabolic process	GO Biological Processes	0.00020092	0.0237331	3/62	ALDOB,PCK1,SDS
hsa00010	Glycolysis / Gluconeogenesis	KEGG Pathway	0.000252863	0.0289495	3/67	ALDOB,FBP1,PCK1
hsa01200	Carbon metabolism	KEGG Pathway	6.69498e-08	2.45025e-05	6/115	AGXT,ALDOB,FBP1,GLDC,GOT1,SDS
hsa00260	Glycine, serine and threonine metabolism	KEGG Pathway	8.60254e-07	0.000200054	4/40	AGXT,GLDC,MAOB,SDS
GO:0009071	serine family amino acid catabolic process	GO Biological Processes	2.56841e-06	0.000513551	3/15	AGXT,GLDC,SDS
GO:0009069	serine family amino acid metabolic process	GO Biological Processes	5.39988e-05	0.00748772	3/40	AGXT,GLDC,SDS
GO:0031667	response to nutrient levels	GO Biological Processes	1.51417e-07	5.20059e-05	9/464	PLIN2,ALB,ASL,ASS1,F7,HMGCS2,PCK1,KYNU,MFSD2A
GO:0009991	response to extracellular stimulus	GO Biological Processes	2.56507e-07	7.79283e-05	9/494	PLIN2,ALB,ASL,ASS1,F7,HMGCS2,PCK1,KYNU,MFSD2A
GO:0042594	response to starvation	GO Biological Processes	4.17767e-05	0.00590294	5/211	PLIN2,ALB,HMGCS2,PCK1,MFSD2A
R-HSA-556833	Metabolism of lipids	Reactome Gene Sets	5.70978e-05	0.00786857	8/743	PLIN2,ALB,EPHX2,HMGCS2,PECR,MFSD2A,HSD17B13,PNPLA7
GO:0009267	cellular response to starvation	GO Biological Processes	0.000296191	0.0332284	4/175	PLIN2,ALB,PCK1,MFSD2A
hsa03320	PPAR signaling pathway	KEGG Pathway	0.00035277	0.0391821	3/75	PLIN2,HMGCS2,PCK1
R-HSA-166665	Terminal pathway of complement	Reactome Gene Sets	3.18986e-07	8.79181e-05	3/8	C8A,C8B,C9
R-HSA-977606	Regulation of Complement cascade	Reactome Gene Sets	1.66314e-06	0.000353614	4/47	C8A,C8B,C9,F2
GO:0006957	complement activation, alternative pathway	GO Biological Processes	2.56841e-06	0.000513551	3/15	C8A,C8B,C9
R-HSA-166658	Complement cascade	Reactome Gene Sets	3.89766e-06	0.00073122	4/58	C8A,C8B,C9,F2
hsa05171	Coronavirus disease - COVID-19	KEGG Pathway	4.10173e-06	0.000756786	6/232	C8A,C8B,C9,F2,FGA,FGG
GO:0019835	cytolysis	GO Biological Processes	7.44966e-06	0.00131995	3/21	C8A,C8B,C9
WP545	Complement activation	WikiPathways	9.89421e-06	0.00168617	3/23	C8A,C8B,C9
WP2328	Allograft rejection	WikiPathways	2.24809e-05	0.00341419	4/90	C8A,C8B,C9,PECR
GO:0006959	humoral immune response	GO Biological Processes	0.000195265	0.0231877	5/293	C8A,C8B,C9,F2,FGA
R-HSA-159763	Transport of gamma-carboxylated protein precursors from the endoplasmic reticulum to the Golgi apparatus	Reactome Gene Sets	4.77861e-07	0.000124049	3/9	F2,F7,F10
R-HSA-159740	Gamma-carboxylation of protein precursors	Reactome Gene Sets	6.81776e-07	0.000161922	3/10	F2,F7,F10
R-HSA-159782	Removal of aminoterminal propeptides from gamma-carboxylated proteins	Reactome Gene Sets	6.81776e-07	0.000161922	3/10	F2,F7,F10
R-HSA-159854	Gamma-carboxylation, transport, and amino-terminal cleavage of proteins	Reactome Gene Sets	9.36231e-07	0.000215478	3/11	F2,F7,F10
WP5186	Vitamin K metabolism and activation of dependent proteins	WikiPathways	1.24669e-06	0.000281136	3/12	F2,F7,F10
R-HSA-140837	Intrinsic Pathway of Fibrin Clot Formation	Reactome Gene Sets	9.89421e-06	0.00168617	3/23	SERPINC1,F2,F10
R-HSA-163841	Gamma carboxylation, hypusine formation and arylsulfatase activation	Reactome Gene Sets	6.25818e-05	0.0083661	3/42	F2,F7,F10
GO:0006953	acute-phase response	GO Biological Processes	8.60254e-07	0.000200054	4/40	AHSG,ASS1,F2,SERPINF2
GO:0002526	acute inflammatory response	GO Biological Processes	1.15032e-05	0.00193089	4/76	AHSG,ASS1,F2,SERPINF2
hsa00360	Phenylalanine metabolism	KEGG Pathway	3.15704e-06	0.0006024	3/16	GOT1,MAOB,TAT
hsa00350	Tyrosine metabolism	KEGG Pathway	3.92255e-05	0.00561352	3/36	GOT1,MAOB,TAT
hsa00270	Cysteine and methionine metabolism	KEGG Pathway	0.000112214	0.0141536	3/51	GOT1,TAT,SDS
GO:0009636	response to toxic substance	GO Biological Processes	3.71166e-06	0.000702226	6/228	ALB,ASS1,EPHX2,MAOB,SDC1,SLC30A10
GO:0010043	response to zinc ion	GO Biological Processes	0.000118931	0.0148331	3/52	ASS1,KHK,SLC30A10
GO:1901615	organic hydroxy compound metabolic process	GO Biological Processes	2.36027e-05	0.00353644	7/473	GOT1,HMGCS2,MAOB,PCK1,QDPR,HSD17B6,PECR
GO:0006066	alcohol metabolic process	GO Biological Processes	2.58896e-05	0.00385324	6/321	GOT1,HMGCS2,PCK1,QDPR,HSD17B6,PECR
GO:0046165	alcohol biosynthetic process	GO Biological Processes	2.89913e-05	0.00425809	4/96	GOT1,HMGCS2,PCK1,QDPR
GO:0046173	polyol biosynthetic process	GO Biological Processes	9.35598e-05	0.0120042	3/48	GOT1,PCK1,QDPR
GO:1901617	organic hydroxy compound biosynthetic process	GO Biological Processes	0.00028353	0.0319687	4/173	GOT1,HMGCS2,PCK1,QDPR
GO:0042558	pteridine-containing compound metabolic process	GO Biological Processes	3.29597e-05	0.00474726	3/34	QDPR,ALDH1L1,FTCD
R-HSA-202733	Cell surface interactions at the vascular wall	Reactome Gene Sets	0.000115969	0.014545	4/137	F2,GRB14,SDC1,SDC2
R-HSA-9033241	Peroxisomal protein import	Reactome Gene Sets	0.000210695	0.024627	3/63	AGXT,EPHX2,PECR

## Sheet: Table S7
Supplementary Table S7: Clinical characteristics of zonation marker associated HCC subclasses in the RNA-seq cohort.
Variable	Cluster1	Cluster2	Cluster3	P-value
	N=123	N=244	N=249
Survival status				＜0.001
Alive	75	170	197
Death	48	74	52
Gender				0.035
Male	75	179	180
Female	48	65	69
Age				0.472
＜=65years	71	127	129
>65years	51	116	120
AFP				＜0.001
＜=50 ng/ml	18	76	88
＞50 ng/ml	26	45	26
BMI				0.027
＜25	40	76	61
＞=25	21	64	74
Child Pugh grade				0.607
A	28	96	94
B+C	3	12	7
Fibrosis score				0.129
No Fibrosis	11	27	37
Portal Fibrosis	6	16	9
Fibrous Speta	4	12	12
Nodular Formation and Incomplete Cirrhosis	2	2	5
Established Cirrhosis	4	38	30
Histologic grade				＜0.001
G1-2	53	153	185
G3-4	52	89	58
TNM stage				＜0.001
I	17	86	105
II	41	71	85
III	53	69	39
IV	9	10	7
Vascular invasion				0.004
None	24	84	99
Micro	25	38	31
Macro	5	7	4
Boyault classification				＜0.001
G1&G2	23	58	60
G3	89	84	77
G5&G6	10	101	112
Chiang classification				＜0.001
Chr 7 polysomy class	14	18	24
CTNNB1 class	7	88	78
Interferon class	69	65	52
Proliferation class	8	18	54
Unannotated class	25	55	41
Hoshida classification				＜0.001
S1	66	29	36
S2	53	89	21
S3	4	126	192
Désert classification				＜0.001
ECM / STEM type	118	70	65
Periportal type	3	68	184
Perivenous type	2	106	0

## Sheet: Table S8
Supplementary Table S8:Clinical characteristics of zonation marker associated HCC subclasses in the microarray cohort.
Variable	Cluster1	Cluster2	Cluster3	P-value
	N=85	N=105	N=94
Survival status				0.009
Alive	38	62	58
Death	44	35	27
Recurrence status				0.045
No	25	48	41
Yes	55	49	45
Gender				0.147
Male	65	90	82
Female	18	15	10
Age				0.488
＜=55years	50	66	50
>55years	34	39	42
AFP				＜0.001
＜=300 ng/ml	20	45	53
＞300 ng/ml	48	35	17
Tumor size				0.01
＜=5	34	59	47
＞5	34	21	25
Cirrhosis				0.199
No	2	9	6
Yes	65	72	66
BCLC staging				0.041
0	5	11	2
A	38	50	59
B	8	7	6
C	12	11	5
TNM staging				0.005
I	19	37	37
II	23	29	25
III	25	14	10
Boyault classification				＜0.001
G1&G2	36	27	24
G3	46	29	21
G5&G6	3	50	49
Chiang classification				＜0.001
Chr 7 polysomy class	21	10	18
CTNNB1 class	4	32	21
Interferon class	43	27	19
Proliferation class	6	11	21
Unannotated class	11	26	15
Hoshida classification				＜0.001
S1	27	12	12
S2	51	40	3
S3	7	54	79
Désert classification				＜0.001
ECM / STEM type	74	28	17
Periportal type	7	30	77
Perivenous type	4	48	0

## Sheet: Table S9
				Supplementary Table S9: The cluster specified differential expression genes of the zonation associated HCC clusters.
Differentially expressed genes in Cluster1						Differentially expressed genes in Cluster2						Differentially expressed genes in Cluster3
Symbol	log2FC (Cluster1/Cluster2)	Adj.pvalue	log2FC (Cluster1/Cluster3)	Adj.pvalue		Symbol	log2FC (Cluster2/Cluster1)	Adj.pvalue	log2FC (Cluster2/Cluster3)	Adj.pvalue		Symbol	log2FC (Cluster3/Cluster1)	Adj.pvalue	log2FC (Cluster3/Cluster2)	Adj.pvalue
CYP3A4	-6.0537	3.13007e-34	-5.32163	6.00568e-40		C3orf52	-5.10563	2.77661e-37	-1.52572	2.53175e-07		DLX6	-3.50068	4.9698e-19	-1.68033	3.46071e-07
GLYAT	-5.98858	4.29412e-49	-7.0494	4.4615e-85		RHOV	-4.80251	3.47575e-35	-1.50771	2.30953e-08		DQX1	-3.0823	5.30511e-19	-1.0128	0.00185192
RTP3	-5.77022	2.71131e-47	-5.92733	2.70353e-57		CDH17	-4.85176	7.32311e-32	-1.4896	2.35338e-07		IGDCC3	-3.22652	1.77936e-17	-3.19834	2.62022e-20
RGSL1	-5.71958	2.29674e-30	-2.33854	1.54355e-13		AGR2	-6.81579	1.09993e-30	-2.10617	5.81565e-07		C6orf223	-3.72476	3.44349e-17	-1.16101	0.00244314
PAGE4	-5.64313	1.4821e-18	-2.67674	2.52165e-08		ARL14	-4.76992	1.03546e-29	-2.82977	1.17898e-21		ACCN2	-1.87932	7.2837e-17	-1.87266	1.05418e-17
CYP8B1	-5.60582	3.78765e-46	-6.4536	2.63854e-72		ADAM28	-2.98692	2.71374e-29	-1.44053	9.49985e-15		USH1C	-4.2659	1.27939e-15	-2.05215	1.08829e-05
SLC10A1	-5.55021	2.77796e-53	-6.94366	2.90615e-88		SPIRE1	-2.13372	1.08098e-28	-1.19502	6.48311e-17		DKK1	-3.2165	4.81656e-15	-1.68989	9.75235e-06
AQP9	-5.39148	1.41546e-64	-4.45249	9.60971e-65		CXCL1	-3.96398	1.53822e-28	-2.61526	2.52092e-20		UCN2	-2.14709	2.73318e-14	-1.01653	2.68163e-05
CYP7A1	-5.37244	2.9922e-32	-5.30281	2.97275e-31		CCDC74A	-2.39913	7.79345e-28	-1.07204	1.44045e-12		FLJ35024	-2.42431	2.90634e-14	-1.0492	1.45613e-05
NOTUM	-5.32521	2.87799e-31	-1.94124	1.30482e-08		ITGB8	-4.2808	1.4833e-27	-2.38242	4.04968e-16		EPS8L3	-2.78975	8.24912e-14	-1.84284	1.01346e-09
SLC22A12	-5.32414	9.31669e-21	-2.81369	1.89368e-08		PAPLN	-2.82067	1.7336e-27	-1.43758	7.64464e-14		IGF2BP1	-3.85925	9.67138e-14	-1.83212	6.45812e-05
HPD	-5.25685	2.42839e-38	-5.54307	1.52816e-53		PTPN13	-2.71461	2.63451e-27	-1.55558	3.89982e-17		DLX1	-2.20622	1.93397e-13	-1.16191	9.09561e-06
LECT2	-5.25293	4.69024e-38	-5.0274	2.92677e-42		KRT19	-6.38004	3.33161e-27	-2.00083	6.73934e-06		BAMBI	-1.48167	1.09383e-12	-1.27434	5.58335e-14
APOC4	-5.24565	3.56849e-61	-4.98561	6.78151e-66		CERCAM	-2.35255	5.13786e-27	-1.11064	1.71669e-11		TBX4	-2.31611	3.37494e-12	-3.44168	9.69509e-21
ADH4	-5.20634	2.97321e-40	-5.09243	1.62491e-40		AMIGO2	-2.21924	5.3771e-27	-1.47171	1.07885e-24		BIK	-1.54763	3.70537e-12	-1.44455	2.20549e-10
CYP2E1	-5.19888	4.79447e-30	-2.89458	8.08913e-11		ALOX5	-2.43307	9.14717e-27	-1.03303	7.63561e-10		ADRBK2	-1.04029	4.5403e-12	-1.36696	1.52336e-19
HEPACAM	-5.14726	1.00423e-21	-3.40421	2.33832e-15		NRG3	-4.20491	1.3038e-26	-1.71163	6.63418e-10		RHOBTB1	-1.16825	4.62882e-12	-1.49853	2.3616e-16
SERPINC1	-4.99288	5.01026e-55	-5.18333	3.81732e-60		SGPP2	-3.32359	1.47574e-26	-1.06311	3.06691e-06		EPHB2	-1.51942	4.93209e-12	-1.87654	4.00976e-19
CYP1A2	-4.94252	3.69407e-22	-4.57917	5.38213e-23		C20orf103	-4.24079	1.51557e-26	-1.03713	0.000417235		DLX3	-2.25028	6.90933e-12	-1.23054	1.34929e-05
CYP1A1	-4.91464	1.4697e-24	-3.26458	1.80631e-18		SLC4A3	-3.50629	1.54884e-26	-1.07098	3.21337e-06		TMC2	-1.72619	4.44197e-11	-1.29191	8.13742e-09
SULT2A1	-4.9058	6.4647e-49	-4.85638	5.75603e-50		ADAM12	-3.05515	2.06684e-26	-1.19988	5.12366e-08		FERMT1	-2.11617	5.2706e-11	-1.9017	8.39865e-11
CCL16	-4.85254	3.41294e-41	-4.87454	8.22959e-50		F3	-2.29682	2.14676e-26	-1.13539	4.80706e-11		DLX2	-2.26437	2.40794e-10	-1.1222	7.56908e-05
HEPN1	-4.71286	1.45302e-17	-3.20367	2.23953e-13		FA2H	-4.54933	2.35348e-26	-1.48203	2.11104e-06		WIF1	-2.14811	3.04522e-10	-1.51075	3.83021e-06
SPP2	-4.68151	7.59202e-32	-5.2265	3.36788e-42		SEMA3C	-3.44148	4.01558e-26	-1.68291	4.36672e-12		GNG4	-2.91559	5.17004e-10	-2.0042	2.68881e-06
OTC	-4.68115	2.90924e-38	-4.92092	7.97002e-46		MACC1	-2.88813	6.53751e-26	-1.32106	2.55838e-10		PPEF1	-1.56129	5.64321e-10	-1.0002	1.68846e-06
CFHR5	-4.66848	5.31208e-31	-4.7125	8.73933e-38		LIF	-3.01744	2.4622e-25	-1.33205	8.62858e-10		CTXN2	-1.82551	6.88031e-10	-1.36821	6.24698e-09
ZNF648	-4.64551	2.23872e-34	-3.37575	3.86802e-23		CREB3L1	-3.03332	3.69822e-25	-1.421	8.14246e-11		PGC	-3.31594	7.37257e-10	-3.14116	4.59117e-10
ADH1B	-4.59642	1.44124e-45	-4.44347	5.03975e-51		COL8A2	-2.92216	6.18071e-25	-1.75395	8.91365e-15		DLX5	-2.13313	1.1179e-09	-1.12323	0.000622035
LOC255167	-4.50452	5.01649e-25	-6.41796	1.8144e-55		PRSS22	-4.64099	9.90633e-25	-1.59622	2.55402e-07		COL7A1	-1.32612	1.11865e-09	-1.4275	5.77688e-11
ASPDH	-4.44179	4.29412e-49	-4.74479	1.36246e-60		CNTN1	-4.09686	1.22932e-24	-2.46732	1.12257e-14		SYNGR1	-1.51526	1.41811e-09	-1.13997	4.60041e-08
HPR	-4.43217	1.19458e-43	-4.48496	2.02309e-46		SPINT1	-3.82016	1.32442e-24	-1.15944	1.80332e-05		TSPAN5	-1.06872	1.83947e-09	-1.15172	4.43437e-09
C15orf43	-4.41321	1.94412e-29	-3.01556	5.058e-21		ZNF469	-2.13826	1.3871e-24	-1.09983	1.98621e-12		C17orf82	-1.30038	2.0103e-09	-1.24246	6.21598e-12
ACSM2A	-4.40391	6.79198e-52	-4.87349	4.3701e-65		CCDC109B	-2.1509	2.077e-24	-1.15638	7.64608e-14		TNFRSF19	-1.60193	3.18163e-09	-2.44681	1.35281e-21
ABCB11	-4.39482	2.41535e-30	-5.18482	7.00254e-56		PKP3	-4.7938	2.69765e-24	-1.30669	0.000155513		FAM3B	-2.47392	8.10481e-09	-3.88034	7.57027e-25
tAKR	-4.30252	4.06633e-42	-4.68072	4.02608e-59		TNFAIP6	-3.52185	2.73088e-24	-1.06861	4.22585e-05		GJB6	-2.36535	8.17383e-09	-1.21332	0.000112588
ACSM2B	-4.258	4.48112e-46	-4.49017	2.09566e-54		CXCL5	-5.19337	5.49651e-24	-1.98989	9.68555e-08		HOXA10	-2.34066	1.14215e-08	-1.35461	0.000127831
CFHR4	-4.25461	2.30863e-34	-4.88982	2.41715e-51		BASP1	-2.11281	6.46249e-24	-1.1489	3.41499e-14		HTR1D	-2.32267	1.35433e-08	-2.23939	4.72289e-09
GYS2	-4.22987	4.03414e-35	-5.65157	1.82282e-77		MFAP2	-3.8155	9.02161e-24	-1.29814	1.68726e-05		PART1	-1.9976	2.49367e-08	-2.36141	9.9644e-11
UGT1A4	-4.21521	1.17832e-27	-3.76981	6.93005e-30		ANO4	-3.0675	9.10698e-24	-1.29925	4.74219e-08		RFX6	-1.96823	4.50493e-08	-2.26606	5.62492e-15
CDO1	-4.1908	9.91853e-45	-4.10209	1.939e-49		SLFN13	-2.59549	1.1237e-23	-1.04784	7.82688e-09		HOXA3	-1.14964	4.80437e-08	-1.59179	8.47371e-16
DSG1	-4.17992	7.00603e-28	-3.33826	3.11791e-25		PMEPA1	-2.36425	1.35689e-23	-1.0351	1.76684e-10		DYNC1I1	-1.17587	6.11898e-08	-2.02593	8.11487e-16
DAO	-4.13395	2.06241e-46	-4.4725	1.11448e-54		SYNGR3	-3.30048	1.3633e-23	-1.17218	1.92109e-06		ADRA2C	-1.44825	6.31604e-08	-1.48413	5.77216e-10
SNTG1	-4.11372	2.77028e-23	-1.3845	1.44305e-05		ZPLD1	-4.56095	1.86247e-23	-1.80508	4.15324e-07		GPR110	-1.81709	6.41561e-08	-1.42913	2.89765e-06
SLC1A2	-4.10051	7.18849e-30	-3.2032	5.26245e-27		TEX15	-4.33829	1.99633e-23	-1.00611	0.000300046		LYZ	-1.35209	8.92959e-08	-1.39358	2.70356e-10
HSD11B1	-4.09009	8.20284e-25	-4.85466	7.26964e-57		RASGEF1A	-3.08738	2.77028e-23	-1.25749	1.04317e-07		ESM1	-1.18213	2.14253e-07	-1.27684	3.03124e-12
HFE2	-4.07398	2.13302e-34	-3.92661	8.94002e-37		GABBR1	-2.00772	2.77028e-23	-1.15825	1.72073e-16		ZSWIM5	-1.1497	3.47424e-07	-1.28412	2.60875e-11
CFHR2	-4.05615	1.8225e-38	-4.27296	1.8288e-46		BMPR1B	-3.68904	2.91951e-23	-2.46766	1.59969e-18		GIP	-1.0784	4.1866e-07	-1.61298	1.54702e-10
AHSG	-4.04533	1.69798e-30	-3.53008	1.15108e-24		MRC2	-2.06491	3.1489e-23	-1.28382	1.9053e-15		GCM1	-1.34355	5.39594e-07	-1.08251	2.85703e-05
RIPPLY1	-4.03904	5.54525e-40	-2.86247	7.43953e-32		GAL3ST4	-2.0855	3.59604e-23	-1.06061	3.04875e-11		PRKAA2	-1.26407	6.9372e-07	-1.66902	1.30665e-13
CYP4A22	-4.02743	6.79837e-31	-4.80329	6.19672e-44		TCN1	-4.20844	4.37142e-23	-1.15645	2.15635e-05		PEG10	-2.18702	9.07938e-07	-1.44259	0.000349338
BHMT	-4.00461	1.19045e-34	-4.80768	1.23004e-49		HTRA3	-2.85095	4.76342e-23	-1.41716	2.61864e-10		MCCD1	-1.65246	1.4605e-06	-1.22142	1.86673e-05
ALDH1L1	-3.96519	2.38788e-31	-3.67296	3.46782e-39		CLEC5A	-2.92572	5.50375e-23	-1.3912	2.34785e-09		TRIM71	-2.13054	1.5472e-06	-1.94327	1.47481e-07
CRYAA	-3.94347	2.48745e-19	-5.7032	6.65344e-46		VCAN	-2.99919	1.05078e-22	-1.7228	2.13588e-12		CNNM1	-1.68291	1.5605e-06	-1.57915	4.1315e-07
AR	-3.93345	9.76384e-28	-4.17481	3.20882e-38		COL16A1	-2.64119	1.46506e-22	-1.2369	1.05421e-08		NEK5	-1.10228	2.66352e-06	-1.42982	1.1171e-09
CYP2A6	-3.9247	1.12653e-18	-7.25125	1.7932e-63		RASSF9	-2.71637	2.17228e-22	-1.14027	5.19618e-10		TRIM54	-1.29788	3.83942e-06	-1.45811	8.55027e-10
APOA5	-3.92176	1.12031e-31	-4.38409	6.89024e-41		SEMA3E	-4.84526	3.46174e-22	-1.91474	2.1146e-07		EVX1	-1.46249	3.83992e-06	-1.1203	0.000129616
TAT	-3.91282	2.82151e-26	-5.90644	3.39232e-73		WNT7B	-4.60738	3.51353e-22	-1.04538	0.00122235		CACNG4	-1.81569	5.84908e-06	-1.71958	4.21236e-06
HULC	-3.88258	7.426e-32	-2.91915	7.1384e-25		COL22A1	-4.22514	3.68954e-22	-2.12014	4.1028e-09		HIST1H2BL	-1.33187	6.38906e-06	-1.08197	8.70555e-06
AFM	-3.86943	4.45161e-35	-4.58627	3.82503e-52		GPRC5A	-3.87814	4.00225e-22	-1.74945	1.39261e-09		SH3GL3	-1.20221	7.75148e-06	-2.57278	1.53454e-11
TDGF1	-3.86523	4.65569e-26	-2.22895	3.98756e-10		FAM83B	-3.78132	7.71102e-22	-1.5533	1.14059e-08		CST1	-2.13041	7.78264e-06	-2.61782	1.22494e-08
HSD17B6	-3.85464	9.27785e-43	-4.46375	1.44833e-60		GFPT2	-2.64548	8.64411e-22	-1.70532	2.5625e-14		SULT2B1	-1.61354	9.59737e-06	-1.02328	0.00125276
UGT2B10	-3.84513	2.61392e-34	-4.27166	3.28116e-48		TMC5	-4.07465	8.96488e-22	-1.39547	3.78744e-05		IRX5	-1.37976	1.07026e-05	-1.10271	0.000108027
HAO1	-3.83793	9.26252e-40	-4.10816	3.90034e-47		EDA	-2.27694	9.5119e-22	-1.5858	1.83367e-18		FATE1	-1.43385	1.15787e-05	-1.86694	1.94233e-13
CPN2	-3.82457	6.65165e-35	-3.83247	1.52756e-36		KIAA1211	-3.04357	1.52463e-21	-1.42925	8.13853e-09		LOC84931	-1.42832	2.67746e-05	-2.19758	1.55841e-13
ABCG8	-3.80685	5.41545e-32	-4.09794	6.89024e-41		PCLO	-4.47768	1.89028e-21	-1.63686	1.19064e-05		COL2A1	-2.3126	2.71756e-05	-1.44584	0.00131381
PLG	-3.80329	2.00103e-35	-4.06841	4.05385e-42		PRSS16	-4.65641	2.73454e-21	-1.36414	0.000188126		MYO1A	-1.06185	3.77526e-05	-1.21603	1.12043e-09
PFKFB1	-3.79721	7.16336e-53	-4.5133	6.85046e-75		FAM83E	-3.54705	2.92247e-21	-1.23721	2.59928e-06		CST4	-1.0541	4.93539e-05	-1.10479	3.62797e-05
CYP4F2	-3.76198	5.43998e-37	-4.52442	1.44833e-60		SULF2	-1.81906	3.25541e-21	-1.22521	7.82733e-16		CPA6	-1.38557	5.63769e-05	-1.29949	4.13771e-05
ENPP7	-3.7551	2.64883e-30	-4.13552	9.17274e-38		COL11A1	-4.55619	3.77982e-21	-2.45687	6.34312e-10		REG1A	-2.41366	5.97679e-05	-1.34069	0.011336
SLC13A5	-3.75196	2.9843e-28	-4.046	2.52234e-35		SPEG	-2.74739	4.44368e-21	-1.36298	8.90553e-13		ODAM	-1.55656	6.73371e-05	-5.18903	4.70138e-31
MOGAT2	-3.74015	2.91193e-25	-5.10415	7.61794e-44		LAMC2	-3.65777	4.80053e-21	-1.25913	7.35471e-06		AFP	-1.97482	7.11596e-05	-1.27154	9.75701e-05
FMO3	-3.71803	1.01403e-41	-3.34517	4.19899e-48		CXCL6	-4.80044	5.0913e-21	-3.97259	9.56893e-22		SLC30A3	-1.17264	7.43852e-05	-2.43133	1.23575e-15
PRAP1	-3.70758	8.98473e-37	-3.46319	8.62274e-34		SLC34A2	-4.9485	5.58096e-21	-1.80802	3.87748e-06		LOC153910	-1.31242	0.000226108	-1.51096	5.46387e-06
CA5A	-3.70171	2.48967e-23	-3.89778	2.43755e-29		LEPREL2	-2.08206	6.38479e-21	-1.19697	9.73727e-13		HOXD10	-1.53985	0.000245933	-1.1269	0.000982766
SLC27A5	-3.69953	5.03313e-51	-4.10604	3.83625e-72		NXNL2	-2.88015	6.42661e-21	-1.14978	8.63242e-08		RBP2	-1.24717	0.000265375	-1.1006	4.22585e-05
MYRIP	-3.67879	2.82932e-29	-3.34034	4.22776e-33		B3GALT5	-3.66011	6.77971e-21	-1.30195	4.32094e-07		LGR5	-1.46325	0.000286946	-4.49551	8.35326e-35
MASP2	-3.64254	3.38619e-37	-4.00308	1.27536e-53		ELOVL7	-3.14363	6.78421e-21	-1.60489	2.5778e-10		RASL10B	-1.0373	0.000353372	-3.20953	2.07585e-30
APOC3	-3.64113	1.12664e-31	-4.3805	1.44031e-46		UCHL1	-3.54016	6.94496e-21	-1.19954	3.04328e-06		LIX1	-1.04196	0.000421352	-1.04135	0.000335491
APOA2	-3.63639	9.27407e-28	-3.11361	1.3884e-21		SFRP2	-4.13359	9.27078e-21	-1.73639	3.2733e-07		INGX	-1.0437	0.000621738	-1.29806	1.29303e-06
DKK4	-3.62929	5.90557e-14	-1.25717	0.00245283		CXCL3	-2.52148	1.00676e-20	-1.2107	1.14782e-09		C1orf64	-1.11728	0.00140766	-4.48744	1.33854e-33
CLDN2	-3.62336	1.33256e-24	-2.07768	2.82668e-13		GPRIN2	-4.04227	1.1247e-20	-1.4835	3.24598e-06		HOXD9	-1.22514	0.00153975	-1.09912	0.000555229
UGT1A3	-3.60126	1.33745e-23	-3.10731	6.41152e-26		SPIB	-3.68409	1.25465e-20	-1.20948	4.64955e-05		SCN1A	-1.13099	0.00324111	-1.16299	0.000365238
SLC12A1	-3.59687	1.36263e-13	-1.13484	0.00261163		PRKAR2B	-2.0379	1.25465e-20	-1.15635	5.61944e-12		FMN2	-1.05428	0.0036617	-1.00216	0.00182706
UPB1	-3.58573	1.07283e-34	-3.73916	1.70633e-40		RASAL1	-3.72326	1.3351e-20	-1.22409	6.72432e-05		REG3A	-1.29294	0.0328472	-4.73279	6.1694e-16
KNG1	-3.55753	3.72333e-34	-3.89386	7.88988e-42		FHOD3	-2.81553	1.3686e-20	-1.10075	2.92521e-07		SLC10A1	6.94366	2.90615e-88	1.39345	4.73184e-12
SRD5A2	-3.55055	8.99233e-30	-3.97555	1.36171e-41		TMEM163	-3.2494	1.40587e-20	-1.11616	8.76378e-05		GLYAT	7.0494	4.4615e-85	1.06082	3.58014e-06
CYP2C9	-3.53772	1.33951e-31	-3.91678	3.84589e-49		CFTR	-4.55228	1.57346e-20	-3.46429	1.32402e-19		SLC22A1	6.26425	1.1456e-81	2.77208	7.25099e-28
F9	-3.53718	1.21995e-23	-5.40918	4.18246e-60		GALNT5	-3.69055	1.61463e-20	-1.15817	1.94808e-05		GYS2	5.65157	1.82282e-77	1.42171	1.08304e-12
FETUB	-3.5357	2.70996e-26	-5.0865	1.02632e-61		GPR84	-2.75236	2.02486e-20	-1.20454	6.52088e-08		TAT	5.90644	3.39232e-73	1.99362	2.10355e-16
DPYS	-3.5233	3.69638e-30	-4.08454	4.55045e-47		DSEL	-2.03155	2.17062e-20	-1.97609	5.01842e-34		RDH16	4.66291	1.69804e-64	1.51563	8.33589e-18
THRSP	-3.50907	1.34352e-17	-5.81284	4.91307e-46		GLIS3	-2.21015	2.19825e-20	-1.28194	8.10457e-15		GLYATL1	4.31132	1.14645e-63	1.21287	1.98781e-15
HRG	-3.49916	1.47297e-20	-5.35777	3.46118e-59		FAM101A	-4.18034	2.26433e-20	-2.35167	1.07208e-12		HAO2	5.59991	1.52054e-63	2.92932	1.00695e-34
ADH1A	-3.49689	3.36106e-30	-3.55664	9.91524e-34		KCND2	-3.41064	2.30779e-20	-1.98114	2.84043e-13		CYP2A6	7.25125	1.7932e-63	3.32655	7.5329e-25
SLC22A1	-3.49217	1.55124e-24	-6.26425	1.1456e-81		GPC4	-2.90936	3.05523e-20	-1.63809	6.26479e-12		FETUB	5.0865	1.02632e-61	1.5508	4.99864e-15
F13B	-3.48341	3.03924e-28	-4.02906	1.10469e-40		MAP9	-2.15597	3.64685e-20	-1.02121	2.32633e-08		C3P1	4.72994	1.77604e-61	1.86817	7.25005e-20
AOX1	-3.46907	1.80545e-32	-2.70219	1.159e-21		TLR2	-1.67852	5.22385e-20	-1.29134	2.3973e-19		F9	5.40918	4.18246e-60	1.872	1.05296e-22
CPS1	-3.46555	9.25075e-18	-4.54179	4.30705e-39		FAM83F	-3.79095	5.73378e-20	-2.52956	2.01823e-13		HRG	5.35777	3.46118e-59	1.85861	9.64126e-19
C8orf80	-3.45917	1.16029e-29	-3.54891	5.01891e-40		MYO3A	-3.81288	6.13714e-20	-1.17556	1.39167e-06		CYP2A7	6.72062	1.38131e-58	3.82282	2.14707e-32
GSTA1	-3.43362	6.87831e-23	-3.7801	1.34737e-30		STRA6	-3.88093	7.00384e-20	-1.43609	3.27998e-05		GBP7	4.58426	1.95925e-57	1.68053	3.8951e-17
AGXT	-3.42378	3.14794e-27	-4.32704	9.21754e-46		GLB1L2	-3.20157	7.09359e-20	-1.47822	6.83985e-09		GLS2	4.49462	5.16101e-56	3.79577	1.07771e-47
PCK1	-3.38425	2.4739e-22	-4.86495	5.896e-49		WNT10A	-2.83393	1.05608e-19	-1.24093	3.05037e-07		NR1I2	4.37498	8.92272e-56	1.13622	5.66469e-09
ACSM5	-3.38157	1.69235e-33	-4.00452	1.33742e-57		LYPD6B	-4.37462	1.13086e-19	-1.34418	0.000135699		LOC255167	6.41796	1.8144e-55	1.91344	1.68321e-10
TTPA	-3.37995	5.17772e-29	-3.27646	3.74327e-33		CEACAM6	-4.45412	1.21207e-19	-1.45879	1.18866e-05		FBP1	2.91484	9.85575e-55	1.72442	9.55581e-34
NR1I3	-3.37799	6.13252e-42	-3.58143	5.38203e-56		GALNT12	-2.6208	1.51399e-19	-1.13464	1.2577e-06		UGT2B7	3.96553	1.41251e-54	1.07814	1.81852e-10
CYP3A43	-3.36864	1.29348e-29	-3.23496	1.32439e-29		IL18	-1.7852	1.54859e-19	-1.04855	2.18151e-13		SDS	4.60641	2.11297e-54	4.22641	1.79109e-49
DIO1	-3.35783	7.32417e-28	-3.50278	1.10034e-30		UCA1	-3.87839	1.77307e-19	-2.03306	2.26343e-10		ALDOB	4.50075	4.26234e-53	1.89362	5.01115e-30
G6PC	-3.34279	4.11555e-23	-3.75017	9.47603e-33		CPXM1	-2.17455	1.92953e-19	-1.14708	8.11519e-08		AGXT2L1	4.80475	4.67237e-53	1.68991	1.39401e-16
TTC36	-3.32345	7.00894e-24	-4.8228	1.30931e-46		POSTN	-3.4408	2.3418e-19	-1.88187	4.78773e-10		CYP2C8	4.45724	5.42058e-53	1.44749	5.30789e-12
ADH6	-3.32065	1.25553e-33	-2.71494	3.29307e-31		LAMA1	-3.85417	2.48139e-19	-1.67031	1.51791e-09		APOF	4.70642	5.23621e-52	1.845	4.38465e-22
CYP2D6	-3.31869	6.96408e-32	-3.42475	1.4449e-34		TMEM156	-2.31461	2.63006e-19	-1.65764	3.89982e-17		SAA4	4.19062	9.74069e-52	1.69477	6.51966e-22
SLC2A2	-3.30441	5.40317e-33	-3.15242	2.52371e-33		HSPA7	-2.04036	2.67702e-19	-1.37872	5.79257e-16		HSD17B13	5.55693	2.73553e-50	3.30734	7.37409e-26
HP	-3.30245	2.42068e-27	-4.55546	4.24163e-50		FOXL1	-2.6169	2.73115e-19	-1.05962	2.93222e-06		HP	4.55546	4.24163e-50	1.253	7.7885e-13
ABCB4	-3.29625	1.55294e-38	-3.77973	1.51139e-55		NTS	-4.48834	3.20547e-19	-1.84421	1.67954e-07		CFHR3	4.3381	8.07258e-50	1.51722	5.65571e-12
ADH1C	-3.29386	4.05844e-19	-4.30454	6.62011e-42		ITIH5	-3.102	4.60461e-19	-1.1632	5.5973e-07		PCK1	4.86495	5.896e-49	1.48071	5.08564e-12
SLCO1B1	-3.27192	1.51316e-26	-3.60566	7.46077e-38		SRGAP1	-1.58296	4.82601e-19	-1.04399	8.44509e-18		GBA3	4.19515	2.57055e-48	2.49877	8.73185e-28
NECAB2	-3.26782	4.58718e-25	-3.38061	3.94798e-33		MUC12	-2.99407	5.57049e-19	-1.09029	4.29759e-06		C6	3.64068	1.16127e-46	1.07751	6.62698e-11
NR1I2	-3.23876	1.59534e-22	-4.37498	8.92272e-56		PPAPDC1A	-3.59257	5.64785e-19	-2.56622	1.17686e-15		TTC36	4.8228	1.30931e-46	1.49935	4.93204e-08
CYP4A11	-3.23215	1.68579e-27	-3.97879	6.29827e-44		CST6	-3.12394	5.98496e-19	-1.03765	8.3476e-05		GPD1	3.21933	1.46353e-46	1.41722	3.08396e-19
F12	-3.21947	7.95673e-36	-3.49299	3.60258e-45		HCN4	-3.3976	8.84473e-19	-1.07956	4.38835e-05		THRSP	5.81284	4.91307e-46	2.30377	2.73178e-12
ANGPTL3	-3.21547	2.74647e-30	-3.24511	9.91524e-34		EREG	-3.89864	9.28882e-19	-1.8661	1.82668e-08		CRYAA	5.7032	6.65344e-46	1.75973	2.29518e-09
CFHR1	-3.21028	4.22076e-26	-3.47665	6.55009e-32		GULP1	-3.21425	1.15729e-18	-1.20721	2.06685e-05		SLC28A1	4.20895	2.97904e-45	1.35464	1.3627e-10
MME	-3.20371	2.37219e-10	-2.36602	1.30746e-09		PRSS12	-3.04616	1.16058e-18	-1.92699	3.70826e-13		ACADL	4.0678	6.57514e-45	1.47022	4.01288e-09
DMGDH	-3.19281	2.10695e-37	-3.383	1.62659e-47		C11orf63	-1.92127	1.18146e-18	-1.0318	1.19696e-11		CYP2B7P1	4.68572	2.33436e-44	3.52817	1.91941e-41
UGT1A1	-3.19212	5.92879e-23	-2.69034	2.29065e-20		C3orf57	-3.63233	1.20548e-18	-1.40716	2.63104e-07		ARG1	4.18794	6.33035e-44	1.5077	2.5781e-18
LPA	-3.19054	1.20552e-26	-4.08811	1.74686e-38		DUSP5	-1.46154	1.34945e-18	-1.03714	3.4821e-15		C9	4.90484	6.47666e-44	4.65401	3.0554e-39
ACOT12	-3.1825	9.81481e-24	-4.1774	4.10274e-42		COL1A2	-2.11314	1.39715e-18	-1.27559	3.50262e-12		MOGAT2	5.10415	7.61794e-44	1.364	2.94301e-07
A1BG	-3.18186	3.00953e-29	-3.79288	1.94349e-44		SYT13	-4.7006	2.16744e-18	-1.77012	7.46129e-06		ALDH8A1	3.07931	1.34744e-43	1.3381	1.67618e-22
CUX2	-3.1759	9.1231e-24	-3.25495	4.72355e-30		COL1A1	-2.34291	2.56131e-18	-1.47549	1.91847e-12		ADH1C	4.30454	6.62011e-42	1.01068	4.53182e-05
C4BPA	-3.16092	1.33773e-28	-3.1415	1.35551e-35		SLC6A19	-4.43154	2.60162e-18	-1.3871	0.000225131		CYP2B6	3.91767	1.22402e-40	1.43821	2.73927e-13
SERPIND1	-3.15964	1.31582e-27	-2.9103	4.88651e-24		ECM1	-1.47625	2.68519e-18	-1.2213	3.52851e-20		SLC46A3	2.34965	5.15691e-40	1.28313	4.89489e-14
OSTalpha	-3.14854	4.16178e-25	-3.9896	2.73553e-50		IL8	-2.66846	2.84861e-18	-1.61316	1.81413e-10		FGGY	2.53934	9.78855e-40	1.09121	3.28866e-13
RDH16	-3.14727	1.71243e-29	-4.66291	1.69804e-64		STYK1	-2.898	3.6602e-18	-1.5955	4.40624e-14		ACMSD	2.79401	1.8664e-39	1.37433	1.04105e-21
GSTA2	-3.14365	3.73588e-15	-4.21523	2.23534e-26		ITGB6	-3.9172	4.23909e-18	-1.91823	3.52788e-09		CPS1	4.54179	4.30705e-39	1.07624	1.62119e-05
PROL1	-3.14197	9.54476e-12	-3.17333	4.55909e-14		KLF5	-2.46926	4.61351e-18	-1.26052	1.46912e-09		SLC22A7	4.61541	5.10796e-39	1.51975	3.25534e-12
DEFB132	-3.13968	1.56292e-11	-4.29434	5.12612e-27		LOC441204	-2.6108	5.27047e-18	-1.29498	6.88706e-10		XDH	3.07129	3.795e-38	1.55052	3.20541e-21
ACSM1	-3.13836	1.55395e-19	-3.21163	1.01232e-21		LOC100124692	-3.64002	5.81632e-18	-1.54129	6.57028e-07		TDO2	3.31289	5.00787e-38	2.45025	7.05021e-33
TTR	-3.12495	8.47032e-29	-4.0041	2.04023e-45		CDH11	-2.29496	6.25182e-18	-1.40007	5.78357e-12		PLGLB2	2.43276	7.36674e-38	2.05322	1.14634e-36
ABCG5	-3.12352	2.90917e-31	-3.55698	6.7585e-42		CPEB1	-2.87729	6.31092e-18	-1.12809	8.09769e-08		SLC38A4	3.34687	5.88701e-37	1.09718	1.08827e-15
APOH	-3.11825	1.13748e-28	-3.27695	1.57388e-36		SHISA2	-3.17437	6.72788e-18	-1.64575	1.87563e-08		MFSD2A	3.68259	1.08263e-36	3.19435	5.3327e-33
AGXT2L1	-3.11484	3.83771e-19	-4.80475	4.67237e-53		COL10A1	-3.24912	7.87235e-18	-1.92151	2.33879e-11		FNDC5	3.81451	2.52354e-36	1.43738	6.64541e-08
CDHR5	-3.11366	9.19563e-29	-2.86708	1.03163e-25		COL5A1	-2.08698	9.03264e-18	-1.40735	7.81447e-14		ZG16	4.49114	4.92717e-36	1.55587	3.25949e-12
SPDYC	-3.10642	9.10197e-34	-2.80779	1.26135e-29		SRPX2	-1.71364	9.09885e-18	-1.17118	9.19208e-16		PLGLA	4.17874	8.67196e-36	1.90466	4.09553e-12
GLYATL1	-3.09845	4.18272e-30	-4.31132	1.14645e-63		IGSF11	-3.13006	9.70103e-18	-1.03449	6.56959e-05		UPP2	4.26531	4.24982e-35	2.38512	1.21076e-17
SLC22A7	-3.09566	6.12015e-15	-4.61541	5.10796e-39		MCOLN3	-3.37401	1.05516e-17	-1.31891	1.41373e-05		SAA1	4.61257	2.0357e-34	2.76604	1.6312e-19
CES1	-3.08983	3.79225e-26	-2.89764	2.81125e-28		C12orf70	-2.42414	1.18514e-17	-1.5163	2.51728e-12		MIP	2.97685	2.5873e-34	2.01264	2.32444e-26
UGT2B4	-3.08763	2.4609e-24	-3.27708	7.79371e-29		COMP	-4.40795	1.19669e-17	-2.68365	8.12579e-11		ANXA10	3.08036	8.44249e-34	1.51854	3.94345e-14
AGXT2	-3.08633	1.12258e-20	-4.0737	3.54512e-42		SULF1	-2.71374	1.48527e-17	-1.96641	2.96409e-16		PRAMEF10	5.69625	3.64075e-33	3.7593	2.80297e-20
ITIH1	-3.08135	5.49957e-32	-3.32274	5.16735e-40		CHST4	-3.8084	1.62573e-17	-2.48657	3.65405e-12		ADRA1A	3.49377	2.04798e-32	1.43123	1.81332e-09
SLC17A2	-3.07729	3.0864e-20	-2.82769	4.72193e-21		PI3	-4.05158	1.81087e-17	-2.06697	2.37067e-08		GCGR	4.80192	2.87216e-32	2.24833	9.9938e-11
UGT1A5	-3.07695	3.25116e-23	-2.47403	2.12376e-20		MMP16	-2.79386	1.94183e-17	-1.02322	0.000274602		OGDHL	2.94771	9.79036e-32	1.26576	2.49194e-09
ACSL6	-3.0642	9.49149e-29	-1.58948	2.6659e-13		CD207	-2.89209	2.03831e-17	-1.23978	8.86297e-07		ESR1	2.65299	3.02113e-31	1.26262	1.6504e-10
GNMT	-3.04475	1.88433e-23	-3.83407	3.85455e-47		DUOX2	-3.71323	2.22408e-17	-2.13295	8.9318e-12		KCNJ4	3.44598	3.64074e-31	2.04887	2.69871e-16
MAT1A	-3.03039	1.69235e-33	-3.136	5.43359e-38		FXYD3	-3.82507	2.44706e-17	-1.05771	0.00111244		GPR128	2.72073	8.5969e-31	1.52686	5.86969e-20
SLC22A25	-3.01405	5.28951e-20	-3.94632	2.26504e-37		FAP	-2.30252	3.21484e-17	-1.6539	5.08229e-14		SLC22A10	3.51846	1.23913e-30	1.15811	1.9431e-09
CYP2C8	-3.00975	2.42603e-21	-4.45724	5.42058e-53		ODZ4	-2.77914	3.22512e-17	-1.43277	6.5501e-08		PGLYRP2	3.4197	2.23568e-30	1.34013	1.26071e-10
HLF	-2.99476	3.89557e-38	-1.92366	1.05911e-22		SPINT2	-2.60504	3.29504e-17	-1.01977	1.22665e-06		SAA2	4.43841	2.89963e-30	3.03609	4.60866e-20
MTTP	-2.98596	8.42072e-23	-3.10472	7.12958e-31		NPTX2	-4.08062	3.38627e-17	-1.56482	2.7029e-05		CYP2A13	4.93528	3.41357e-30	2.36875	4.75755e-10
C8A	-2.97918	1.39419e-29	-3.74609	1.48172e-49		HAVCR1	-3.39119	3.44034e-17	-1.14127	8.51349e-05		FCAMR	4.01094	4.09982e-30	1.58816	3.97243e-08
PKLR	-2.9787	1.24175e-32	-2.69524	1.41251e-26		ACPP	-2.39835	4.69478e-17	-1.03486	1.11068e-05		UROC1	4.47348	1.09884e-29	2.24835	2.00463e-14
PAH	-2.97345	3.30826e-29	-2.96753	7.44073e-32		C6orf141	-3.40129	5.63739e-17	-2.68454	7.34535e-21		C5orf27	4.30257	1.6897e-29	1.75319	1.24696e-07
UGT1A9	-2.96941	3.60749e-24	-2.63329	3.03664e-23		VWDE	-3.58464	5.89012e-17	-1.24824	8.4633e-06		GHR	2.27252	1.89948e-29	1.1168	2.23862e-15
MBL2	-2.95379	2.0115e-19	-3.47864	1.24492e-30		PNMAL1	-3.65033	6.25264e-17	-1.29976	9.31424e-05		LPAL2	2.35301	5.1481e-29	1.28051	3.08041e-16
SLC6A13	-2.9476	1.04176e-28	-2.8095	5.19119e-30		MLF1	-2.21888	6.33926e-17	-1.09	6.92159e-09		KMO	1.85523	6.10149e-29	1.50804	1.74127e-25
PIPOX	-2.94674	1.69184e-39	-3.08986	5.34569e-45		AK5	-2.7734	6.36753e-17	-1.31397	2.83753e-08		SULT1A2	2.125	1.13626e-28	1.01019	9.76681e-11
AADAC	-2.94271	1.05847e-30	-2.85492	7.19175e-35		CRLF1	-3.07124	6.46234e-17	-1.57703	1.59375e-08		FGB	2.84981	2.24688e-28	1.1287	1.8364e-16
UBXN10	-2.93739	5.51265e-20	-2.76221	1.04537e-25		ZG16B	-3.29842	6.59907e-17	-1.26123	7.61578e-06		FAM99A	4.55289	2.86633e-28	2.34241	2.01297e-13
ZG16	-2.93526	4.75272e-16	-4.49114	4.92717e-36		MSX2	-3.28729	6.61194e-17	-1.39065	8.43131e-08		ORM1	2.87399	3.30284e-28	1.12079	2.1002e-17
SLC6A12	-2.92738	1.40201e-34	-2.30962	1.40124e-24		CCDC8	-2.179	6.612e-17	-1.17999	2.34984e-08		APBA1	1.92998	3.49785e-28	1.09895	3.02704e-14
ITIH3	-2.92103	1.75461e-27	-3.17706	9.47661e-35		LRRN1	-3.25569	6.93886e-17	-1.01535	0.000740623		HORMAD2	3.8326	3.78391e-28	1.64779	3.83092e-08
SEC14L2	-2.91243	1.13835e-39	-2.99167	9.2941e-52		ARNTL2	-2.211	6.96763e-17	-1.79197	2.08155e-20		FXYD1	2.94273	5.91985e-28	1.86105	6.98685e-16
SLC38A3	-2.91034	2.527e-26	-3.22502	2.46708e-33		PELI2	-1.68355	6.96763e-17	-1.04241	5.93938e-13		TMEM82	3.45196	6.06729e-28	1.18733	6.37774e-07
TLX1	-2.9058	4.23218e-18	-1.80979	2.09376e-08		MMP28	-2.39825	7.20856e-17	-1.61748	3.94345e-14		AKR1D1	3.71301	6.45015e-28	1.53175	1.1943e-11
GBP7	-2.90373	2.41141e-20	-4.58426	1.95925e-57		GUCY1A3	-1.56486	7.24148e-17	-1.15719	5.05734e-15		PRG4	2.60999	1.36288e-27	2.53345	1.57161e-34
CYP2A7	-2.8978	3.78276e-15	-6.72062	1.38131e-58		ENPP5	-3.76608	7.48382e-17	-2.11972	7.66702e-10		SLC25A18	2.41971	2.31341e-27	1.35224	1.35792e-15
UGT2B7	-2.88739	7.57038e-26	-3.96553	1.41251e-54		SLITRK4	-2.41509	7.70045e-17	-1.31011	1.11914e-07		ASPG	3.67524	2.49777e-27	4.85639	1.54085e-49
ETNK2	-2.86728	5.13243e-36	-3.11853	1.9454e-47		ACTBL2	-2.74754	7.93568e-17	-1.12405	5.63825e-07		DEFB132	4.29434	5.12612e-27	1.15466	0.00135526
C3P1	-2.86177	9.38385e-18	-4.72994	1.77604e-61		FCGR2B	-2.27346	8.49295e-17	-2.23704	1.88967e-22		LOC100131726	5.09565	7.67311e-27	4.59767	1.77332e-31
APOF	-2.86142	1.87125e-22	-4.70642	5.23621e-52		SLC22A15	-2.48113	8.68342e-17	-1.18896	3.06854e-07		SEC14L3	3.84294	8.79829e-27	1.52538	1.67576e-07
FGF21	-2.86129	4.94928e-11	-3.39911	3.48397e-15		FMOD	-2.15229	9.0846e-17	-1.59219	6.30117e-15		CYP2C18	2.4635	1.09959e-26	1.42198	6.20173e-18
EPHX1	-2.85868	1.48988e-53	-2.47811	5.28821e-45		PTPRS	-2.41586	1.01963e-16	-1.20052	2.60341e-08		FABP1	3.47421	1.43467e-26	1.01523	9.00203e-08
PON1	-2.85858	3.56429e-21	-3.60408	6.11046e-39		FGFR2	-4.08085	1.04562e-16	-3.81962	2.54129e-25		SLC2A9	2.16981	1.98449e-26	1.19568	6.97712e-11
UGT2B15	-2.85736	6.60159e-17	-3.73893	1.10179e-36		TRPV6	-3.47605	1.09794e-16	-1.8738	2.09643e-08		MFAP3L	2.24408	2.09249e-26	1.11657	3.91021e-08
FTCD	-2.85602	1.93288e-23	-3.29823	1.53316e-32		UPK1B	-3.02521	1.1674e-16	-1.1472	2.55743e-05		GSTA2	4.21523	2.23534e-26	1.07158	5.65151e-05
SLC28A1	-2.85431	2.8196e-19	-4.20895	2.97904e-45		FGF9	-3.06608	1.1741e-16	-1.11556	4.72748e-05		IGF1	2.45209	3.00995e-26	1.21057	7.8376e-10
RBP4	-2.85294	2.63163e-30	-3.25892	9.82848e-40		ATP2C2	-2.9385	1.26921e-16	-1.0903	4.46375e-06		SYT7	2.46398	5.25062e-26	1.93265	3.98977e-21
GREM2	-2.84597	5.58196e-11	-3.79603	8.67395e-24		PLA2G4A	-1.87462	1.40836e-16	-1.15479	7.50598e-12		CP	2.25562	7.12672e-26	1.03195	1.68948e-15
PAPPA2	-2.83338	1.11783e-11	-3.34996	2.10287e-17		SLC26A9	-3.39327	1.47403e-16	-1.14165	7.16336e-05		IDO2	3.55999	2.78675e-25	3.24109	1.84623e-27
SPATA21	-2.82197	1.41053e-12	-2.17014	5.7994e-10		CDH3	-3.08188	1.6305e-16	-1.45042	1.15982e-07		FLJ42289	1.98044	3.0117e-25	1.07551	6.45415e-13
CFHR3	-2.82087	4.04965e-19	-4.3381	8.07258e-50		ADAMTS3	-2.55272	1.63477e-16	-1.54732	2.9165e-10		SLC1A1	2.45644	3.46018e-25	1.92326	1.47142e-22
RXRG	-2.81329	6.43662e-11	-1.67167	1.14805e-06		SSC5D	-1.8278	1.66483e-16	-1.573	3.00649e-18		CNGA1	2.28644	8.32173e-25	1.32957	4.23345e-12
GFRA1	-2.79953	1.2831e-12	-3.13783	7.85217e-22		NCCRP1	-2.98363	1.79676e-16	-1.34656	2.45797e-07		PIK3C2G	2.73548	5.54921e-24	1.95816	1.00304e-17
APOA1	-2.78973	4.13262e-16	-3.65822	1.49335e-28		B3GALT2	-2.45865	2.20483e-16	-1.26277	3.62374e-10		GALP	3.36829	1.40024e-23	1.56289	8.44273e-08
AKR1C4	-2.78875	1.52788e-20	-2.64276	1.10339e-20		SMPDL3B	-2.5679	2.49062e-16	-1.29483	4.34681e-07		GCH1	1.35466	2.31866e-23	1.14054	1.42143e-27
XPNPEP2	-2.78864	1.57697e-09	-2.07116	1.23647e-05		SLC28A3	-2.99479	2.51468e-16	-1.15879	5.99535e-06		HSD3B2	2.88036	1.22749e-22	1.80662	6.73042e-14
GPLD1	-2.78576	3.45314e-22	-3.56323	3.28146e-40		C21orf88	-2.48463	2.62093e-16	-1.35221	4.04324e-09		ALPL	2.24043	1.24182e-22	1.47363	2.93901e-17
SCUBE1	-2.7766	8.27257e-12	-2.92328	8.85067e-15		FREM1	-3.31641	2.65575e-16	-1.72763	1.5403e-09		HAL	2.68198	2.52349e-22	3.6075	1.26186e-40
PRODH2	-2.7764	1.90988e-19	-3.2046	8.55832e-32		CLEC11A	-1.45074	2.93099e-16	-1.1141	3.33588e-15		GLT1D1	2.35052	5.2127e-22	2.0047	1.27964e-15
UGT1A6	-2.77164	1.56635e-21	-2.34936	1.20595e-17		CATSPERB	-2.93409	2.94791e-16	-1.92141	2.85069e-13		TRPC5	3.31586	7.05984e-22	1.55286	9.82287e-07
CES2	-2.75018	3.76481e-46	-2.78241	2.33726e-55		PAEP	-4.03017	3.12773e-16	-1.46765	9.08564e-05		CDA	1.7366	2.0059e-21	2.13666	8.75774e-36
CPB2	-2.74462	3.42873e-31	-2.71551	4.74627e-32		TNIK	-2.03452	3.16276e-16	-1.26099	4.98917e-12		USP2	1.45693	2.44837e-21	1.16308	2.23405e-19
LPPR1	-2.73701	6.54258e-22	-1.10505	7.41779e-06		SCG2	-2.72975	3.26448e-16	-1.22922	9.11461e-06		TCEA2	1.35294	2.79075e-21	1.00433	1.50359e-17
SSTR1	-2.72896	4.45944e-17	-1.4322	2.38643e-06		DUOXA2	-3.85992	3.7009e-16	-2.09869	5.71189e-09		UGT3A1	4.11941	2.95225e-21	2.07799	3.80046e-08
BHMT2	-2.72887	1.13558e-27	-2.77499	2.54097e-30		MST1R	-2.4487	3.83383e-16	-1.16415	1.60723e-08		VIPR1	2.10203	4.12874e-21	1.09586	3.25333e-10
PLA2G12B	-2.72717	5.61204e-24	-2.37727	1.11766e-19		KCNJ16	-3.55404	3.98578e-16	-1.95093	2.66646e-09		ZCCHC16	3.92816	7.71426e-21	1.5352	7.02765e-05
INHBC	-2.72216	5.91155e-21	-3.21231	5.68121e-30		TMEM200A	-1.83954	4.04234e-16	-1.01342	4.45554e-08		FGL1	2.52208	9.46197e-21	1.19389	2.01704e-11
TBX10	-2.71211	1.1107e-27	-2.46016	7.16102e-25		GJB3	-3.07478	4.17445e-16	-1.86368	3.06999e-12		ANGPTL6	1.39432	9.82344e-21	1.02949	7.82312e-16
CES3	-2.7072	5.42148e-28	-2.6947	2.32118e-26		LIPH	-3.08486	4.24333e-16	-2.17504	2.55363e-16		SDSL	1.22967	1.19322e-20	1.59125	8.43386e-31
BAAT	-2.70402	6.82426e-29	-2.83893	1.63533e-34		LEFTY1	-2.3406	4.33344e-16	-1.69821	5.87635e-14		PIGR	2.89119	1.4445e-20	1.79349	1.08364e-12
IYD	-2.70113	1.04457e-18	-3.46901	1.38882e-34		C15orf48	-2.39577	4.43807e-16	-1.01634	5.51847e-06		CNDP1	3.37556	1.64454e-20	2.21716	1.63329e-12
CCBP2	-2.69971	1.66519e-40	-2.75038	8.73532e-51		VTCN1	-3.6796	5.21032e-16	-1.47196	2.29903e-05		STEAP4	2.15246	2.19461e-20	1.54889	3.24015e-19
DCXR	-2.69933	5.3995e-44	-2.4039	8.42284e-46		GPRC5B	-1.45518	5.76181e-16	-1.05556	4.46971e-15		ATP2B2	2.07462	4.88034e-20	1.10016	1.0464e-11
DHRS2	-2.69364	3.12187e-10	-2.27936	4.94047e-09		TC2N	-2.28492	5.8534e-16	-1.5135	3.58605e-13		CYP11A1	3.54527	5.05876e-20	1.21127	0.000200063
SHD	-2.68395	2.66915e-21	-3.49256	4.44551e-35		LPAR1	-2.5374	6.27565e-16	-1.74254	4.51198e-13		FAM99B	3.21829	5.74687e-20	1.70881	9.36566e-10
ARG1	-2.68024	1.5523e-16	-4.18794	6.33035e-44		FAM153B	-2.98534	6.30552e-16	-1.18712	3.70115e-06		SLC7A2	1.67667	5.91557e-20	1.15347	2.62434e-16
OSGIN1	-2.67834	9.24378e-36	-2.41551	1.07835e-35		EYA1	-3.18066	6.48726e-16	-1.35932	6.87292e-07		ANO1	1.88843	5.95443e-20	1.41963	3.03275e-14
GOLGA6B	-2.67699	7.31202e-12	-2.51841	2.67774e-11		CDC42BPG	-2.25595	6.62229e-16	-1.27638	6.62195e-11		ASXL3	3.12127	1.80962e-19	2.85154	1.06919e-19
ABCA6	-2.67149	1.66973e-29	-2.97718	6.74641e-45		PDPN	-3.66659	7.17217e-16	-2.82358	1.64983e-14		JMJD5	1.523	5.25276e-19	1.11353	1.78658e-15
RORC	-2.67068	9.67402e-35	-2.30506	1.36331e-27		GPRIN3	-1.69837	7.29893e-16	-1.23446	9.81114e-14		CRHBP	2.51625	5.53029e-19	1.66096	1.12938e-13
HAO2	-2.67059	1.23857e-15	-5.59991	1.52054e-63		EMB	-1.55251	7.55545e-16	-1.17142	1.29349e-14		ADAMTS17	2.08198	1.10196e-18	1.56983	1.35278e-14
CBLN1	-2.66487	6.86833e-16	-2.31872	5.77515e-10		PNMA2	-1.88269	8.1326e-16	-1.24709	7.42703e-14		PRAMEF4	4.26683	7.24214e-18	3.21494	3.26635e-14
EHHADH	-2.65022	4.10672e-45	-2.65377	3.62826e-44		ANTXR1	-1.7573	8.18022e-16	-1.33389	3.13213e-15		GDA	2.36079	7.80815e-18	1.87059	1.42711e-17
F2	-2.64652	1.96818e-22	-2.9519	1.36331e-27		GLI2	-2.63738	8.4018e-16	-1.69689	1.61128e-10		C6orf123	1.84494	1.10497e-17	1.00122	2.05935e-11
DRD1	-2.64531	3.86034e-13	-2.27527	5.14098e-17		CYS1	-3.08156	9.1203e-16	-2.31601	8.71803e-15		ART4	1.80946	1.28899e-17	1.35694	1.45961e-18
TECTB	-2.64363	2.04014e-16	-1.50145	1.20587e-08		TOX	-2.18801	1.0332e-15	-1.47073	6.51587e-12		GPR88	3.62581	1.44448e-17	2.3345	1.39092e-12
TF	-2.63293	3.11628e-20	-2.73565	1.00032e-21		ARHGEF4	-2.76227	1.1204e-15	-1.66708	1.16241e-09		KCNB1	3.06253	1.67379e-17	1.19714	0.000129357
CYP4F3	-2.62356	5.97956e-28	-2.99674	1.74515e-36		SNCA	-1.8034	1.13791e-15	-1.14136	3.06439e-13		CD1D	1.38192	1.81735e-17	1.41261	4.24701e-21
SLC6A1	-2.61784	1.78953e-26	-2.8335	5.3077e-33		SCD5	-1.97861	1.16824e-15	-1.13947	1.31098e-10		EVPLL	3.27134	2.01951e-17	1.59575	7.36803e-07
BDH1	-2.61368	5.52985e-40	-2.82424	6.07574e-47		SLC24A3	-2.75971	1.19846e-15	-1.8215	5.69957e-13		GPR17	1.99867	3.01648e-17	1.30395	8.12536e-11
IL27	-2.61213	7.31416e-33	-2.88011	9.65122e-42		C13orf33	-2.62932	1.24566e-15	-2.02028	1.07082e-14		PRG2	1.54755	3.28232e-17	1.63913	4.79033e-24
MPPED1	-2.60732	2.70019e-13	-3.18856	1.45788e-18		PLAC8	-1.83704	1.25254e-15	-1.09589	1.26153e-10		LOC283856	2.85562	4.63959e-17	2.29537	2.34582e-14
ALDOB	-2.60713	6.80402e-17	-4.50075	4.26234e-53		MCOLN2	-1.70024	1.27731e-15	-1.11949	2.02788e-11		PPARGC1A	2.02521	4.66228e-17	1.26254	9.24073e-12
ACADL	-2.59757	2.2978e-12	-4.0678	6.57514e-45		L1CAM	-2.83335	1.27881e-15	-1.23291	9.43017e-07		AVPR1A	3.22136	1.79342e-16	2.88615	5.79388e-21
HPX	-2.58971	5.92705e-22	-3.58503	8.7609e-43		TIMP1	-1.91952	1.41243e-15	-1.56569	8.99515e-16		FCN2	3.07301	1.9168e-16	1.55279	1.72059e-07
LEAP2	-2.58001	4.68167e-31	-2.81046	1.92688e-36		CILP2	-2.73771	1.45323e-15	-1.58911	6.42574e-09		GRAMD1C	1.26041	4.42881e-16	1.06162	2.8858e-16
ADH7	-2.57913	1.41306e-13	-1.97799	1.48507e-08		PTGS2	-1.99472	1.70206e-15	-1.83019	2.59238e-18		RASGEF1B	1.20539	5.72098e-16	1.09654	3.30468e-17
APOC2	-2.5691	1.82356e-24	-2.80227	1.09274e-29		SOCS3	-1.48827	1.73089e-15	-1.20776	6.18264e-14		HSD3B1	3.11589	1.01296e-15	2.04063	8.41734e-11
RGN	-2.5681	9.8754e-41	-2.5107	1.49962e-39		BNC2	-1.52631	1.92835e-15	-1.10748	1.00719e-15		MGC27382	1.58903	1.16302e-15	1.32006	3.14409e-18
CYP2A13	-2.56653	4.49888e-09	-4.93528	3.41357e-30		TMPRSS4	-3.32952	2.3857e-15	-1.0593	0.000229331		TSLP	2.18782	1.26972e-15	1.84387	7.57756e-15
C6	-2.56317	9.85656e-19	-3.64068	1.16127e-46		DOK6	-2.08003	2.39521e-15	-1.11672	3.86304e-08		GLDC	1.63245	2.10919e-15	1.51653	1.19653e-20
GCGR	-2.55359	1.76679e-08	-4.80192	2.87216e-32		KLHL29	-1.90083	2.41859e-15	-1.59558	8.08811e-21		NNMT	1.92091	2.30395e-15	2.48644	8.51929e-25
AZGP1	-2.55302	1.72058e-26	-2.93245	8.56824e-35		COL3A1	-1.97475	2.46309e-15	-1.36649	1.46863e-12		BBOX1	2.56367	2.90043e-15	1.78827	1.6508e-10
F7	-2.55279	8.32515e-27	-2.47477	1.07927e-26		FCGR2C	-1.80604	3.15286e-15	-1.83031	5.33019e-21		DLG2	1.39614	4.4894e-15	1.07267	4.19831e-15
C5orf27	-2.54938	1.59309e-10	-4.30257	1.6897e-29		COL6A2	-1.36019	3.32391e-15	-1.10708	1.0579e-16		RGAG1	2.56601	5.08151e-15	1.84601	1.29333e-10
C4BPB	-2.54434	4.57416e-31	-2.27774	1.59975e-27		LTBP4	-1.45725	3.335e-15	-1.38988	8.81687e-22		LOC728989	1.63359	6.06369e-15	1.07935	3.91243e-10
C8B	-2.54155	9.38369e-24	-3.48643	7.5807e-43		SLC5A5	-2.68665	3.409e-15	-1.13252	3.12219e-06		ARPP21	3.15505	9.83642e-15	2.7618	1.01992e-18
TRPM8	-2.535	2.77148e-16	-2.97144	4.45773e-28		HGF	-1.98689	3.52022e-15	-1.65408	2.52623e-17		CCL25	3.05963	1.32861e-14	1.35483	6.41754e-05
DNMT3L	-2.52726	5.68466e-17	-2.98746	3.32916e-20		ESRP1	-4.73513	3.58086e-15	-1.1904	0.00773792		ENHO	1.91938	2.07615e-14	1.65139	1.59984e-12
CYP27A1	-2.51303	1.5805e-46	-2.16016	7.97002e-41		ATP2A3	-1.46867	3.80936e-15	-1.00226	4.55222e-12		MCC	1.10742	2.11035e-14	1.85573	4.06586e-39
ABCA8	-2.51207	3.69141e-16	-3.01008	7.21881e-30		FAM169B	-3.26742	3.90952e-15	-3.85778	5.29555e-26		C14orf162	3.10922	3.39251e-14	1.94636	2.99625e-08
PACRG	-2.51104	4.25442e-17	-1.22075	3.93119e-07		CD300LB	-1.76435	4.21988e-15	-1.00973	1.44799e-07		RGPD1	1.29576	3.7288e-14	1.22672	1.54028e-20
SAA4	-2.49585	1.42114e-16	-4.19062	9.74069e-52		GEM	-1.85052	4.62285e-15	-1.61752	3.09584e-16		GPR182	2.00627	5.18992e-14	1.60734	7.79993e-14
GOLGA6A	-2.49377	3.1245e-12	-2.16931	9.87283e-10		DACT3	-1.54738	5.10361e-15	-1.1035	1.61925e-11		BCO2	1.75549	6.68569e-14	1.74353	5.29442e-17
HMGCS2	-2.48971	6.58354e-18	-3.22194	1.92233e-32		GRM8	-3.12824	5.19196e-15	-2.43266	1.9462e-12		GCK	3.68472	1.02358e-13	2.99644	4.46891e-12
CD300LG	-2.48328	4.02484e-12	-3.31233	3.38531e-21		PTGDS	-3.01199	5.82917e-15	-2.46171	2.05561e-15		ARRDC4	1.2382	1.26306e-13	1.08108	1.64179e-12
C6orf97	-2.48085	5.57265e-24	-1.298	6.26001e-13		MCTP2	-2.30557	6.22336e-15	-1.44979	1.38087e-10		LBP	1.91802	1.83184e-13	1.25431	2.27908e-13
CYP2B6	-2.47946	8.51766e-19	-3.91767	1.22402e-40		ISLR	-2.99923	6.36935e-15	-2.47206	6.11304e-17		EPHA1	1.4236	1.84966e-13	1.30673	1.2111e-11
SLC47A1	-2.47879	7.93597e-34	-2.10504	4.74968e-29		FPR1	-1.79794	6.53448e-15	-1.15287	3.33472e-10		CA2	1.25195	2.06622e-13	1.1557	3.48061e-18
FABP1	-2.45898	8.22406e-12	-3.47421	1.43467e-26		FAM19A5	-3.35386	6.79676e-15	-1.97559	6.59926e-08		RUNDC2C	1.29148	2.41577e-13	1.02605	1.52726e-11
CA14	-2.44452	1.70406e-18	-1.58537	2.42069e-10		UNC5C	-1.40963	7.28136e-15	-1.11812	2.07149e-14		LOC145837	2.09111	2.84829e-13	2.11092	2.31397e-18
ITIH4	-2.44196	1.42224e-27	-3.15855	4.68868e-46		NEGR1	-2.29919	8.73788e-15	-1.49429	3.15747e-10		IFI27	1.89997	5.19785e-13	1.13255	1.4039e-06
CYP2D7P1	-2.43721	1.04751e-25	-2.69259	7.09124e-35		GLI3	-1.74692	9.21751e-15	-1.06068	1.48968e-11		TBX15	1.6603	6.67107e-13	2.09073	1.09173e-21
ACOX2	-2.43613	1.57942e-34	-2.54213	2.98247e-39		COL28A1	-2.5524	9.49561e-15	-1.12386	5.75902e-06		FAM198A	1.76995	7.99712e-13	2.36805	3.91614e-25
CYP17A1	-2.43356	1.30541e-09	-3.30688	2.04297e-16		RAB27B	-2.24535	9.71753e-15	-1.18028	2.24233e-09		PLCH2	1.87988	9.07001e-13	1.94306	3.07813e-17
CTH	-2.43224	1.09917e-21	-2.92523	1.24316e-36		MUC5B	-3.96588	1.0644e-14	-1.24435	0.000610423		HGFAC	2.92576	1.43406e-12	1.02567	0.00497431
LOC100130148	-2.43197	1.63435e-16	-2.04886	4.59462e-12		SCEL	-2.62608	1.0679e-14	-1.04719	4.91037e-07		GPM6A	2.26606	1.51529e-12	2.07271	3.80933e-15
FCAMR	-2.42278	5.27292e-11	-4.01094	4.09982e-30		HAS2	-2.67366	1.247e-14	-1.98809	1.0432e-12		FAM134B	1.88153	1.6703e-12	1.57021	3.72044e-11
AQP7P3	-2.41685	9.02364e-11	-2.92927	9.53701e-17		VSIG1	-2.75076	1.25381e-14	-1.15176	2.35669e-05		ARSF	3.13258	1.71571e-12	4.19728	1.39284e-26
FADS6	-2.41672	2.11431e-06	-1.74375	0.000347978		ANK3	-1.91243	1.29721e-14	-1.22425	2.26583e-11		ANGPTL1	1.622	4.74144e-12	1.58375	2.88927e-16
TRIM55	-2.40387	8.3776e-08	-3.17206	3.78634e-14		ROR2	-2.14005	1.31199e-14	-1.44385	3.05287e-12		KRT27	2.32735	5.66285e-12	1.4866	1.7367e-07
ZCCHC16	-2.39296	5.93783e-07	-3.92816	7.71426e-21		CLIC6	-2.88213	1.4192e-14	-1.75454	1.75099e-08		CXCL2	1.38317	6.76371e-12	1.58909	1.28968e-18
AMBP	-2.39078	6.19012e-22	-2.51069	3.50915e-25		WNT9A	-2.73285	1.43879e-14	-1.41266	2.34984e-08		SHISA3	2.3138	8.57296e-12	2.6082	3.6381e-18
AQP8	-2.38885	4.24506e-09	-3.25662	5.0086e-14		SAMD12	-2.61322	1.5893e-14	-1.92719	3.72998e-14		DPF3	1.5927	1.1319e-11	1.19093	1.63814e-10
WDR65	-2.38775	9.97525e-20	-3.04319	9.82184e-39		OVOL2	-3.48604	1.60185e-14	-1.04803	0.00130847		BCHE	1.9355	1.65671e-11	1.0505	5.2959e-06
TMPRSS6	-2.38656	5.60179e-20	-2.80078	1.52737e-31		TMEM130	-3.28565	1.6142e-14	-1.36396	1.27487e-05		SPTBN2	1.38766	2.85956e-11	1.2056	6.35684e-12
ADRB2	-2.38156	6.60837e-30	-2.21267	2.11084e-38		GPR141	-2.01262	1.74148e-14	-1.14769	7.96263e-08		C7	2.24384	3.61409e-11	2.38992	6.88396e-17
CYP4F11	-2.3811	1.41036e-23	-2.79376	2.97495e-36		ID1	-1.38684	1.7573e-14	-1.33048	3.35062e-20		CYP26A1	2.27798	7.44303e-11	1.54912	5.05622e-07
FMO5	-2.38026	5.5569e-26	-1.92168	1.0686e-20		BAI2	-2.50007	1.86654e-14	-1.02418	7.94726e-06		LGALS4	2.15736	9.85857e-11	1.28658	1.1742e-07
CPN1	-2.37888	4.48705e-13	-2.77395	2.63323e-19		RNF175	-1.65494	1.9222e-14	-1.00168	1.49358e-10		CWH43	2.25529	9.9e-11	1.27003	2.88268e-05
FNDC5	-2.37713	3.36507e-14	-3.81451	2.52354e-36		EGR2	-1.57948	2.08908e-14	-1.26309	1.73458e-12		PRAMEF11	2.55338	1.04026e-10	1.95233	2.15714e-09
LHX3	-2.37618	2.17869e-08	-2.52722	1.75555e-08		LOXL1	-2.06014	2.10992e-14	-1.58226	7.78879e-15		FCN3	1.63999	2.40964e-10	2.05338	7.49189e-22
APOC1P1	-2.36972	2.36756e-17	-2.94928	2.43863e-25		ZNF365	-2.47937	2.11683e-14	-1.13069	1.23564e-05		PRODH	2.10563	3.62049e-10	1.75209	2.34389e-10
CXorf66	-2.36291	1.17453e-12	-3.17386	2.13995e-23		BEND6	-2.75906	2.32678e-14	-1.612	1.00538e-08		ADCY1	1.67152	3.90234e-10	1.95492	3.22756e-16
SLC22A10	-2.36035	2.67289e-14	-3.51846	1.23913e-30		PYGO1	-2.4138	2.3876e-14	-1.11545	1.45661e-05		CNTN3	2.74499	4.28396e-10	4.22989	7.03752e-30
ABCC2	-2.35546	1.64505e-21	-1.99135	2.1107e-19		WFDC2	-3.57267	2.44683e-14	-2.33186	1.71402e-10		SLPI	1.61434	4.85601e-10	3.82442	9.55581e-34
GPAM	-2.35162	1.21188e-28	-1.37246	1.25417e-11		CEACAM3	-2.3447	2.52784e-14	-1.29338	1.93123e-08		HABP2	1.46136	6.3409e-10	1.68686	4.93714e-19
CHAD	-2.34948	2.42947e-28	-2.16673	3.74273e-26		CPZ	-3.24204	2.69793e-14	-2.90484	1.18617e-16		FAM110C	1.24807	8.80864e-10	2.35343	6.34577e-25
ZNF385B	-2.3425	9.59044e-16	-2.01603	7.97068e-16		PF4V1	-3.02585	2.76595e-14	-1.99148	1.2015e-10		TEK	1.20273	9.03817e-10	1.3528	5.84632e-14
CYP11A1	-2.334	1.13364e-07	-3.54527	5.05876e-20		STMN2	-3.8361	3.25644e-14	-3.49538	7.44853e-16		MEP1B	1.97811	9.23851e-10	1.38072	2.61232e-06
ABAT	-2.32892	1.23562e-35	-2.84332	4.34326e-56		FIBIN	-2.75906	3.46197e-14	-2.7084	5.79388e-21		GLYATL3	2.12885	9.32956e-10	1.85936	2.57114e-10
FAM176A	-2.32526	9.19516e-31	-2.12085	9.52186e-28		IL21R	-1.8254	3.68707e-14	-1.00586	6.56122e-08		FMO2	1.32978	1.00327e-09	1.20775	4.46077e-13
RANBP3L	-2.32402	3.96107e-16	-1.64991	1.05634e-12		GAPT	-1.8248	3.71034e-14	-1.22297	6.79763e-12		APOL5	2.08714	1.22467e-09	1.1814	4.95809e-05
SERPINF2	-2.32348	2.63151e-23	-2.46706	4.87473e-27		PLD4	-2.20377	3.71448e-14	-1.20142	5.79515e-08		MBL1P	1.53137	1.36476e-09	1.6542	2.95148e-12
ADHFE1	-2.32346	2.80041e-34	-2.38942	1.55085e-43		PTGIR	-1.34933	3.76537e-14	-1.30156	3.06651e-18		PLA2G2A	3.00187	1.73955e-09	3.24605	1.21439e-14
APOM	-2.32277	7.60054e-20	-2.19334	7.29253e-21		MXRA5	-2.00331	3.7954e-14	-1.40479	5.11686e-13		KCND3	2.19609	2.03711e-09	1.93916	9.57576e-09
SEC14L3	-2.31756	5.59796e-11	-3.84294	8.79829e-27		DES	-2.96935	3.80144e-14	-2.5498	3.41626e-14		DARC	2.08434	6.14255e-09	2.64842	1.01899e-18
TLX1NB	-2.31161	1.48329e-10	-1.2716	3.29779e-05		PDLIM4	-2.14631	4.16961e-14	-1.30497	2.89113e-09		CAPZA3	1.72599	6.27131e-09	1.70531	5.79641e-12
SORD	-2.3115	1.61143e-42	-1.82266	4.93522e-34		PDGFRA	-2.54892	4.4908e-14	-2.23828	2.35908e-16		FAT4	1.07486	6.47912e-09	1.19675	7.38079e-14
SLC34A1	-2.30834	1.29347e-16	-2.36532	1.84509e-20		PLA2R1	-1.91645	4.69409e-14	-1.27423	1.80229e-11		FAM9B	2.14398	6.47912e-09	3.56507	2.38438e-28
PROC	-2.30083	6.33673e-27	-2.19176	2.18752e-25		WNT10B	-2.12275	4.72289e-14	-1.19712	1.18407e-07		VNN1	1.39162	6.47912e-09	2.55698	4.77331e-24
ASGR1	-2.29958	1.49182e-25	-2.01228	2.61584e-21		ERBB4	-2.56423	4.75925e-14	-1.87864	9.95858e-14		NOL4	2.25589	6.6226e-09	1.83567	2.50771e-08
FOLH1B	-2.29522	7.68738e-09	-3.07078	1.3164e-15		SPON1	-1.89526	4.81879e-14	-1.73767	4.74626e-18		BMX	1.29333	8.72191e-09	1.14664	1.82875e-11
HGD	-2.28188	2.09919e-25	-2.43836	1.31491e-30		PLD1	-1.25132	4.82913e-14	-1.19447	4.79216e-23		SLCO2A1	1.36754	9.81042e-09	1.47104	2.50141e-13
TPPP2	-2.2787	2.86276e-18	-3.11694	4.73576e-31		ANXA8	-2.90527	4.8959e-14	-1.9264	9.40595e-11		COLEC10	1.73475	1.56104e-08	1.92465	2.78364e-14
RBP5	-2.27686	1.1396e-28	-2.69649	4.41192e-41		ICAM5	-2.23657	5.13755e-14	-1.40616	2.16953e-09		CLEC1B	2.25878	1.81514e-08	2.50268	2.93619e-14
PLGLA	-2.27408	9.33083e-10	-4.17874	8.67196e-36		TMEM45A	-1.99789	5.27303e-14	-2.28068	8.84582e-30		HPGD	1.74924	1.9131e-08	3.74033	2.24594e-30
F11	-2.27191	1.8821e-23	-2.86509	8.82242e-38		MAPK10	-1.78216	5.82701e-14	-1.40125	3.18391e-16		PRAMEF8	2.02477	2.22305e-08	1.6878	5.82109e-09
C1orf105	-2.27145	1.71026e-19	-1.42354	1.73682e-08		RORB	-2.50254	6.51435e-14	-1.98749	3.47891e-14		CLEC4G	2.05578	2.67798e-08	2.09295	5.79641e-12
F5	-2.2709	5.61536e-29	-1.77673	1.31577e-21		FNDC1	-3.03409	6.85045e-14	-2.3772	1.0613e-13		VNN3	1.23907	2.83267e-08	1.63973	2.81235e-12
APOC1	-2.26484	6.09075e-31	-2.33459	3.7472e-35		ANKRD22	-2.24323	7.31314e-14	-1.37904	1.8947e-07		PRAMEF2	1.81715	3.98008e-08	1.21591	1.26366e-05
TMEM82	-2.26463	2.27539e-13	-3.45196	6.06729e-28		TACSTD2	-2.76757	8.60921e-14	-1.87733	1.00709e-11		FBLN5	1.02394	4.50493e-08	1.59257	7.30948e-22
SLC22A3	-2.25322	2.5179e-23	-2.03747	3.46306e-21		PDZRN3	-2.43893	8.67217e-14	-1.87694	1.9053e-15		ALOX15	1.49633	4.82146e-08	1.24408	1.38698e-08
SLC38A4	-2.24968	1.75395e-16	-3.34687	5.88701e-37		MGAM	-2.6627	8.73846e-14	-1.6131	3.67412e-08		INSC	1.45256	7.93456e-08	1.07604	7.63546e-08
HSD17B13	-2.24959	1.75292e-09	-5.55693	2.73553e-50		OSMR	-1.8013	8.85706e-14	-1.001	3.86304e-08		SLC15A1	1.2904	8.49583e-08	1.23434	1.23116e-09
CYP2J2	-2.24764	2.22132e-29	-2.44126	3.42659e-37		FAM160A1	-2.37895	9.01538e-14	-1.61823	2.95775e-12		GPR37	1.64138	1.49899e-07	1.64812	6.09946e-09
TFR2	-2.24682	2.48687e-21	-2.73635	3.84582e-32		ATP10B	-3.11943	9.11504e-14	-1.08358	0.00189713		MT1M	1.75159	1.70449e-07	1.67015	2.50771e-08
C22orf45	-2.24473	5.75668e-28	-1.93235	1.22998e-20		PPYR1	-2.72327	1.25037e-13	-1.35057	1.19378e-07		GDF2	2.68196	1.71149e-07	2.86011	2.81539e-13
MLXIPL	-2.2432	6.9538e-33	-1.93621	6.91443e-27		KLK10	-3.07336	1.28881e-13	-1.39247	3.54896e-06		STAB2	1.36865	1.88397e-07	1.67269	5.04095e-15
APOB	-2.24237	1.48981e-19	-2.27137	1.28459e-20		MMP2	-1.72123	1.42897e-13	-1.25692	6.51587e-12		CHRM2	1.85931	1.88714e-07	1.87869	3.76959e-12
AKR1CL1	-2.24192	6.37335e-11	-2.62378	2.06256e-18		DPP10	-3.2592	1.6991e-13	-1.0578	0.000424199		LCN6	1.66291	1.94682e-07	1.31948	2.68605e-07
SLC17A1	-2.24154	3.84745e-15	-2.31948	5.32357e-21		FAM150A	-2.68377	1.72844e-13	-1.24715	4.24072e-06		CYP4F22	1.62061	2.04276e-07	2.05377	1.85395e-12
RUNDC3B	-2.23952	1.12269e-22	-2.27305	6.59369e-41		EMILIN1	-1.56523	1.78913e-13	-1.44897	1.9578e-16		HAMP	1.97491	2.12737e-07	3.29305	2.0613e-22
LINGO4	-2.23949	1.31175e-15	-2.68313	1.4439e-25		ID4	-1.69582	1.84416e-13	-1.48488	6.39628e-15		CLEC4M	2.36156	2.26237e-07	1.93118	2.34303e-07
REN	-2.2345	4.14356e-12	-1.8758	1.04002e-10		RNF150	-2.1632	2.0093e-13	-1.2166	2.00958e-07		DPT	2.00911	2.70967e-07	2.59487	5.366e-15
WNK3	-2.22945	4.4965e-21	-2.53009	1.51272e-29		PTGIS	-2.47727	2.02973e-13	-2.32322	4.88461e-16		FOXN4	2.09638	2.73085e-07	2.04697	5.13341e-10
LIPC	-2.22595	1.53984e-22	-1.62939	2.18225e-13		C20orf114	-3.02726	2.23128e-13	-1.02403	0.000407648		RERGL	1.35517	3.00725e-07	1.46221	1.1285e-11
AKR7A3	-2.22585	3.5351e-14	-3.18492	7.28691e-36		SGIP1	-1.51594	2.33038e-13	-1.58555	1.97067e-19		OMD	2.01634	3.96447e-07	2.55063	5.72852e-15
UROC1	-2.22512	4.59542e-08	-4.47348	1.09884e-29		FCGR1C	-2.4009	2.44248e-13	-1.62618	8.8985e-12		SELP	1.3617	4.48771e-07	1.73461	4.27924e-17
FAM99A	-2.21048	1.28558e-07	-4.55289	2.86633e-28		ADCY5	-1.6422	2.52382e-13	-1.21157	7.78766e-14		MT1G	1.91756	5.76594e-07	1.35729	7.30351e-05
PCK2	-2.21023	2.8841e-45	-2.55427	1.03571e-57		HPCAL4	-2.33758	2.56239e-13	-1.30199	5.90702e-08		NRG1	1.76176	6.88227e-07	2.05207	1.30849e-10
ACSL5	-2.20864	5.42148e-28	-1.50125	5.22017e-22		NLRP12	-1.78612	2.5814e-13	-1.04224	3.14286e-07		LGR6	1.28574	8.75187e-07	1.74534	7.41254e-13
APCS	-2.20857	1.02296e-12	-2.70459	8.23572e-26		C9orf66	-2.06309	2.84765e-13	-1.16667	1.6146e-06		AQP4	1.55873	9.99956e-07	2.65625	1.24375e-18
KHK	-2.20665	1.1738e-34	-2.20268	1.56808e-35		HIVEP3	-1.17633	3.05924e-13	-1.01419	2.31397e-18		DGCR5	1.40545	1.17443e-06	1.14655	1.16511e-05
ACSS3	-2.19521	1.07927e-15	-1.56518	1.03918e-11		LPAR3	-2.49376	3.35684e-13	-1.40103	5.18187e-07		MT1E	1.4598	1.71263e-06	1.20797	1.5399e-05
PROZ	-2.19432	2.60497e-18	-2.89835	5.47114e-29		ADAMDEC1	-2.5957	3.42005e-13	-1.44858	2.88175e-07		DIRAS3	1.18994	1.95053e-06	1.32132	1.26955e-10
GLOD5	-2.19257	1.19846e-15	-2.39308	1.76266e-20		TRPV4	-1.89831	3.86542e-13	-1.29963	2.15228e-10		FUT5	1.32564	2.14703e-06	1.05104	1.81495e-06
SLC17A4	-2.1905	4.91095e-17	-2.52528	7.76596e-27		MCF2L2	-1.80845	4.18228e-13	-1.24506	1.36085e-08		SLITRK3	2.43658	2.4487e-06	2.63071	1.11377e-10
TM6SF2	-2.18748	1.33046e-23	-2.69518	6.87374e-40		WNT2	-2.89743	4.25917e-13	-2.98093	3.4017e-16		PPP1R1A	1.34985	2.56455e-06	1.12845	4.43834e-05
LOC201651	-2.18671	2.13827e-18	-1.92652	5.62718e-16		SLAIN1	-2.23147	4.60165e-13	-2.04504	3.69151e-18		BMP10	1.81772	2.74504e-06	2.01686	3.88912e-12
HORMAD2	-2.18481	6.27576e-10	-3.8326	3.78391e-28		MMP7	-3.8259	4.71966e-13	-1.7113	4.53542e-05		LOC728606	1.59146	2.7905e-06	2.57876	3.73236e-20
MT1A	-2.18398	1.60861e-12	-2.38513	6.53053e-18		RAB25	-3.61793	5.57109e-13	-1.11279	0.00153503		CEACAM20	2.02601	3.72675e-06	1.31937	0.000572505
AKR1D1	-2.18126	9.4096e-11	-3.71301	6.45015e-28		FAM153A	-2.60135	5.68987e-13	-1.27968	8.69085e-07		NTF3	1.083	3.9659e-06	1.52705	7.5611e-15
SLC17A3	-2.17376	5.02469e-18	-1.96586	2.64198e-17		C1QTNF1	-1.52611	5.9808e-13	-1.52092	1.20061e-20		UGT2A1	2.03508	4.67873e-06	1.22219	0.000547159
KLF15	-2.15225	1.1237e-23	-2.14562	2.90405e-25		GLRB	-3.03195	6.64354e-13	-1.87941	1.28579e-07		ODZ1	1.47128	5.62543e-06	2.12912	2.78492e-13
SLC27A2	-2.14268	1.3756e-22	-3.12657	1.27475e-52		SOD3	-1.84255	7.114e-13	-1.42936	1.12593e-12		INHBE	1.145	6.31298e-06	1.21704	2.28194e-10
KRTAP5-6	-2.12175	1.26503e-13	-2.02551	2.24845e-14		PLEKHA4	-1.40741	7.83571e-13	-1.12898	1.30665e-13		ANKRD35	1.31612	6.5087e-06	1.29411	4.16552e-06
ABCG2	-2.12111	3.7638e-19	-1.73591	1.24235e-23		MSLN	-2.89822	8.14612e-13	-1.0755	0.000502144		PDZK1IP1	1.87386	8.50359e-06	1.98027	7.10192e-09
SLC22A9	-2.11763	8.60556e-11	-2.01583	7.60295e-11		SLC1A7	-2.7529	9.28478e-13	-1.69253	3.49375e-09		IGFALS	1.31997	9.63154e-06	1.35778	5.75985e-08
F10	-2.11665	5.45071e-26	-1.7956	1.68929e-20		TRHDE	-3.0792	9.40819e-13	-2.19676	8.28288e-09		GMCL1L	1.54978	1.01357e-05	1.34078	1.55495e-05
FMO4	-2.11213	1.12201e-34	-1.99892	3.58235e-39		CNGB1	-2.28749	1.03004e-12	-1.05417	4.12469e-05		KCNE1	1.11451	1.24912e-05	1.58404	2.27068e-13
DEPDC7	-2.10732	2.4301e-34	-2.24216	4.05286e-46		BGN	-1.51545	1.03487e-12	-1.26777	2.18151e-13		ABCC12	1.50791	1.34307e-05	1.19655	2.11445e-05
LOC285733	-2.10576	9.34856e-19	-1.7134	5.07958e-14		KCNK5	-1.91557	1.10069e-12	-1.43174	9.12502e-13		CRP	1.7529	1.40547e-05	3.90273	1.20389e-27
SLC30A10	-2.10306	1.17999e-17	-1.56557	1.53805e-12		MMP17	-1.97084	1.20205e-12	-1.19366	2.16147e-07		BCL2L10	1.55245	1.42634e-05	1.36231	1.01512e-05
SALL1	-2.08676	5.33576e-20	-1.84252	2.02076e-17		LGI2	-1.41018	1.47855e-12	-1.07753	1.37471e-11		FGF7	1.39345	1.51653e-05	2.19607	3.42154e-17
LDHD	-2.08223	1.65731e-28	-2.40854	5.16482e-43		FCGR1B	-1.92685	1.55967e-12	-1.17499	1.05471e-08		NGFR	1.00908	1.62617e-05	1.46033	3.49157e-14
PGLYRP2	-2.07957	7.54277e-10	-3.4197	2.23568e-30		THBS2	-2.12087	1.63651e-12	-1.9379	1.7486e-16		DPPA4	1.46505	1.77399e-05	1.56784	8.3004e-08
FGA	-2.07945	1.80211e-16	-2.78196	4.67577e-28		DUSP26	-2.36773	1.70027e-12	-1.2966	2.01052e-06		TMEM27	1.05195	1.97719e-05	1.0369	1.11831e-08
IGFBP2	-2.07943	1.94894e-16	-2.08791	8.95585e-19		NTRK2	-2.5327	1.76776e-12	-2.57944	5.95639e-20		MAGEA1	2.5802	2.09575e-05	1.79021	0.00047254
ANG	-2.07693	9.86087e-27	-2.53262	1.76855e-39		AEBP1	-1.85413	1.82537e-12	-1.84691	6.74381e-19		FAM163B	1.61846	2.16379e-05	2.26095	6.15925e-13
ABCC6P1	-2.07304	6.07251e-17	-1.99503	4.53464e-16		TMEM72	-2.70757	2.19491e-12	-1.06632	2.64604e-05		SYT9	1.75097	2.73024e-05	2.21838	1.54702e-10
DPP4	-2.0642	3.02516e-26	-1.20425	3.15099e-12		DCLK1	-1.67173	2.1963e-12	-1.11087	1.7152e-08		CAMK2B	1.33566	3.24213e-05	1.34906	1.72824e-06
AMDHD1	-2.06376	9.34696e-23	-2.7609	1.58965e-34		CDC20B	-2.78168	2.20371e-12	-1.23344	0.00017187		OGN	1.67834	3.27275e-05	2.36528	5.02398e-12
ADRA1A	-2.06254	1.98817e-10	-3.49377	2.04798e-32		SFRP5	-3.74394	2.28261e-12	-1.7294	4.64132e-05		PDZRN4	1.58861	3.56572e-05	2.69163	2.13071e-17
CCL15	-2.05729	1.54397e-20	-1.76919	7.71805e-16		LRRC7	-2.70083	2.82913e-12	-2.20314	6.1023e-13		LOC339240	1.46758	4.04835e-05	1.87509	4.96856e-11
C1orf168	-2.0492	3.80358e-15	-2.81115	7.60667e-31		VGLL3	-1.50252	3.36907e-12	-1.25562	9.81114e-14		BMPER	1.17018	4.15078e-05	1.48175	1.73131e-12
TMEM150C	-2.04701	1.05286e-18	-1.21981	7.39791e-11		FZD10	-2.45975	3.48438e-12	-1.13159	0.000109571		FRMPD1	1.34244	4.59831e-05	1.49019	2.99625e-08
ORM2	-2.04477	1.69181e-14	-2.85265	8.51426e-27		LUM	-2.78415	3.52338e-12	-2.849	1.9966e-19		BLK	1.21033	4.80097e-05	1.79562	6.84096e-12
ARID3C	-2.04408	5.33932e-18	-2.64245	4.46637e-28		GGT6	-3.21676	3.6694e-12	-1.51035	4.03715e-05		GUCA2B	1.51784	4.9839e-05	1.31503	2.21205e-05
DDC	-2.0429	1.27467e-11	-2.27604	2.11346e-18		MUM1L1	-3.30308	3.67045e-12	-3.63069	4.27235e-22		PZP	1.22953	5.45189e-05	1.62581	2.48611e-13
UGT3A1	-2.04141	0.000234876	-4.11941	2.95225e-21		TMEM119	-1.91122	4.10541e-12	-1.36561	2.5462e-09		CLCN1	1.21219	7.04524e-05	1.40698	4.75516e-08
NLRP11	-2.0275	1.62642e-07	-2.00151	3.82884e-09		FGF23	-2.1831	4.17033e-12	-1.77435	1.3513e-08		QRFPR	1.47439	8.19453e-05	1.69251	1.58079e-08
CALML3	-2.02678	2.75356e-08	-2.42508	7.64677e-11		NIPAL4	-2.23596	4.39244e-12	-1.0826	1.78403e-05		FAM180A	1.36533	0.00010103	1.28735	4.07418e-05
ACY3	-2.01856	1.13809e-19	-2.32612	9.91524e-34		EGR3	-1.2495	4.50142e-12	-1.13453	1.85526e-12		LOC348840	1.34683	0.000106736	1.56643	1.83168e-08
CCL14-CCL15	-2.01671	2.89733e-25	-2.04047	1.11678e-26		C14orf132	-2.0248	4.82532e-12	-1.58113	5.68732e-15		PTGFR	1.26965	0.000112044	3.3741	1.53859e-33
VSNL1	-2.01148	4.01755e-12	-1.44194	4.74621e-08		PCBP3	-1.96083	4.87677e-12	-1.79517	1.13153e-15		TMEM132D	1.2987	0.000117322	1.49521	3.53136e-07
CYP4F12	-2.00926	6.7993e-21	-1.72263	2.82677e-16		GRM5	-2.67358	5.13305e-12	-1.25124	3.63861e-05		DHH	1.18925	0.000177204	1.71875	3.23362e-11
PON3	-2.00756	7.9393e-22	-2.40426	2.532e-34		ANXA3	-2.16991	5.36379e-12	-1.22806	1.21234e-09		SDC4P	1.16067	0.000198147	1.4271	2.4686e-09
ALDH6A1	-2.00679	9.35543e-25	-2.24389	3.4019e-33		LCNL1	-2.63221	5.47522e-12	-1.64297	2.28674e-09		WNT9B	1.2638	0.000238125	1.08775	0.000241043
AASS	-2.0064	2.47852e-17	-2.41234	9.58073e-33		MYBPC2	-2.53794	5.71795e-12	-1.00403	4.05563e-05		SYT10	1.18756	0.000238924	1.11842	1.20409e-05
SLC16A12	-2.00123	7.91571e-10	-1.0191	0.000338146		KLK11	-3.05457	5.92821e-12	-1.49273	3.56136e-08		LYPD2	1.44478	0.000252774	1.51222	1.08985e-06
SELENBP1	-1.98583	1.01639e-31	-1.79813	6.35184e-32		PAPPA	-1.47185	6.76371e-12	-1.16673	1.01931e-11		C3orf36	1.23387	0.000257303	1.80818	5.15865e-12
GGH	-1.96378	2.57446e-22	-1.18337	1.21388e-11		SFTA2	-2.45956	7.09096e-12	-1.26581	8.62991e-08		NLGN4X	1.15069	0.000312408	1.28252	1.98518e-06
LOC284788	-1.95869	4.4252e-10	-1.47225	4.16583e-08		PDE1A	-1.59372	8.23233e-12	-1.41812	1.34802e-13		EDN2	1.34628	0.000385786	1.14426	4.39275e-05
HNF4A	-1.95811	3.07906e-20	-1.7657	2.5248e-17		EFS	-1.59715	8.50335e-12	-1.29642	2.50746e-14		TECRL	1.38327	0.000476451	1.19124	0.000186699
FBXL21	-1.94636	3.31144e-07	-1.40648	5.6705e-05		FOXP2	-2.93663	1.01314e-11	-1.62872	1.36806e-06		GPR64	1.01568	0.000593625	1.58491	5.044e-10
PRAMEF10	-1.93695	1.52553e-05	-5.69625	3.64075e-33		ADAMTS12	-1.80993	1.0399e-11	-1.05501	8.29069e-08		CCL19	1.24618	0.000831346	2.40159	3.0629e-13
MST1	-1.93248	4.7073e-23	-2.29922	2.39227e-33		ITGA11	-1.57635	1.07523e-11	-1.09504	2.63696e-09		CHST9	1.05273	0.00094973	2.70522	1.55602e-17
C8orf46	-1.93209	1.56214e-19	-2.63085	4.95954e-40		SAMD5	-2.03351	1.22414e-11	-2.60493	3.34207e-28		ACCN1	1.14507	0.00115598	1.91747	2.22155e-12
ASB4	-1.92658	1.89094e-10	-1.2589	1.08969e-06		GPR172B	-1.98321	1.28432e-11	-1.19768	9.32985e-08		SIM1	1.41167	0.00116559	1.74898	3.41337e-07
GATM	-1.92237	1.01672e-20	-1.93766	2.54935e-24		ACHE	-1.86245	1.29101e-11	-1.17246	4.39635e-08		ANO3	1.13571	0.00116883	2.25659	3.86029e-14
GPT	-1.91419	2.67888e-20	-2.44987	1.17085e-31		SLC5A1	-3.0796	1.42306e-11	-1.97345	2.33375e-08		HMGCLL1	1.23525	0.00117205	1.71724	6.3357e-10
LRRC2	-1.91306	1.48746e-16	-2.37624	7.51819e-30		ANK1	-1.95298	1.55177e-11	-1.08779	2.74652e-08		KIAA1239	1.44471	0.00142145	2.34718	2.14619e-10
LOC55908	-1.91252	2.01293e-08	-2.02516	4.141e-10		WISP1	-1.57007	1.59396e-11	-1.00908	2.92387e-08		NPBWR1	1.34811	0.00159292	2.69637	1.23973e-16
IRF6	-1.90749	6.47965e-14	-1.91367	2.59159e-17		JPH2	-1.82328	1.62025e-11	-1.0176	1.3005e-06		DCAF4L2	2.10937	0.00214121	1.07044	0.0761481
CECR2	-1.90435	1.85899e-12	-2.12149	1.30566e-17		LOC154761	-1.78464	1.65226e-11	-1.53613	1.23804e-12		MTUS2	1.16715	0.00241694	2.57598	2.03899e-16
HGFAC	-1.90009	1.04004e-05	-2.92576	1.43406e-12		LOC283731	-2.28192	1.75703e-11	-1.49227	2.24264e-07		CCL21	1.0797	0.00271196	2.384	1.6101e-13
ECHDC3	-1.89445	3.39289e-13	-1.97872	6.85619e-16		FLJ45983	-2.05991	1.76025e-11	-1.15178	8.04427e-07		NDST3	1.01121	0.00550882	1.5644	5.15485e-08
KCNJ8	-1.89238	2.70689e-24	-1.60851	3.42697e-24		PRKG2	-2.3189	1.97837e-11	-1.20728	2.0619e-08		NCAM2	1.0114	0.00557341	2.312	8.43056e-15
INSIG1	-1.89052	3.18479e-25	-2.57684	1.11928e-49		GRM7	-2.3275	1.99055e-11	-1.55467	7.07421e-09		C14orf180	1.12686	0.00570567	1.4544	5.41764e-06
SARDH	-1.89004	2.27759e-27	-2.22046	2.46284e-35		BDKRB2	-1.44519	1.99386e-11	-1.34264	3.80832e-16		ASCL1	1.22382	0.00638839	1.01585	0.0133519
ASAH2	-1.88115	3.38264e-10	-1.39906	8.70821e-07		MOXD1	-2.07439	2.03339e-11	-2.23925	1.92203e-18		APOA4	1.43437	0.00835658	2.13092	1.69059e-07
UPP2	-1.88019	1.42051e-09	-4.26531	4.24982e-35		BNC1	-2.30414	2.07941e-11	-1.24797	5.49827e-07		MT1H	1.05498	0.00852444	1.54448	8.11443e-06
UBE2QL1	-1.87959	1.14992e-09	-1.34634	5.92806e-07		GLIS1	-2.25196	2.13246e-11	-1.34582	2.748e-08		OXT	1.13533	0.0132454	1.33341	0.000692764
ELOVL2	-1.87501	1.99737e-15	-1.19792	9.31474e-08		RNF182	-2.35186	2.14349e-11	-1.04143	2.32142e-05		PTH2R	1.22738	0.0229849	1.51062	0.00133751
ITLN2	-1.87406	3.64733e-08	-2.295	6.71615e-12		ABI3BP	-1.49116	2.40607e-11	-1.87155	7.29001e-22		GHRHR	1.03272	0.028358	2.39301	4.51705e-10
2022-09-04	-1.87227	1.42297e-19	-1.0207	1.30164e-14		LRRN4CL	-2.01809	2.5538e-11	-1.32207	1.79342e-06		MYH4	1.08348	0.131027	2.99947	8.64456e-08
ALDH1A1	-1.8719	3.03966e-22	-1.83743	3.41821e-27		TRPA1	-1.63313	2.68119e-11	-1.08823	1.25343e-07
CYB5A	-1.87053	4.06633e-42	-1.98305	1.15319e-48		SYN1	-1.36614	2.96575e-11	-1.40475	5.41078e-16
SULT1B1	-1.86616	3.63117e-10	-1.86737	1.69925e-13		NOG	-2.13773	3.1071e-11	-1.25107	3.69032e-07
KCNB1	-1.86538	8.53194e-07	-3.06253	1.67379e-17		UNC13A	-2.16212	3.31489e-11	-1.1481	2.06261e-05
ALB	-1.8639	3.30558e-12	-2.72442	3.46958e-25		ACTC1	-2.24329	3.74887e-11	-1.72904	1.12099e-08
TSKU	-1.86264	1.34631e-20	-2.16756	1.21821e-31		NBLA00301	-2.54846	3.79856e-11	-3.2391	6.34577e-25
FGG	-1.86246	2.69527e-13	-2.67941	1.08853e-25		KCNS1	-2.59704	3.98886e-11	-1.17738	6.31153e-05
ESPN	-1.85635	2.57938e-22	-1.93302	8.71038e-26		HAND2	-2.46876	4.16275e-11	-2.78964	1.04018e-19
TREH	-1.85169	5.08275e-08	-2.08046	1.63857e-11		PKP1	-2.51696	4.34033e-11	-1.76978	4.62981e-08
ITIH2	-1.85148	1.06573e-13	-1.70306	1.24811e-12		MEOX1	-2.24437	5.20378e-11	-1.76965	5.67045e-10
SAA1	-1.84653	4.75305e-06	-4.61257	2.0357e-34		NEBL	-2.22182	5.2316e-11	-1.69811	1.26534e-12
CMBL	-1.84262	2.14479e-21	-1.99241	6.77771e-26		KAL1	-1.57401	5.68577e-11	-1.06594	3.83535e-09
FAM35B	-1.84241	3.20192e-20	-1.41865	7.37008e-16		HSPB7	-1.6904	5.7769e-11	-1.01746	1.41628e-06
SLC7A9	-1.83661	2.76211e-17	-1.94311	1.87739e-22		DACT1	-1.48296	6.35947e-11	-1.29151	1.12627e-12
CRYL1	-1.83647	8.96976e-45	-1.58871	4.2341e-38		TRIM9	-1.86866	6.48935e-11	-2.04277	2.30869e-15
CYP3A5	-1.83599	5.48935e-17	-2.10866	1.04896e-22		SLIT2	-2.08001	7.03731e-11	-1.85601	2.27908e-13
ALAS1	-1.83319	1.80333e-33	-1.4335	2.65569e-29		PAK3	-2.38712	7.04367e-11	-2.24351	1.73892e-13
SHBG	-1.82313	2.14658e-10	-2.80948	4.94888e-27		EGR4	-2.12861	7.30836e-11	-1.04735	0.000126792
AQP11	-1.82177	1.05172e-34	-1.14873	1.1235e-16		LOC283174	-1.39427	7.35523e-11	-1.12836	1.51524e-11
ACE2	-1.81776	1.39529e-05	-1.36764	8.51018e-05		HSPB2	-1.30116	7.45833e-11	-1.00578	5.40517e-11
BOK	-1.81319	1.22498e-28	-1.27771	9.9271e-18		GLDN	-2.49668	7.86413e-11	-1.04503	0.000457397
GALP	-1.8054	7.46701e-08	-3.36829	1.40024e-23		SUSD5	-1.99194	8.2512e-11	-1.44414	1.02088e-08
GPD1	-1.80211	1.0636e-14	-3.21933	1.46353e-46		SUSD2	-1.3611	8.88087e-11	-1.79923	1.35148e-25
GC	-1.80043	7.48311e-14	-2.09661	4.39827e-19		AMZ1	-1.65764	9.12777e-11	-1.11312	9.63056e-07
CYorf15A	-1.79861	0.000961654	-1.57271	0.00341985		RGS4	-1.82938	9.6127e-11	-1.4605	3.74825e-12
NLRP6	-1.79514	1.58331e-10	-2.20459	2.55532e-20		MUC6	-2.26973	9.73373e-11	-2.04715	6.66014e-13
SEPP1	-1.79366	4.16718e-28	-1.86065	5.51162e-35		TUSC3	-1.84065	1.03311e-10	-1.16989	3.10278e-08
CLDN14	-1.79042	3.47677e-19	-1.78674	1.14686e-21		GATA3	-1.5088	1.05177e-10	-1.08941	2.16387e-10
SULT1E1	-1.78791	6.10112e-07	-1.73655	2.88242e-08		GJB4	-2.29704	1.05281e-10	-1.34763	7.5589e-08
PLIN1	-1.7857	2.85388e-14	-1.09153	1.00098e-06		ADRA2A	-1.81802	1.08787e-10	-1.57571	1.12603e-11
PDK4	-1.78364	4.60619e-15	-1.94277	3.35947e-25		FAM155A	-1.7423	1.13793e-10	-1.04613	2.02145e-06
RARRES2	-1.77942	2.67327e-23	-1.54808	5.77952e-18		JPH1	-2.15611	1.15378e-10	-1.83476	1.48515e-11
MOGAT3	-1.77854	5.19401e-10	-2.40364	1.32067e-19		GRHL2	-2.84944	1.23119e-10	-1.00713	0.00283291
GUCY2E	-1.7724	4.20055e-09	-1.52183	1.39049e-07		MGP	-1.51656	1.24864e-10	-1.21058	3.55457e-10
UNC93A	-1.76455	3.32756e-05	-2.32203	6.53827e-10		SIGLEC8	-1.84892	1.24994e-10	-1.26639	1.8287e-08
ECM2	-1.76392	9.35011e-21	-1.63074	1.18316e-30		NTM	-2.74792	1.2663e-10	-1.45955	1.42755e-05
TRPC5	-1.763	1.38681e-05	-3.31586	7.05984e-22		ADAMTS2	-1.52193	1.27623e-10	-1.54223	6.47283e-16
AKR1C2	-1.76285	1.79518e-10	-1.30667	1.06383e-07		ZNF804A	-2.00636	1.34144e-10	-1.51769	8.86293e-10
GOLGA6C	-1.76167	6.95012e-06	-1.54925	0.000127675		NEXN	-1.15056	1.36615e-10	-1.04545	4.06182e-14
KLB	-1.76106	3.11303e-12	-1.4391	8.15429e-09		LRRN3	-1.52252	1.53172e-10	-1.1352	2.39802e-10
A1CF	-1.76075	3.09569e-17	-1.6084	2.86764e-15		MEGF10	-1.89677	1.67777e-10	-2.51668	1.34304e-23
ORM1	-1.75319	3.20437e-11	-2.87399	3.30284e-28		KCNK15	-2.74259	1.87362e-10	-1.46283	8.87683e-06
CD5L	-1.75049	4.33502e-06	-2.30474	7.63979e-10		PF4	-2.11776	1.9661e-10	-1.03156	4.01453e-05
ABCC6	-1.74803	2.44846e-23	-1.9936	1.02322e-29		CCDC80	-1.79409	2.03991e-10	-2.01625	3.42825e-17
HAAO	-1.74154	7.99473e-32	-2.2169	1.15662e-42		CAV2	-1.19235	2.06162e-10	-1.38707	2.48316e-27
ALDH8A1	-1.74121	1.16666e-12	-3.07931	1.34744e-43		LSAMP	-2.32522	2.16536e-10	-1.11872	6.70101e-05
RAMP1	-1.74015	7.52019e-12	-1.5305	1.17102e-09		PRICKLE1	-1.54013	2.16948e-10	-1.30382	4.05654e-14
ACOT6	-1.7397	1.97163e-17	-2.12241	7.12672e-26		KCNS3	-1.54083	2.23574e-10	-1.37256	5.05508e-15
PROK1	-1.73728	1.93002e-06	-1.27484	1.06623e-05		GP2	-3.31237	2.46573e-10	-1.03248	0.0104381
KLKB1	-1.73457	3.46309e-21	-2.38534	8.97148e-38		CST2	-2.70296	2.54888e-10	-1.21414	0.000310584
PTGR1	-1.73365	2.84347e-17	-1.78897	1.80685e-20		PODN	-1.87558	2.68361e-10	-2.25515	3.08396e-19
TM7SF2	-1.73237	5.13024e-24	-1.4162	3.06016e-17		PRDM8	-1.41151	2.77257e-10	-1.04102	2.05832e-09
LEPR	-1.73117	3.74573e-11	-2.4153	2.44422e-26		CCL2	-1.27743	2.89458e-10	-1.26799	6.93437e-15
MASP1	-1.72965	6.62229e-18	-1.91147	4.31106e-24		HAS1	-2.50761	2.93187e-10	-2.34153	2.68893e-11
PRR18	-1.72624	6.51855e-08	-2.22348	1.09154e-15		C10orf90	-2.30761	3.26554e-10	-1.32895	3.20317e-06
FGB	-1.72111	3.81965e-10	-2.84981	2.24688e-28		GABRP	-2.21956	3.35953e-10	-2.05859	1.60599e-13
TM4SF5	-1.72101	4.35221e-10	-1.80652	8.33556e-12		PDX1	-3.6585	3.46938e-10	-1.8613	3.60602e-05
IAPP	-1.72065	2.42003e-08	-2.13884	5.85536e-13		ANXA8L2	-2.68638	3.51401e-10	-2.25369	3.03124e-12
ANKRD43	-1.71953	5.47824e-13	-1.26648	8.758e-08		PAMR1	-1.1215	3.77011e-10	-1.10894	3.3018e-15
USH2A	-1.71591	1.4707e-13	-2.68295	2.47982e-29		TAGAP	-1.33397	3.95421e-10	-1.06914	6.73882e-11
MTHFD1	-1.71552	2.10156e-29	-1.60834	8.76114e-36		LMTK3	-2.33738	4.50496e-10	-1.50049	2.57064e-07
UGT1A8	-1.7151	1.66495e-08	-1.46529	2.89743e-07		CCDC89	-1.6651	4.53858e-10	-1.08606	3.49073e-07
SLC39A5	-1.71424	1.3472e-07	-1.57812	7.20817e-07		ICAM4	-1.56429	4.54935e-10	-1.1378	1.78719e-08
CDH23	-1.7142	1.07984e-21	-1.59172	2.55303e-22		PKNOX2	-1.91659	4.73038e-10	-1.63117	3.34841e-12
PNMA6A	-1.70574	0.00457439	-1.87705	0.00112845		ILDR1	-2.55965	5.01399e-10	-1.03209	0.00174248
CCL25	-1.70479	3.08195e-05	-3.05963	1.32861e-14		CHRDL1	-2.8808	5.26224e-10	-2.85692	1.53145e-14
EIF1AY	-1.70117	0.00874929	-1.87349	0.00351718		ABCC4	-1.61205	5.27845e-10	-1.15238	4.3439e-09
GAMT	-1.69739	4.89721e-25	-1.65498	7.975e-26		FAM115C	-1.11349	5.66086e-10	-1.26873	1.26132e-16
GBA3	-1.69637	1.33456e-07	-4.19515	2.57055e-48		NCALD	-1.17796	6.20066e-10	-1.14574	6.1694e-16
CREB3L3	-1.69617	1.17523e-10	-2.5177	2.59794e-21		KNDC1	-2.86533	7.05632e-10	-2.7685	6.18389e-13
HAPLN4	-1.69586	1.05706e-12	-2.32393	1.3802e-26		APBB1IP	-1.24567	7.17202e-10	-1.35472	5.24091e-21
GCKR	-1.69361	3.71034e-15	-2.1394	1.00148e-23		ADAM23	-2.03896	7.27727e-10	-1.80739	1.78442e-11
IGFBP1	-1.69052	2.26856e-08	-1.94889	2.92745e-12		ARSJ	-1.59197	7.43859e-10	-1.67223	1.43541e-19
GLYCTK	-1.68975	6.85849e-29	-2.00121	2.68078e-36		GPR68	-1.15259	7.50732e-10	-1.09192	1.13126e-12
RPS4Y1	-1.68967	0.020219	-1.60204	0.0242071		COL24A1	-2.07503	7.71586e-10	-1.10257	3.14198e-05
ALDH2	-1.68875	2.69947e-37	-1.81743	2.19173e-47		FCGR3B	-1.80402	8.12094e-10	-1.54132	4.0578e-11
PANX2	-1.6876	7.50732e-10	-1.56032	3.15692e-11		EFEMP1	-2.21698	8.49794e-10	-2.77424	2.72917e-21
ATP6V0E2	-1.68675	1.46169e-26	-1.02976	9.28726e-16		AMPH	-1.64751	9.0909e-10	-1.14779	1.17648e-09
PC	-1.68319	8.47617e-29	-1.65407	1.29754e-31		LOC283392	-2.84855	9.66973e-10	-2.86435	1.23013e-13
MYCL1	-1.68318	1.3625e-26	-1.31909	3.65354e-16		CSDC2	-2.15362	1.07558e-09	-2.10108	4.54219e-12
OGDHL	-1.68195	4.57043e-08	-2.94771	9.79036e-32		SLC7A4	-2.1822	1.12035e-09	-2.07492	5.98584e-14
GOLGA6D	-1.68181	1.48091e-07	-1.38594	1.44162e-05		SLCO4C1	-2.35697	1.12836e-09	-1.89364	1.466e-09
NTN1	-1.68087	3.90731e-14	-1.83122	1.31937e-19		PCDH9	-1.7992	1.15648e-09	-1.60531	1.13126e-12
ALDH5A1	-1.67907	2.92607e-38	-1.60393	7.5464e-41		TSPAN2	-1.48659	1.16569e-09	-1.19971	2.53316e-10
EVPLL	-1.67559	0.000116681	-3.27134	2.01951e-17		FOXC2	-1.87991	1.21405e-09	-1.01136	5.33028e-05
SLCO1A2	-1.66581	6.49485e-07	-1.64896	1.03852e-07		EPHA3	-1.59908	1.22839e-09	-1.74337	6.24414e-16
FABP4	-1.66197	6.60743e-09	-1.97801	9.57548e-12		NLRP2	-2.25862	1.34669e-09	-1.21501	2.06779e-06
MCHR1	-1.66108	1.52968e-09	-2.34625	8.6592e-20		ADAMTS15	-1.16507	1.35686e-09	-1.10597	8.72989e-14
EPHX2	-1.66013	1.13754e-26	-1.99788	2.32475e-38		CR2	-2.53916	1.36438e-09	-1.49637	4.24072e-06
CYP3A7	-1.65999	1.26983e-05	-2.62341	1.18853e-13		RET	-1.74917	1.39934e-09	-1.51394	1.3008e-09
ASGR2	-1.65962	1.87549e-14	-1.64434	4.85729e-15		LTK	-1.49652	1.46098e-09	-1.34597	9.59343e-12
ACSL1	-1.65573	9.77411e-23	-2.40402	3.54512e-42		FEZF1	-2.02734	1.48555e-09	-1.17001	2.03273e-06
SHMT1	-1.6518	6.76962e-24	-2.19318	1.18923e-42		ULBP3	-2.19958	1.54558e-09	-1.02385	0.000389307
PLIN5	-1.65062	5.08449e-19	-1.85832	3.55043e-26		LY6E	-1.40011	1.56331e-09	-1.10314	2.63985e-08
C10orf125	-1.64525	7.92663e-31	-1.59866	2.52381e-31		SLC16A9	-2.3194	1.70673e-09	-2.01327	3.33114e-10
HRCT1	-1.64076	3.3914e-12	-1.06697	3.71975e-06		KRT6B	-2.43715	1.93086e-09	-1.1489	0.000748269
TMEM56	-1.63838	2.22048e-27	-2.01176	5.40655e-38		ATP13A4	-1.76203	1.934e-09	-1.30938	1.31661e-07
C9orf71	-1.63515	0.000160006	-1.76902	1.59139e-06		SFRP1	-2.05879	1.95862e-09	-2.33046	1.15134e-18
CLDN15	-1.63506	2.10557e-20	-1.23182	9.05692e-12		GPR55	-1.49679	2.37753e-09	-1.02073	1.63734e-07
SLC16A2	-1.63434	6.13216e-20	-2.03064	3.53855e-37		EIF4E3	-1.06646	2.5304e-09	-1.43003	5.02096e-24
LIME1	-1.63396	1.02305e-22	-1.51279	5.7826e-20		LGALS9C	-1.99388	2.61987e-09	-1.50237	2.47799e-08
RBP7	-1.63162	4.35166e-24	-1.4111	1.86691e-16		RBM11	-2.0121	2.68245e-09	-1.35737	5.02641e-07
CHN2	-1.61995	3.00764e-28	-1.06082	5.58038e-16		CLEC4D	-1.83956	2.79052e-09	-1.03136	4.67769e-05
FAM184A	-1.61922	1.20075e-13	-1.27178	4.7213e-11		ANXA13	-2.39461	2.80763e-09	-1.25325	4.20178e-05
TPRG1	-1.61909	1.89134e-14	-1.28176	1.88741e-15		PTCHD1	-1.95637	2.83455e-09	-1.3558	1.03237e-07
GSTM1	-1.6175	0.00871653	-2.5054	8.7131e-05		IL6	-1.88479	3.0885e-09	-1.95848	3.25281e-14
REEP6	-1.61645	2.37608e-15	-2.20242	4.36661e-30		CPAMD8	-1.3744	3.12646e-09	-1.11219	9.9542e-11
GPT2	-1.61641	1.17938e-14	-1.87756	1.40414e-25		RPS6KA6	-2.33965	3.15083e-09	-1.89629	1.15455e-09
C9orf173	-1.61407	6.22826e-13	-1.13996	3.28478e-10		VGLL1	-1.90745	3.24961e-09	-1.08617	2.53175e-07
PALMD	-1.60694	6.6903e-21	-1.82605	4.97197e-30		CCL22	-1.91933	3.33426e-09	-1.77301	1.18611e-11
MGST1	-1.60621	7.95754e-17	-1.87157	7.99807e-29		TFAP2C	-2.35371	3.36367e-09	-1.39581	6.08858e-06
SEC16B	-1.60395	2.19663e-22	-1.57866	2.56238e-28		RASSF6	-1.80995	3.61821e-09	-1.03222	1.60228e-06
METTL7A	-1.6033	2.02972e-34	-1.63907	4.39135e-35		RCAN2	-1.1224	3.80066e-09	-1.18818	2.89486e-16
CCDC152	-1.60118	5.02777e-23	-1.66724	3.98686e-28		KRT5	-2.38853	3.80739e-09	-1.56719	4.99187e-06
SERPINF1	-1.59815	2.39799e-18	-1.53874	8.65696e-20		ZNF683	-1.69129	3.82093e-09	-1.30214	3.00093e-08
HRSP12	-1.59715	1.89214e-27	-2.52776	1.24306e-59		FSTL1	-1.03643	3.92265e-09	-1.02767	6.84972e-15
ACADSB	-1.59166	2.69528e-20	-1.60631	2.3862e-23		GALNTL6	-1.80451	4.29018e-09	-1.42665	4.6686e-08
ROPN1B	-1.59123	1.97372e-08	-2.45483	5.28637e-17		CADM3	-2.18965	4.41891e-09	-2.0999	1.02297e-12
NEU4	-1.59052	0.000165836	-1.28837	0.000672428		NCAM1	-1.65396	4.53286e-09	-1.32254	7.27934e-11
AOX2P	-1.58447	3.79925e-11	-1.16198	4.182e-08		KCNK3	-2.10754	4.71854e-09	-1.54909	5.56461e-08
PECR	-1.57236	2.26173e-28	-1.36897	4.29511e-24		HEPH	-1.20503	4.83432e-09	-1.00233	3.51922e-11
DHTKD1	-1.57089	2.41535e-30	-1.58338	5.67041e-39		BEGAIN	-1.85762	4.85287e-09	-1.03453	2.0504e-05
GJB1	-1.56911	8.07344e-16	-1.53274	2.58904e-15		KCNK13	-1.60317	4.85365e-09	-1.68262	1.27457e-14
ANXA10	-1.56183	2.75207e-07	-3.08036	8.44249e-34		PCDH7	-2.2203	4.87866e-09	-2.0664	1.70954e-13
GPX3	-1.56147	8.26799e-16	-1.54044	5.20365e-17		GLT8D2	-1.07479	5.03656e-09	-1.17244	1.14891e-15
KDM5D	-1.56105	0.0147082	-1.63813	0.00918883		KCNQ5	-1.87067	5.17268e-09	-1.124	9.14159e-06
CAT	-1.56085	1.07283e-34	-1.70943	2.31689e-39		STAT4	-1.06656	5.43886e-09	-1.25209	4.48621e-19
CADM1	-1.56057	2.28292e-21	-1.43004	3.21569e-22		TRPC3	-2.07444	6.16512e-09	-1.09264	0.000100874
AKR1C1	-1.55952	2.66724e-10	-1.05886	1.38681e-06		SPSB4	-2.02936	6.18296e-09	-1.45266	2.76739e-08
DHRS4L1	-1.55846	2.20949e-23	-1.43183	1.83035e-24		FOXE3	-1.83088	6.30029e-09	-1.01673	6.46667e-05
ADCY10	-1.55762	1.51523e-12	-1.36357	6.78417e-12		GTF2A1L	-2.05627	6.45654e-09	-1.28522	1.54363e-07
ANKS4B	-1.55355	4.16652e-14	-1.71828	6.91712e-21		MSC	-1.79785	6.46475e-09	-1.33246	3.90773e-08
PCDH20	-1.54866	0.000912998	-2.07991	6.64559e-07		ST6GAL2	-2.19003	6.66211e-09	-2.2957	7.69303e-16
ELFN1	-1.5459	1.86497e-08	-1.83248	7.89472e-14		PRELP	-1.69025	6.71018e-09	-2.09773	6.05529e-20
CLRN2	-1.54421	1.91614e-10	-1.13328	1.03512e-05		BTC	-2.11769	6.7899e-09	-1.18774	1.32826e-05
TTBK1	-1.54272	3.36425e-11	-1.92632	2.56013e-17		EMR4P	-1.40737	7.23238e-09	-1.26555	1.78431e-11
C7orf10	-1.53967	1.8535e-25	-1.03983	2.145e-14		GGT5	-1.19653	7.27867e-09	-1.47651	1.47352e-18
AQP7P1	-1.53628	1.38039e-10	-1.92208	1.9125e-15		TFPI2	-1.44313	7.28498e-09	-1.04882	5.57016e-08
BTNL9	-1.52895	6.23748e-16	-1.77345	8.35688e-25		EFNB3	-1.6778	7.89964e-09	-1.6071	1.91717e-11
ADI1	-1.52815	2.14567e-31	-1.51402	7.74029e-38		CCNO	-2.46329	7.98816e-09	-1.71354	4.51181e-07
TMEM176B	-1.52643	1.28537e-22	-1.55856	9.44858e-24		MMP23B	-1.59122	8.30135e-09	-1.69406	3.68372e-14
SMOC1	-1.52594	1.52654e-18	-1.44578	9.88489e-17		BANK1	-1.9291	8.45222e-09	-1.32061	1.20901e-07
CBR1	-1.52513	9.18227e-24	-1.21834	3.27521e-23		IGFN1	-2.27295	8.74571e-09	-1.49615	8.43131e-08
HOMER2	-1.52126	5.78073e-13	-1.78156	1.49598e-19		WNT4	-2.04859	8.8804e-09	-1.87597	9.50503e-13
XDH	-1.52077	8.73145e-10	-3.07129	3.795e-38		PABPC5	-1.57176	8.99344e-09	-1.07919	2.64403e-07
FCN2	-1.52022	9.46961e-07	-3.07301	1.9168e-16		MFAP4	-1.85569	9.8481e-09	-2.5789	2.74683e-21
VTN	-1.51667	1.35927e-11	-1.94935	2.10556e-19		SLC17A8	-1.91711	1.03599e-08	-1.55143	2.57313e-09
COBLL1	-1.51404	9.06026e-25	-1.09889	2.05008e-19		PCDHA12	-1.5548	1.06723e-08	-1.27652	1.47085e-08
GAS2	-1.51106	1.03098e-16	-1.29454	8.31317e-14		PTX3	-1.66065	1.09835e-08	-1.09271	9.34403e-07
DGAT2	-1.51054	2.6695e-13	-1.92195	3.93639e-21		SUSD4	-2.42455	1.13147e-08	-1.72553	5.0176e-07
FAM99B	-1.50947	1.39961e-05	-3.21829	5.74687e-20		TMEM200C	-1.75713	1.14565e-08	-1.25277	4.62114e-08
CFB	-1.50627	2.94384e-18	-2.01947	3.85256e-33		CXCL14	-2.48438	1.19592e-08	-2.39213	5.47994e-11
PHYHD1	-1.49804	5.0438e-08	-2.27189	4.64833e-23		CAMK1G	-1.65713	1.30061e-08	-1.02892	4.13771e-05
C8G	-1.48349	2.79793e-13	-1.82029	4.43903e-20		PRR16	-1.38883	1.32028e-08	-1.13817	1.02295e-08
SYBU	-1.4808	1.03317e-14	-1.57689	1.09221e-22		RALYL	-2.31416	1.34088e-08	-1.3183	2.15635e-05
POR	-1.47894	1.1396e-28	-1.33935	3.55522e-28		GLP2R	-1.97031	1.41683e-08	-1.38327	3.80321e-07
ANKRD56	-1.47312	5.46486e-12	-1.47724	4.71474e-13		SOX6	-1.53872	1.4184e-08	-1.1662	4.21612e-08
ZBTB16	-1.47286	4.26726e-09	-2.24718	4.48373e-23		KIAA1644	-1.80684	1.66659e-08	-1.59747	1.52208e-11
SLC25A15	-1.47148	3.17419e-19	-2.00758	2.98459e-32		FPR2	-1.6103	1.72606e-08	-1.11498	7.30828e-07
CYP2C19	-1.4706	8.13817e-09	-2.37167	1.3489e-26		CD1E	-1.87515	1.7556e-08	-1.70794	8.01326e-11
SCN4A	-1.46455	4.42521e-10	-1.76941	1.56048e-14		RGS11	-1.31942	1.80961e-08	-1.54534	1.43992e-18
HSD17B4	-1.46376	2.37404e-30	-1.26094	1.97774e-33		WISP2	-2.18283	1.93887e-08	-3.06264	6.48885e-21
LGSN	-1.4633	1.86925e-05	-1.57532	1.22023e-06		PCDHA11	-1.54532	2.10681e-08	-1.04936	2.86544e-06
TMEM220	-1.45991	4.38964e-20	-1.82321	9.60549e-33		WDR86	-1.46877	2.12521e-08	-1.2661	6.30425e-11
DDX3Y	-1.45716	0.0282458	-1.4476	0.0285276		FCRL5	-2.21667	2.12669e-08	-1.51087	1.8975e-06
EXPH5	-1.45401	1.50055e-05	-1.28012	3.85515e-07		GGTLC1	-1.8244	2.16032e-08	-1.11402	2.16382e-05
MOSC2	-1.45066	2.60797e-26	-1.58437	1.52425e-34		SORCS2	-1.94392	2.40858e-08	-1.9379	8.60948e-13
HSD17B8	-1.44963	1.61713e-27	-1.11335	2.21927e-20		USP43	-1.74445	2.42589e-08	-1.97778	5.02213e-16
PBLD	-1.44925	1.13704e-15	-1.7625	7.31681e-28		FLRT2	-1.64289	2.79069e-08	-1.46012	9.61491e-11
C5orf4	-1.44881	5.18182e-18	-1.68191	1.72574e-28		OLFM1	-1.5217	3.04261e-08	-1.52043	6.36308e-14
FGGY	-1.44814	2.63444e-13	-2.53934	9.78855e-40		TMEM154	-1.31951	3.1236e-08	-1.39932	7.93667e-13
ALAD	-1.44795	3.79191e-29	-1.23095	1.0565e-26		AJAP1	-1.97418	3.17688e-08	-1.28091	2.313e-06
SLC25A42	-1.44252	9.2994e-21	-1.25977	2.53587e-17		POM121L9P	-1.26299	3.56921e-08	-1.62753	2.75165e-18
IL6R	-1.44162	2.87217e-16	-1.14459	5.34098e-12		IL12B	-1.65736	3.75174e-08	-1.73747	2.56149e-12
MAOB	-1.44065	1.82676e-20	-1.3251	3.67781e-16		SERPINB8	-1.07983	3.85919e-08	-1.47345	1.54028e-20
IQGAP2	-1.43835	1.1387e-25	-1.15993	2.46291e-21		CRISP3	-2.13993	3.86689e-08	-1.86983	8.3881e-08
FBXW10	-1.43815	7.20419e-06	-1.02855	0.000867937		ALOX15B	-1.7735	4.05771e-08	-1.77415	2.10435e-09
PEBP1	-1.43729	1.91923e-36	-1.28608	3.38534e-31		CRISPLD2	-1.15436	4.09111e-08	-1.37132	3.86469e-15
DKFZp779M0652	-1.43539	2.56862e-10	-2.18284	3.50425e-27		LRRC4C	-1.77936	4.20658e-08	-1.99245	3.35709e-14
XYLB	-1.43495	9.44171e-20	-1.19717	5.31286e-15		DCN	-1.82589	4.27486e-08	-2.49928	1.25841e-19
SC4MOL	-1.43435	2.39166e-24	-1.32087	3.9242e-24		NRK	-1.60377	4.57225e-08	-1.72439	3.55058e-13
SLC22A24	-1.42414	1.05275e-06	-1.93672	1.16421e-11		CXCR2	-1.26562	4.65443e-08	-1.01144	1.41476e-08
GRHPR	-1.42152	5.79883e-30	-1.47885	5.74417e-40		EBF4	-1.27896	4.84854e-08	-1.01635	2.15714e-09
ABHD6	-1.42024	9.20998e-27	-1.28794	1.36566e-25		COL17A1	-1.58732	5.02689e-08	-1.3745	9.09916e-11
ACMSD	-1.41968	3.83868e-09	-2.79401	1.8664e-39		FAM167A	-1.84573	5.0295e-08	-1.22547	1.45535e-06
FBLN7	-1.41951	7.27409e-17	-1.1215	4.25326e-12		PTPRQ	-1.98819	5.24992e-08	-1.83306	9.04726e-10
TMEM176A	-1.4156	7.36578e-17	-1.48747	2.73275e-19		RASL11B	-1.64274	5.38179e-08	-1.11389	6.01538e-06
HPN	-1.41308	6.76133e-14	-1.73301	4.8253e-21		PVALB	-1.85343	5.58502e-08	-1.40255	1.35254e-07
TCP10L	-1.41262	7.45952e-08	-2.04414	1.18831e-17		C2CD4A	-2.02482	6.03007e-08	-1.38517	3.48314e-06
PCP4L1	-1.41012	7.24167e-06	-2.09136	9.45704e-13		TPRXL	-2.11765	6.20045e-08	-1.10757	0.000161254
ZMYND12	-1.40481	5.33306e-13	-1.61016	5.93008e-22		RSPO1	-1.47862	6.28732e-08	-1.60861	1.38414e-11
SAA2	-1.40233	0.000945989	-4.43841	2.89963e-30		S100Z	-1.50289	6.39442e-08	-1.06034	4.60701e-07
AGMAT	-1.40096	1.87453e-16	-1.44982	4.05106e-18		EPHB1	-1.14024	6.47507e-08	-1.30119	3.25281e-14
PANK1	-1.39936	7.89215e-25	-1.32149	6.38127e-23		FOXF1	-1.04029	6.67414e-08	-1.07528	2.14046e-12
PXMP2	-1.39923	3.52859e-25	-1.70485	2.21108e-32		C6orf105	-1.5655	6.72342e-08	-1.86204	2.28548e-17
KCNJ4	-1.39711	5.36087e-05	-3.44598	3.64074e-31		LYPD5	-1.07332	7.37099e-08	-1.08581	2.02003e-10
CYorf15B	-1.39682	0.0166528	-1.29518	0.0246239		SOX8	-1.57189	7.45395e-08	-1.31458	1.13465e-08
C6orf208	-1.39591	1.60782e-09	-1.72526	2.83859e-15		CNTN4	-1.21187	7.58081e-08	-1.62917	8.49597e-24
NUDT6	-1.39226	3.68954e-22	-1.04079	1.54036e-21		TBX1	-1.67885	7.78545e-08	-1.13411	9.30289e-06
HOXA13	-1.39077	0.00137528	-1.47	0.00103754		SCRG1	-1.42796	8.44022e-08	-1.11513	2.91043e-07
ESR1	-1.39037	1.70562e-08	-2.65299	3.02113e-31		AMPD1	-1.88885	9.37878e-08	-1.5596	5.29972e-08
UTY	-1.387	0.0207157	-1.60769	0.0061419		C8orf47	-2.32352	9.40669e-08	-3.27428	1.17875e-26
ABCA9	-1.38381	6.63226e-11	-2.06184	3.79396e-30		COL14A1	-1.39698	9.69688e-08	-1.90881	3.77812e-18
CIDEB	-1.38069	6.68502e-23	-1.77944	1.41207e-34		C10orf93	-1.77371	9.83419e-08	-1.68895	5.9352e-09
MPDZ	-1.38029	1.68382e-16	-1.65386	1.09015e-27		CDH12	-2.2625	9.84662e-08	-1.5203	5.01022e-05
RDH5	-1.37407	1.40467e-15	-1.338	1.87534e-19		KLRC1	-1.28102	1.00101e-07	-1.02238	1.3513e-08
HSPB9	-1.37046	1.10509e-14	-1.00936	1.41647e-08		PTN	-1.34193	1.02673e-07	-1.10569	3.89719e-09
SLC16A13	-1.36902	6.42666e-18	-1.15177	1.46241e-14		ERC2	-1.95295	1.04984e-07	-1.27427	4.38488e-05
DMRTA1	-1.36624	2.55365e-07	-1.48446	8.44307e-12		VWA3B	-1.8045	1.07549e-07	-2.28942	1.15498e-16
CYP39A1	-1.3584	9.04407e-06	-1.98636	2.16112e-12		NBPF15	-1.04257	1.17757e-07	-1.01228	2.69332e-11
FITM1	-1.35631	7.66043e-15	-1.76616	1.09215e-22		GUCY2C	-1.94109	1.19507e-07	-1.18749	0.000242676
BPHL	-1.35598	3.56058e-30	-1.17575	1.7337e-27		ASPN	-1.20487	1.19982e-07	-1.26519	4.35509e-12
ZFY	-1.35488	0.0190665	-1.49206	0.00846243		GSPT2	-1.46137	1.29225e-07	-1.10058	3.80246e-07
TST	-1.35301	2.91193e-25	-1.26581	7.76596e-27		GRID1	-1.85803	1.29734e-07	-1.72693	9.06552e-10
PGRMC1	-1.35236	9.66798e-31	-1.58922	3.36788e-42		C1QTNF2	-1.37016	1.32403e-07	-1.30048	1.04023e-10
CCL14	-1.34754	3.71448e-14	-1.92683	2.49532e-28		SYT3	-2.1612	1.3274e-07	-1.95861	8.19932e-09
TRO	-1.34734	2.04881e-12	-2.17353	3.20652e-32		MYOM3	-1.50436	1.36696e-07	-1.33506	4.76445e-09
CGNL1	-1.34731	3.71772e-15	-1.73858	1.64493e-31		PTGFR	-2.10445	1.37007e-07	-3.3741	1.53859e-33
TTC38	-1.34651	5.50984e-31	-1.17436	6.36399e-29		FBN1	-1.03796	1.3932e-07	-1.08242	4.72897e-12
APOE	-1.34499	2.43185e-15	-1.54547	6.22347e-20		SCARA5	-2.1142	1.50045e-07	-2.59069	8.4573e-14
CDC14C	-1.34097	2.90743e-05	-1.06797	0.000312737		NBPF16	-1.29607	1.54348e-07	-1.11254	7.25936e-09
C10orf140	-1.34085	1.50401e-12	-1.01781	1.95195e-07		UMODL1	-1.8524	1.54608e-07	-1.13448	0.000360346
C2	-1.33832	1.72054e-15	-1.40913	1.49243e-18		SPNS3	-1.15267	1.74996e-07	-1.05539	3.90726e-10
DMD	-1.33616	7.3754e-16	-1.29211	2.52482e-18		GSDMA	-1.81501	1.77544e-07	-1.32105	2.87793e-06
C1QTNF9	-1.33483	3.66754e-07	-1.30071	1.24372e-07		ANKRD1	-1.80356	1.7899e-07	-1.169	1.60937e-05
MOGAT1	-1.33472	1.40318e-07	-1.94937	5.64211e-16		WNT1	-1.66114	1.79131e-07	-1.49605	8.35871e-09
ABCC9	-1.33456	6.79664e-12	-1.56794	3.18403e-19		F2RL1	-1.56864	1.83197e-07	-1.71873	2.33011e-15
UGT1A7	-1.33394	2.12026e-06	-1.24609	1.9039e-05		PTPRZ1	-1.87007	1.86825e-07	-1.58851	1.87549e-08
TMSB4Y	-1.33327	0.00312191	-1.39076	0.0020733		ABCG4	-1.36851	1.89263e-07	-1.08694	1.00324e-09
HAGH	-1.33194	5.61536e-29	-1.55968	6.40477e-41		TMEM132E	-1.71212	1.89454e-07	-2.11085	1.18023e-14
TMEM100	-1.32939	7.42472e-05	-1.69238	6.63535e-12		MARCO	-1.73117	1.91436e-07	-1.78426	4.35231e-09
NUDT7	-1.32908	4.91949e-24	-1.36353	2.89839e-29		FAM43B	-2.00223	1.97165e-07	-2.08928	5.72634e-12
FGL1	-1.3282	2.3735e-06	-2.52208	9.46197e-21		IL17D	-1.23881	1.99514e-07	-1.56875	8.24717e-14
FST	-1.32816	3.08499e-07	-1.35067	1.036e-08		MYOZ1	-1.57731	2.02184e-07	-1.60402	5.42271e-11
MAOA	-1.32409	5.97138e-19	-1.2053	2.81925e-16		NPAS3	-1.51079	2.03895e-07	-1.07052	1.28814e-06
TCP11	-1.31932	2.20115e-05	-1.37875	2.05013e-06		LOC254559	-1.70137	2.05204e-07	-1.19346	2.74551e-05
CHI3L1	-1.30933	0.00191531	-1.41984	0.000277931		SRPX	-1.35266	2.07671e-07	-2.00091	2.07456e-21
C3	-1.30749	2.6387e-14	-1.78243	7.01614e-26		TBX18	-1.78877	2.21195e-07	-1.24449	2.59604e-06
ALDH4A1	-1.3073	5.61612e-18	-1.29753	2.90581e-20		GAS1	-1.33343	2.23303e-07	-1.77983	1.18617e-16
C1orf130	-1.30646	8.06051e-06	-1.22126	9.4007e-07		GGTLC2	-1.71157	2.31038e-07	-1.06412	5.81152e-05
IFIT1	-1.30532	1.99904e-12	-1.3409	5.25835e-16		GGT3P	-1.56014	2.38462e-07	-1.06358	1.01509e-05
PCSK6	-1.29927	4.4919e-15	-1.59072	2.71731e-21		AMOTL1	-1.03578	2.57937e-07	-1.58076	1.41068e-24
PPP4R4	-1.29601	1.16746e-12	-1.91205	4.80738e-27		NKD2	-1.55606	2.70582e-07	-1.22878	6.96335e-08
ABCB1	-1.29343	3.62599e-06	-1.89199	1.07788e-17		CRISPLD1	-1.25023	2.70745e-07	-1.11249	9.27203e-10
GPR88	-1.29131	0.00488196	-3.62581	1.44448e-17		FAM181B	-1.54443	2.95122e-07	-1.01015	3.28511e-06
C1S	-1.29048	1.14524e-18	-1.90341	2.29872e-45		COL4A3	-1.49107	3.08891e-07	-1.75964	3.55652e-15
KLF9	-1.2887	1.75943e-18	-1.42861	8.17664e-30		PRSS3	-2.54331	3.10202e-07	-2.16493	4.62981e-08
ACBD4	-1.2831	9.13401e-27	-1.54062	2.48647e-36		TNFRSF11B	-1.90371	3.14702e-07	-1.64104	3.04663e-09
STARD10	-1.28095	8.60157e-24	-1.04567	8.68471e-18		RSPO3	-1.95191	3.15259e-07	-2.85294	1.67475e-20
SLC26A1	-1.28086	6.54958e-16	-1.24553	2.83472e-17		FAIM2	-1.84768	3.17615e-07	-1.80495	4.19569e-09
SLC2A12	-1.27777	9.69279e-10	-1.06302	6.70687e-10		DPEP1	-2.08926	3.20709e-07	-1.4801	4.61892e-05
SLCO2B1	-1.2765	2.34035e-16	-1.77517	1.63088e-31		WFDC1	-1.26683	3.2863e-07	-1.53934	7.83117e-17
LRRC3	-1.27178	1.20141e-08	-2.22052	7.21881e-30		TJP3	-1.55102	3.42231e-07	-1.41693	3.02603e-11
ENPP1	-1.26779	3.28356e-16	-1.03518	6.44649e-12		CCBE1	-1.60165	3.49713e-07	-2.35545	3.33682e-18
GLTPD2	-1.26462	3.03063e-07	-1.95992	2.05925e-18		PDZD4	-1.13387	3.53791e-07	-1.39819	1.33867e-16
SORBS2	-1.26247	8.21278e-15	-1.62357	3.2719e-25		KRT7	-2.34153	3.70271e-07	-2.61278	1.07082e-14
PAQR9	-1.25735	4.97521e-07	-1.03073	1.60144e-05		ECEL1	-2.04645	3.82434e-07	-1.30601	0.000371353
OIT3	-1.25509	3.91531e-10	-1.83186	1.40786e-18		SLC22A17	-1.36656	4.02782e-07	-1.33547	1.41023e-09
ST3GAL6	-1.25249	3.21885e-14	-1.50774	3.62108e-33		FCRLA	-1.81139	4.57168e-07	-1.71483	2.28456e-09
CRYM	-1.25099	3.77434e-10	-1.65787	2.47383e-17		SVEP1	-1.3612	4.80033e-07	-2.15967	9.04714e-19
SOD1	-1.24962	1.68162e-26	-1.21462	2.63482e-30		FREM2	-2.50352	5.29651e-07	-3.20133	7.51888e-15
ST6GAL1	-1.24688	4.91231e-16	-1.50372	1.16749e-26		RASEF	-2.33477	5.45534e-07	-1.45667	7.1496e-05
C6orf138	-1.24227	2.86986e-05	-1.1356	1.42346e-07		IGJ	-1.8104	5.46456e-07	-1.56488	6.38425e-08
SLC23A1	-1.24165	4.02817e-09	-1.32612	9.76066e-13		C14orf37	-1.35615	6.05691e-07	-1.74108	1.2392e-16
IGF1	-1.24153	1.99055e-07	-2.45209	3.00995e-26		KCNN2	-1.01172	6.40918e-07	-1.84625	4.70098e-18
IL28RA	-1.23928	1.21662e-07	-1.53248	1.12091e-18		B4GALNT2	-2.47721	7.50436e-07	-1.04429	0.0165583
FRMD7	-1.23907	0.000853227	-1.78971	2.09612e-06		DBC1	-1.93893	7.53284e-07	-1.78353	1.51619e-09
LYNX1	-1.23888	2.72905e-09	-1.11834	1.10688e-07		SLC5A12	-2.01898	7.62614e-07	-1.54655	7.59172e-06
LCN12	-1.23859	7.48311e-14	-1.30291	2.77524e-17		SGCA	-1.44761	7.6644e-07	-1.89824	1.28625e-15
STBD1	-1.23845	1.06527e-21	-1.14838	4.09023e-22		KCNK2	-2.21811	8.04974e-07	-1.01094	0.00419249
AKR7L	-1.23799	7.83884e-10	-2.20167	3.71497e-32		C1QTNF7	-1.21516	8.32877e-07	-1.50895	1.09949e-13
RAD51AP2	-1.23751	5.43881e-06	-1.00051	5.59476e-05		SYT1	-1.68005	8.71392e-07	-1.09372	5.7846e-05
ALDH7A1	-1.2347	1.24233e-23	-1.30209	2.78675e-25		RYR2	-1.65379	9.21841e-07	-1.1912	2.16937e-06
SERPING1	-1.23071	1.69522e-20	-1.88684	4.80909e-51		HKDC1	-1.89842	9.33543e-07	-1.50291	2.4455e-07
LIPG	-1.22891	1.48811e-09	-2.10105	3.08975e-29		ITLN1	-1.74304	9.7302e-07	-2.42411	8.7736e-17
GADD45G	-1.22651	4.68046e-10	-1.3646	6.68206e-15		SLPI	-2.21008	9.75567e-07	-3.82442	9.55581e-34
G6PC2	-1.22534	2.62358e-05	-1.47141	1.9202e-07		ALDH1A2	-1.30576	9.78036e-07	-1.69803	2.59238e-18
CP	-1.22367	1.85306e-07	-2.25562	7.12672e-26		PCDHAC1	-1.23866	9.86691e-07	-1.06694	1.39167e-06
HNMT	-1.22157	2.72528e-21	-1.10465	1.83832e-20		ZNF311	-1.30291	1.02015e-06	-1.61505	2.08376e-14
NHEDC2	-1.21997	1.35574e-16	-1.28016	1.22848e-19		LAMA2	-1.50803	1.04506e-06	-1.84462	2.25938e-13
GDPD4	-1.2146	6.49069e-06	-2.0125	2.94834e-14		CD79A	-1.6538	1.10811e-06	-1.07574	7.07071e-05
EFHA2	-1.21226	4.70416e-10	-1.26237	8.67847e-15		FAM5C	-2.13468	1.11503e-06	-1.5614	4.66425e-06
EPB41L4B	-1.20997	3.06238e-10	-1.17612	2.38136e-11		C6orf176	-1.76001	1.34447e-06	-1.52639	2.97776e-08
ACSM3	-1.20714	5.86267e-09	-1.50351	7.03994e-17		ATRNL1	-1.96019	1.50445e-06	-1.53003	1.06901e-06
PNPO	-1.20602	3.6264e-29	-1.1223	8.84929e-32		CNN1	-1.17532	1.51429e-06	-1.16933	7.28277e-10
C3orf65	-1.20569	0.00141674	-1.30146	0.000610166		SLC39A2	-1.46032	1.58393e-06	-1.48205	8.96707e-10
ZDHHC19	-1.20015	0.000269023	-1.81353	4.90931e-09		BAI3	-1.43496	1.6088e-06	-1.48743	2.91702e-09
STARD5	-1.20007	1.7512e-17	-1.46095	1.4255e-30		CCR2	-1.28824	1.69308e-06	-1.30083	4.42181e-10
ACY1	-1.1993	2.79317e-20	-1.30472	5.63659e-26		TMEM132C	-1.57944	1.69595e-06	-1.68006	1.88815e-10
DAK	-1.19781	2.67676e-18	-1.44814	1.63664e-22		CCL11	-1.90217	1.73597e-06	-2.18119	3.92923e-11
RAB17	-1.19637	1.41557e-11	-1.51053	1.56025e-19		KCNN1	-1.41458	1.91082e-06	-1.40879	2.12509e-08
MYO16	-1.19467	3.33063e-08	-1.41285	5.63674e-14		DIO3	-2.02246	2.07906e-06	-1.65064	2.55128e-06
CFH	-1.19449	8.24666e-11	-1.77492	1.35483e-27		CRTAC1	-1.67583	2.11446e-06	-1.49556	2.28251e-08
GPR128	-1.19386	1.16e-06	-2.72073	8.5969e-31		AFF2	-1.95753	2.21828e-06	-1.35492	2.73489e-05
ACSF2	-1.19268	7.6174e-24	-1.06159	2.20824e-20		CCR4	-1.55343	2.26053e-06	-1.45734	9.07926e-08
THPO	-1.19177	1.45506e-09	-1.17226	4.01437e-10		SLC12A3	-1.46238	2.26512e-06	-1.00182	3.64788e-05
FBP1	-1.19042	6.35178e-10	-2.91484	9.85575e-55		CPXM2	-1.15914	2.61943e-06	-1.67943	1.38844e-16
HYAL1	-1.18913	1.39526e-14	-1.24459	4.9177e-18		C17orf102	-1.06206	2.72112e-06	-1.03599	2.33899e-07
GOLT1A	-1.18756	1.7747e-10	-1.24877	4.25803e-12		HTR7	-1.18784	2.82621e-06	-1.14651	1.05449e-07
PDE11A	-1.18653	0.000136831	-1.00206	0.000178147		NXF3	-1.12292	2.85764e-06	-1.91298	3.44754e-16
ACER1	-1.18575	0.000624357	-1.09629	0.000230095		LRRC43	-1.25778	2.90466e-06	-2.02094	2.89602e-17
ECHDC2	-1.18534	2.61517e-24	-1.62006	9.39945e-44		FCRLB	-1.07264	2.93124e-06	-1.04355	1.53772e-08
PPARA	-1.18481	6.91411e-21	-1.3031	3.76641e-27		TRIM58	-1.33413	3.01787e-06	-1.41482	8.49292e-11
ECHS1	-1.18346	1.90732e-28	-1.18896	3.59197e-30		EYA2	-1.37874	3.03463e-06	-1.73216	1.65159e-13
PEX11G	-1.17574	1.1399e-17	-1.36732	2.36088e-25		CSMD3	-1.87163	3.03698e-06	-1.16165	0.000749312
AIG1	-1.175	2.1499e-28	-1.05199	1.57205e-25		HPGD	-1.9911	3.04412e-06	-3.74033	2.24594e-30
CD302	-1.17496	4.25543e-19	-1.44471	1.08539e-29		CHRDL2	-1.22917	3.1713e-06	-1.56609	9.37227e-14
C1orf111	-1.17484	0.000179132	-1.84472	4.88178e-08		C19orf77	-1.88306	3.37046e-06	-1.20889	0.000996729
ENTPD5	-1.17482	3.75331e-11	-1.63387	2.97006e-23		FAM150B	-1.43116	3.47045e-06	-1.19107	7.11905e-07
GSTA5	-1.17385	4.25693e-08	-1.55112	2.82869e-10		NTSR1	-1.68647	3.86578e-06	-1.60702	2.10624e-09
C18orf18	-1.17382	3.86095e-14	-1.19724	1.75339e-20		MAGEL2	-1.55626	4.30418e-06	-1.15299	4.61892e-05
GALNTL2	-1.17203	3.50644e-09	-1.67978	1.2682e-19		LOC284276	-1.68805	4.321e-06	-1.07789	0.000154207
RORA	-1.17112	1.00773e-16	-1.25646	4.4105e-21		KIAA0125	-1.81434	4.45397e-06	-1.35925	3.9579e-06
PCTP	-1.17029	5.19861e-27	-1.02733	1.34215e-26		C14orf64	-1.50196	5.08444e-06	-1.21256	7.97375e-06
PHYH	-1.16833	1.14459e-16	-1.35118	3.19961e-23		C2CD4B	-1.00065	5.32001e-06	-1.03047	1.82082e-10
CLYBL	-1.16697	1.56641e-18	-1.36751	5.97013e-26		CD1C	-1.21418	5.37956e-06	-1.16105	1.19926e-08
C14orf162	-1.16286	0.00399403	-3.10922	3.39251e-14		TRIM61	-1.34688	5.49044e-06	-1.24421	1.76288e-07
PFN3	-1.16035	4.04841e-06	-1.59208	2.29295e-09		MYH11	-1.09303	5.52757e-06	-1.4558	3.25281e-14
CNDP1	-1.15839	0.00111659	-3.37556	1.64454e-20		PCDHAC2	-1.37876	5.5475e-06	-1.22307	1.36586e-06
DHRS1	-1.15831	1.98752e-21	-1.60137	5.48693e-36		CXCL13	-1.93051	5.98343e-06	-1.98437	2.2215e-08
CYP2B7P1	-1.15755	0.00044431	-4.68572	2.33436e-44		COL8A1	-1.32569	6.03842e-06	-1.33469	2.90297e-09
OR10J5	-1.15616	1.14026e-05	-1.24762	6.58016e-06		HMSD	-1.68711	6.16931e-06	-1.06633	0.00036311
GHR	-1.15572	4.28315e-08	-2.27252	1.89948e-29		CRP	-2.14982	6.32976e-06	-3.90273	1.20389e-27
SC5DL	-1.15483	2.01316e-18	-1.29651	9.97977e-22		TIMD4	-1.51023	6.40757e-06	-1.66113	2.53406e-10
CYP7B1	-1.15444	1.05108e-07	-1.29384	1.0809e-12		PRSS8	-2.25392	7.09017e-06	-2.83485	1.38294e-13
AKR1B10	-1.15374	0.0190325	-1.59998	0.000465217		BARX1	-1.78341	7.93392e-06	-1.59292	3.17966e-06
ACAT1	-1.1518	2.38097e-18	-1.54993	1.32467e-32		VNN2	-1.29501	8.10606e-06	-1.01735	5.69075e-06
LOC388387	-1.14897	1.719e-07	-1.51914	6.60387e-12		WT1	-1.81098	8.97183e-06	-1.20524	0.000524282
C4A	-1.14893	1.84495e-09	-1.42831	1.06289e-15		GDF6	-1.55786	9.00716e-06	-1.91834	1.36302e-12
MST1P2	-1.14636	2.39819e-10	-1.52977	5.2019e-18		MUC13	-1.88604	9.68161e-06	-1.84902	8.55585e-09
FAH	-1.14553	1.93057e-24	-1.51829	2.30405e-37		OLAH	-1.30731	1.07981e-05	-1.02149	3.04654e-05
ACOT1	-1.14399	1.32778e-18	-1.13742	4.36714e-19		PHACTR3	-1.38742	1.12542e-05	-1.9887	2.34153e-15
TNMD	-1.14195	0.000365497	-1.56316	7.56431e-07		MAB21L2	-1.58938	1.15584e-05	-1.54664	2.39898e-09
QDPR	-1.13975	2.95655e-22	-1.16917	2.85889e-24		FCRL2	-1.56815	1.21473e-05	-1.19898	5.63963e-06
METTL7B	-1.13964	1.95791e-13	-1.20234	1.28503e-15		DPCR1	-1.76941	1.26136e-05	-1.31986	6.89596e-06
ESPNP	-1.13913	1.12805e-05	-1.4471	1.21107e-08		MFAP5	-1.39809	1.28676e-05	-1.42697	1.00421e-07
AQP7	-1.13856	2.52213e-10	-1.36105	4.16671e-14		TBX20	-1.24209	1.2938e-05	-1.314	7.00237e-08
SLC22A18	-1.13222	6.93523e-10	-1.27591	2.90043e-15		IL7R	-1.23603	1.38907e-05	-1.43029	3.6445e-09
GCDH	-1.12937	6.32915e-21	-1.27761	1.58058e-26		GABRB3	-2.32992	1.42471e-05	-2.27145	6.73161e-08
NR1H4	-1.12786	1.55405e-11	-1.25471	1.59839e-14		KRT81	-1.57497	1.49719e-05	-1.60138	1.93776e-08
MFAP3L	-1.12751	2.64283e-05	-2.24408	2.09249e-26		WDR17	-1.15677	1.50927e-05	-1.14159	4.41088e-09
MIA2	-1.12267	4.44248e-05	-1.43222	6.40446e-08		PCDHA13	-1.20862	1.56064e-05	-1.31662	7.11211e-08
CHPT1	-1.12063	2.8728e-26	-1.00016	4.42876e-21		PI16	-1.34518	1.56721e-05	-2.09396	9.0758e-13
BTD	-1.12031	1.40666e-21	-1.24252	1.43966e-25		EGF	-2.01076	1.62746e-05	-1.17626	0.00263564
TFPI	-1.11629	8.20418e-10	-1.25752	1.33264e-15		PLCXD3	-1.60815	1.71844e-05	-2.41776	1.74344e-15
SULT1A2	-1.11481	3.73397e-07	-2.125	1.13626e-28		NTRK3	-1.34111	1.77623e-05	-1.33106	6.63147e-08
GPR146	-1.11397	2.55644e-22	-1.25288	3.43816e-27		EPHA7	-1.46896	1.84765e-05	-1.11147	0.000277048
ABCC11	-1.11235	5.65381e-08	-1.99942	5.45663e-22		RNF186	-1.58208	1.87066e-05	-1.15701	8.31081e-05
PALM3	-1.10765	7.70763e-06	-1.72538	3.97805e-13		GRIK2	-1.4609	1.87861e-05	-1.02435	0.000127647
OAF	-1.10704	4.97224e-21	-1.25501	7.26057e-26		PGR	-1.54484	1.89484e-05	-1.97397	7.74661e-12
CD14	-1.10311	4.33043e-12	-1.86735	1.14012e-35		SLITRK6	-1.45915	2.2938e-05	-1.71346	2.16015e-08
OASL	-1.10146	3.37612e-08	-1.79435	2.33759e-22		HHIP	-1.53756	2.35074e-05	-2.28374	1.06752e-13
HADH	-1.10002	3.57677e-22	-1.10777	4.95556e-30		LOC389705	-1.38024	2.36166e-05	-1.06802	0.000152285
TTC39C	-1.09943	1.01818e-13	-1.57349	3.51171e-29		COL6A6	-1.03695	2.36446e-05	-1.34485	6.27231e-10
FAM107A	-1.09832	7.44558e-11	-1.6805	2.01161e-20		IL5RA	-1.27567	2.53086e-05	-1.00429	2.34423e-05
PIGR	-1.0977	0.00380943	-2.89119	1.4445e-20		HAR1A	-1.37043	2.60291e-05	-1.51735	1.6186e-07
GPR98	-1.0966	1.10714e-06	-1.32319	2.19238e-09		B3GAT1	-1.45484	2.71357e-05	-1.1434	6.69169e-05
STX1B	-1.09204	9.21765e-11	-1.30352	4.67386e-18		MTUS2	-1.40883	2.74101e-05	-2.57598	2.03899e-16
C7orf58	-1.09167	1.683e-06	-2.03002	8.82437e-25		psiTPTE22	-1.36238	2.81579e-05	-1.28924	9.67501e-08
ANKRD29	-1.0916	3.84031e-06	-1.04262	5.45984e-07		NPY5R	-1.41257	2.95995e-05	-1.89409	1.92231e-11
RCL1	-1.0883	5.5409e-16	-1.22896	1.44672e-24		TMIGD2	-1.16355	3.00918e-05	-1.62043	2.41068e-14
C1orf173	-1.08464	3.66969e-05	-1.31866	3.54674e-08		FCER1A	-1.3081	3.27232e-05	-1.87326	5.05734e-15
ACOT4	-1.084	6.56614e-19	-1.35826	7.15172e-30		CHST8	-1.55492	3.36449e-05	-1.22481	3.6479e-05
FAM82A1	-1.08388	2.3741e-18	-1.01549	2.04967e-19		KCNC2	-1.78653	3.62052e-05	-1.49521	5.04115e-05
FXYD1	-1.08168	0.000908182	-2.94273	5.91985e-28		GYPE	-1.16086	3.69835e-05	-1.43099	1.85132e-10
ACAA1	-1.07907	2.00201e-19	-1.07903	5.38463e-20		GALNT13	-1.31858	3.70123e-05	-1.85877	1.58215e-14
CTAGE1	-1.07877	0.000358904	-1.36049	1.10321e-05		LDHAL6B	-1.13285	3.95728e-05	-1.40236	2.02942e-11
C10orf105	-1.07829	4.77526e-09	-1.01429	5.75073e-10		WDR16	-1.01559	4.05079e-05	-1.01038	4.02894e-07
SCP2	-1.07767	2.45297e-18	-1.5412	1.64346e-37		FAM9A	-1.36167	4.35935e-05	-1.69221	4.01533e-10
C2orf78	-1.07629	0.000955334	-1.35527	2.35833e-05		SPOCK3	-1.69152	4.36858e-05	-2.02965	6.68956e-10
HSD3B1	-1.07525	0.00547398	-3.11589	1.01296e-15		GJB5	-1.22779	4.43739e-05	-1.36508	1.78159e-08
ENPEP	-1.07431	9.61843e-10	-1.77316	7.06948e-33		WBSCR17	-1.6815	4.63045e-05	-2.55347	5.07238e-14
HSD3B2	-1.07373	0.000702948	-2.88036	1.22749e-22		COL19A1	-1.31561	4.98165e-05	-1.13137	2.32916e-05
LPAL2	-1.0725	1.90597e-06	-2.35301	5.1481e-29		ALDH1A3	-1.24427	5.02527e-05	-1.48931	2.81612e-10
CRIP3	-1.06915	3.84071e-06	-1.07611	1.28244e-06		CCL13	-1.31459	5.07386e-05	-1.14547	3.74412e-06
SLC25A18	-1.06748	6.03519e-05	-2.41971	2.31341e-27		TNFRSF13B	-1.49749	5.26228e-05	-1.20151	2.66384e-05
SLC46A3	-1.06652	9.37224e-07	-2.34965	5.15691e-40		KCNIP1	-1.41234	5.32443e-05	-1.54711	6.12172e-08
RBKS	-1.06642	1.15991e-22	-1.056	8.23073e-22		P2RY12	-1.26791	5.8437e-05	-1.22075	2.76576e-07
PEMT	-1.06481	5.83688e-17	-1.27559	3.10561e-21		FAM19A4	-1.60431	6.21291e-05	-1.05402	0.00454762
MT1DP	-1.06338	6.9475e-05	-1.41854	5.77885e-07		HYDIN	-1.29769	6.34377e-05	-1.20372	6.88044e-06
CBS	-1.05755	1.44996e-07	-1.99544	3.66568e-33		CTAGE4	-1.16224	6.37857e-05	-1.06124	2.46006e-07
AGTR1	-1.05428	9.9775e-07	-1.22593	5.93764e-10		CXCR1	-1.15394	6.89346e-05	-1.06096	1.39467e-06
XAGE3	-1.05273	0.000160129	-1.37133	3.71139e-06		ADAMTSL2	-1.14601	7.11285e-05	-1.84274	6.26555e-16
PRAMEF4	-1.05188	0.024697	-4.26683	7.24214e-18		ISLR2	-1.38007	7.47859e-05	-1.38981	3.2344e-07
AS3MT	-1.04673	1.05391e-09	-1.05893	9.81562e-11		LOC152225	-1.24153	7.98146e-05	-1.66471	1.72223e-12
NFIA	-1.04281	8.73916e-24	-1.05252	1.54572e-29		FBLN2	-1.19499	9.06569e-05	-1.91724	6.31725e-16
CYP2C18	-1.04152	0.00013069	-2.4635	1.09959e-26		DLGAP2	-1.28943	9.18473e-05	-2.09132	3.30341e-12
ATOH8	-1.03981	8.67933e-05	-1.54502	2.36977e-10		FMO1	-1.5694	0.000105407	-1.12122	0.000402509
SRD5A1	-1.03634	1.72263e-15	-1.4389	1.13159e-29		CAPN13	-1.97101	0.000109678	-1.01454	0.012434
ACAA2	-1.03553	4.07811e-15	-1.43185	4.04778e-29		TMEM121	-1.05274	0.000115381	-1.22507	9.46993e-09
HEATR7B2	-1.03473	0.00787157	-1.13403	0.000874324		IL2	-1.03373	0.000115572	-1.08707	8.84111e-06
MYOM1	-1.03077	1.50228e-05	-1.4282	9.93071e-11		KCNS2	-1.25445	0.000121183	-1.19124	8.91223e-07
VAMP7	-1.03048	1.13797e-05	-1.00522	8.95827e-07		MYL3	-1.11451	0.000123186	-1.14558	2.29107e-07
CEACAM1	-1.0249	7.01956e-11	-1.39539	1.1303e-19		SCAND3	-1.4526	0.0001327	-1.69426	7.7785e-10
MPV17L	-1.02291	2.70123e-06	-1.40327	6.0211e-13		TMEM92	-1.7037	0.000136373	-2.50063	1.9971e-11
MYO1B	-1.02167	3.82425e-17	-1.27731	6.41385e-32		NPBWR1	-1.34826	0.000142115	-2.69637	1.23973e-16
RBMY2FP	-1.01791	0.0106227	-1.25581	0.00233583		DKK2	-1.22076	0.000143097	-1.38244	3.19829e-08
FAAH	-1.01579	3.42957e-14	-1.13268	5.34531e-20		EGOT	-1.20848	0.000152494	-1.50736	1.16104e-09
REPS2	-1.01359	4.56025e-12	-1.41569	2.12144e-24		SCN7A	-1.4837	0.000153288	-2.00619	4.7962e-09
PHGR1	-1.01299	0.0018945	-1.97397	1.20488e-07		SLAMF9	-1.17613	0.000155394	-1.29474	1.19378e-07
CYP4Z1	-1.01256	0.000119896	-2.00235	4.09854e-13		MYH13	-1.35573	0.000156929	-1.00205	0.00087537
F8	-1.01194	4.69933e-13	-1.40894	8.16761e-26		ANO5	-1.12895	0.000176635	-1.57403	8.47312e-13
SCCPDH	-1.01067	2.09074e-16	-1.16872	5.28909e-22		LRRC55	-1.09623	0.000190566	-1.22994	5.45706e-07
DBH	-1.00736	6.15653e-06	-1.86065	4.27214e-17		MYEOV	-1.54052	0.000202673	-1.25926	4.26214e-05
CCDC158	-1.00706	7.47593e-08	-1.67293	7.98517e-23		FLT3	-1.07921	0.000215788	-1.37298	1.17843e-09
VIPR1	-1.00617	3.22056e-06	-2.10203	4.12874e-21		NCAM2	-1.3006	0.000219996	-2.312	8.43056e-15
HMGCL	-1.006	1.41197e-18	-1.09487	3.37591e-24		THEMIS	-1.03202	0.00024272	-1.23922	4.66928e-09
SORL1	-1.00437	2.35877e-09	-1.4445	2.63094e-24		FAM196B	-1.10916	0.000242969	-1.04988	3.54027e-06
FAM20A	-1.00391	4.53164e-12	-1.21229	5.29574e-20		RCVRN	-1.03811	0.000247022	-1.28005	7.88232e-08
BEND3	1.0028	4.27226e-15	1.38406	1.95969e-32		FAM9B	-1.42109	0.000249731	-3.56507	2.38438e-28
PLK4	1.0028	7.86591e-13	1.13824	1.4626e-15		GREM1	-1.48991	0.000250579	-1.59998	9.29942e-08
HIST1H2AJ	1.00472	0.000836665	1.42488	2.07351e-07		CNTFR	-1.73227	0.000266162	-1.7726	2.62111e-06
MPP3	1.00544	6.9853e-07	1.60022	5.36531e-18		ITGBL1	-1.27643	0.000288286	-1.99771	8.0923e-13
DKFZP434K028	1.00596	0.000644331	1.0107	0.00109784		HAMP	-1.31813	0.000288495	-3.29305	2.0613e-22
CCR3	1.00642	0.00611708	1.44532	6.46964e-08		FAM83A	-1.29521	0.000301706	-2.12689	3.84836e-17
CKAP2L	1.00755	5.66793e-07	1.35123	1.39437e-11		KRT86	-1.322	0.000311335	-1.65197	1.31309e-08
PIGS	1.00853	3.41498e-24	1.08766	6.55856e-29		CNTD2	-1.07022	0.000326466	-1.3986	9.78862e-11
SRRM4	1.00946	0.00447232	1.42131	1.88892e-06		BHLHE22	-1.1707	0.000368001	-2.06313	1.07082e-14
DLX5	1.0099	0.0192162	2.13313	1.1179e-09		CHST9	-1.65249	0.000390459	-2.70522	1.55602e-17
KIAA0319	1.01036	6.86751e-06	1.09999	3.92826e-07		CSF3	-1.00556	0.000456372	-1.32342	1.89445e-06
EPR1	1.01236	6.37285e-08	1.4275	2.63128e-12		AMHR2	-1.19821	0.000480476	-1.0352	4.73272e-05
IGFL1	1.01247	0.000135651	1.00455	5.56644e-05		GALNT9	-1.07714	0.000481618	-1.35692	3.26212e-07
CDC25A	1.01726	7.12189e-09	1.29633	4.30222e-15		TRIM40	-1.3214	0.000495602	-1.56836	3.34236e-07
PASD1	1.01947	0.000570748	1.02024	0.000245261		CD1B	-1.16313	0.000502003	-1.03739	0.000115475
[truncated: 1,853 more rows]

## Sheet: Table S10
Supplementary Table S10: Functional enrichment analyses of cluster specified DEGs.
[truncated: 966 more rows]

[truncated: 1 more sheets: Table S11]
